# Supplementary material for: Sporobolus stapfianus: Insights into desiccation tolerance in the resurrection grasses from linking transcriptomics to metabolomics
Source: BMC Plant Biol. 2017 Mar 28;17:67. doi: 10.1186/s12870-017-1013-7 (PMC5371216; doi:10.1186/s12870-017-1013-7)
Supplement: Supplementary file 1 — Non-targeted global metabolite profiles of dehydrating and rehydrating Sporobolus stapfianus leaf tissues. (XLSX 190 kb) [file 12870_2017_1013_MOESM1_ESM.xlsx]

## Sheet: Global Metabolite
	USDA USDA-01-08VW - Sporobolus rehydration series
	Heat map of statistically significant biochemicals profiled in this study. Red and green shaded cells indicate p≤0.05 (red indicates that the mean values are significantly higher for that comparison; green values significantly lower). Light red and light green shaded cells indicate 0.05<p<0.10 (light red indicates that the mean values trend higher for that comparison; light green values trend low…											SPECIES COMP		DEHYDRATION EFFECTS						REHYDRATION EFFECTS
												Fold of Change (Ratios of Group Means from Scaled Imputed Data)													Statistical Values (From ln transformed Scaled Imputed Data)
																									S_H / P_H		S_RWC60 / P_RWC60		P_RWC60 / P_H		S_RWC60 / S_H		S_RWC50 / S_H		S_RWC40 / S_H		S_RWC20 / S_H		S_D / S_H		S_REH_12 / S_D		S_REH_24 / S_D		S_REH_12 / S_H		S_REH_24 / S_H		S_REH_24 / S_REH_12
	Pathway Order	Alpha	Platform	Comp ID	Super Pathway	Sub Pathway	Biochemical Name	KEGG	PlantCyc	PUBCHEM	X	S_H / P_H	S_RWC60 / P_RWC60	P_RWC60 / P_H	S_RWC60 / S_H	S_RWC50 / S_H	S_RWC40 / S_H	S_RWC20 / S_H	Dried/Hydrated	Rehydrated 12h/ Dried	Rehydrated 24h/ Dried	Rehydrated 12h/Hydrated	Rehydrated 24h/Hydrated	X	p-value	q-value	p-value	q-value	p-value	q-value	p-value	q-value	p-value	q-value	p-value	q-value	p-value	q-value	p-value	q-value	p-value	q-value	p-value	q-value	p-value	q-value	p-value	q-value	p-value
	266	34	GC/MS	15496	Amino acid	Amines and polyamines	agmatine	C00179	AGMATHINE	199		2.7	6.85	0.69	1.76	1.61	2.57	2.72	4.67	0.25	0.44	1.19	2.05		0.2897	0.0652	0.0063	0.0023	0.2895	0.3579	0.1405	0.2037	0.3259	0.7114	0.4468	0.2283	0.1838	0.0619	0.1145	0.047	0.3382	0.147	0.4621	0.3261	0.2811	0.0959	0.304	0.0812	0.8637
	267	155	GC/MS	1408	Amino acid	Amines and polyamines	putrescine	C00134	PUTRESCINE	1045		1.97	4.65	0.83	1.97	1.28	1.75	2.64	2.3	0.58	0.9	1.32	2.07		0.27	0.0613	0.0009	0.0005	0.3116	0.3579	0.0904	0.1756	0.4108	0.7394	0.1542	0.1502	0.1012	0.0429	0.0416	0.0208	0.1177	0.0635	0.9105	0.4895	0.2917	0.0985	0.039	0.0164	0.084
	337	40	GC/MS	15964	Carbohydrate	Amino sugar and nucleotide sugar	arabitol	C01904		94154		3.1	4.77	1.35	2.08	1.87	1.76	5.95	4.93	0.22	0.24	1.06	1.19		2.8885e-05	8.6579e-05	0.0004	0.0003	0.2469	0.3579	0.0375	0.1438	0.9067	0.998	0.1215	0.1389	0.0028	0.0083	0.0023	0.0022	0.0028	0.0088	0.0032	0.0166	0.6748	0.1841	0.5247	0.1223	0.7244
	339	68	GC/MS	20699	Carbohydrate	Amino sugar and nucleotide sugar	erythritol	C00503	2-C-METHYL-D-ERYTHRITOL-4-PHOSPHATE	222285		3.06	9.97	1.08	3.52	2.59	1.78	6.4	4.74	0.23	0.24	1.08	1.14		0.0202	0.0075	0.0058	0.0021	0.3632	0.3579	0.0718	0.1642	0.4336	0.7552	0.1943	0.1633	0.0019	0.0067	0.0099	0.0068	0.0188	0.0215	0.0202	0.0429	0.4183	0.1243	0.3835	0.0962	0.8281
	340	69	GC/MS	33477	Carbohydrate	Amino sugar and nucleotide sugar	erythronate*			2781043		5.08	6.74	0.99	1.32	1.19	1.29	1.62	2.2	0.27	0.44	0.6	0.96		0.0001	0.0002	1.6057e-05	2.7353e-05	0.8972	0.5184	0.3082	0.2639	0.5768	0.8143	0.3933	0.2126	0.0392	0.0232	0.0299	0.0163	0.0019	0.0068	0.0214	0.0433	0.0705	0.033	0.936	0.187	0.0103
	347	121	GC/MS	15789	Carbohydrate	Amino sugar and nucleotide sugar	lyxose	C00476		65550		1.28	1.51	0.75	0.88	0.97	1.65	1.37	2.31	0.77	0.91	1.77	2.1		0.7846	0.1423	0.5384	0.0926	0.2602	0.3579	0.7352	0.4178	0.9854	0.998	0.2111	0.1704	0.7221	0.1566	0.0622	0.0289	0.8339	0.272	0.784	0.4541	0.0345	0.0193	0.0169	0.0087	0.2093
	349	131	GC/MS	15095	Carbohydrate	Amino sugar and nucleotide sugar	N-acetylglucosamine	C00140	N-acetyl-D-glucosamine	24139		1.78	2.17	0.98	1.2	0.78	0.91	1.23	1.26	0.28	0.41	0.36	0.51		0.0993	0.0275	0.0039	0.0016	0.7232	0.4776	0.3111	0.2639	0.4913	0.7883	0.8063	0.3147	0.2787	0.0823	0.3259	0.1048	7.9719e-05	0.0016	0.0016	0.0143	0.0079	0.0062	0.0592	0.022	0.0871
	354	159	GC/MS	15772	Carbohydrate	Amino sugar and nucleotide sugar	ribitol	C00474		6912		0.74	1.43	0.72	1.39	1.01	0.71	0.99	0.93	0.45	0.47	0.42	0.44		0.0883	0.0249	0.2977	0.0554	0.0091	0.2084	0.3277	0.2692	0.9706	0.998	0.1655	0.1508	0.5417	0.1277	0.4503	0.1308	0.1376	0.0726	0.1676	0.1636	0.0043	0.0039	0.0046	0.0032	0.3632
	356	161	GC/MS	12083	Carbohydrate	Amino sugar and nucleotide sugar	ribose	C00121	RIBOSE	5779		2.23	2.51	0.87	0.98	0.52	0.68	1	1.26	0.66	0.84	0.83	1.07		0.0472	0.0146	0.001	0.0005	0.1811	0.3272	0.8049	0.434	0.1031	0.6225	0.3756	0.2052	0.7866	0.1663	0.3482	0.1106	0.115	0.0634	0.6097	0.3894	0.839	0.2203	0.4873	0.114	0.0917
	359	175	GC/MS	35854	Carbohydrate	Amino sugar and nucleotide sugar	threitol	C16884	CPD-6995	169019		1.09	1.21	1	1.12	1.04	1.16	3.91	4.43	0.74	0.71	3.27	3.15		0.1779	0.0437	0.0761	0.0174			0.3134	0.2639	0.7591	0.9596	0.5309	0.2502	0.0011	0.0061	0.0038	0.0033	0.7283	0.2464	0.602	0.3859	1.2186e-07	2.5515e-06	3.026e-05	9.9443e-05	0.6697
	363	195	GC/MS	4966	Carbohydrate	Amino sugar and nucleotide sugar	xylitol	C00379	XYLITOL	6912		0.82	1.36	1.06	1.75	1.46	1.4	3.18	5.45	0.25	0.28	1.35	1.51		0.1	0.0275	0.5251	0.0912	0.8409	0.501	0.1994	0.2196	0.0832	0.6225	0.0635	0.0984	0.4206	0.1084	0.0128	0.0082	0.0317	0.0275	0.048	0.0692	0.1862	0.0712	0.0717	0.0256	0.604
	364	196	GC/MS	35638	Carbohydrate	Amino sugar and nucleotide sugar	xylonate	C05411		6602431		0.72	1.37	0.77	1.47	1.12	1.29	1.94	2.37	0.57	0.6	1.36	1.41		0.1141	0.0305	0.0775	0.0176	0.0153	0.2084	0.108	0.1853	0.5604	0.8106	0.2608	0.1798	0.0287	0.019	0.0136	0.0087	0.0566	0.0386	0.0752	0.0916	0.1375	0.0559	0.096	0.0332	0.6286
	59	148	LC/MS pos	64	Amino acid	Aromatic amino acid metabolism (PEP derived)	phenylalanine	C00079	PHE	6140		1.24	1.82	1.22	1.79	1.33	3.08	3.39	3.3	1.22	2.2	4.04	7.25		0.7396	0.1359	0.0457	0.0112	0.4206	0.3793	0.07	0.1642	0.2422	0.7028	0.0032	0.0154	0.0092	0.0101	0.002	0.0021	0.1889	0.0943	0.0018	0.0143	0.001	0.0014	0.0001	0.0002	0.0047
	63	157	GC/MS	18335	Amino acid	Aromatic amino acid metabolism (PEP derived)	quinate	C00296	QUINATE	6508		0.26	1.07	0.8	3.27	2.04	1.87	1.24	0.97	1.05	1.32	1.02	1.28		0.0004	0.0004	0.9971	0.1561	0.2616	0.3579	0.0094	0.1438	0.2416	0.7028	0.0736	0.1084	0.2376	0.0751	0.9866	0.2405	0.8179	0.2693	0.18	0.1718	0.8374	0.2203	0.267	0.0731	0.2611
	80	182	LC/MS pos	6104	Amino acid	Aromatic amino acid metabolism (PEP derived)	tryptamine	C00398	TRYPTAMINE	1150		1	2.09	1	2.09	3.21	3.8	19.18	15.85	0.42	0.18	6.7	2.93				0.1787	0.0353			0.1787	0.2162	0.0797	0.6225	0.0338	0.0767	0.0089	0.01	0.0004	0.0006	0.0828	0.0497	0.0031	0.0166	0.0182	0.0119	0.0548	0.0208	0.2402
	66	183	LC/MS pos	54	Amino acid	Aromatic amino acid metabolism (PEP derived)	tryptophan	C00078	TRP	6305		0.32	1.18	1.16	4.32	3.39	9.06	15.12	18.26	0.77	0.97	14.12	17.69		0.0162	0.0062	0.979	0.1537	0.755	0.4821	0.0254	0.1438	0.0075	0.3602	0.0005	0.0063	0.0004	0.0041	0.0001	0.0003	0.1041	0.0589	0.8614	0.475	0.0002	0.0004	0.0002	0.0003	0.1023
	82	185	LC/MS pos	1603	Amino acid	Aromatic amino acid metabolism (PEP derived)	tyramine	C00483	TYRAMINE	5610		0.54	0.59	0.91	0.99	1.27	1.11	1.16	1.31	0.7	0.69	0.91	0.9		0.0026	0.0015	0.0037	0.0015	0.5449	0.439	0.9651	0.4809	0.4317	0.7552	0.6718	0.2795	0.2371	0.0751	0.4315	0.1276	0.2593	0.1201	0.2391	0.2108	0.5999	0.1675	0.5374	0.1248	0.942
	68	186	LC/MS pos	1299	Amino acid	Aromatic amino acid metabolism (PEP derived)	tyrosine	C00082	TYR	6057		1.47	2.64	1.17	2.11	1.49	3.32	6.2	7.94	0.69	0.95	5.44	7.55		0.415	0.0835	0.0021	0.001	0.4212	0.3793	0.0294	0.1438	0.1305	0.6308	0.0027	0.0154	0.0035	0.0086	0.0001	0.0003	0.0997	0.0571	0.9405	0.4999	0.0004	0.0007	0.0002	0.0003	0.051
	897	42	GC/MS	1640	Cofactors, Prosthetic Groups, Electron Carriers	Ascorbate metabolism	ascorbate (Vitamin C)	C00072	ASCORBATE			0.42	1.12	0.52	1.39	0.82	1.02	0.87	0.7	0.73	0.79	0.52	0.55		0.0234	0.0082	0.4139	0.0734	0.0097	0.2084	0.1246	0.1936	0.8137	0.9964	0.5424	0.2543	0.8461	0.1761	0.8016	0.205	0.6072	0.2171	0.6941	0.4223	0.5152	0.1478	0.572	0.131	0.894
	898	65	GC/MS	1659	Cofactors, Prosthetic Groups, Electron Carriers	Ascorbate metabolism	dehydroascorbate	C05422	L-DEHYDRO-ASCORBATE	835		0.77	1.01	0.66	0.87	0.42	0.45	0.46	0.17	0.61	0.96	0.1	0.16		0.2649	0.0603	0.7612	0.1248	0.1101	0.308	0.9924	0.4865	0.1359	0.6308	0.1828	0.1589	0.1157	0.047	0.0054	0.0045	0.0556	0.0386	0.4558	0.323	0.0007	0.0011	0.0034	0.0025	0.4297
	902	108	GC/MS	33454	Cofactors, Prosthetic Groups, Electron Carriers	Ascorbate metabolism	gulono-1,4-lactone	C01040	L-GULONO-1-4-LACTONE	439373		4.1	5.13	1.11	1.38	0.9	1.29	2.51	2.66	0.46	0.46	1.21	1.23		0.0094	0.004	4.0896e-08	5.3719e-07	0.2977	0.3579	0.1577	0.2105	0.8597	0.998	0.2967	0.1928	0.018	0.0145	0.0205	0.0124	0.0291	0.0272	0.0329	0.0569	0.3346	0.109	0.266	0.0731	0.8059
	904	176	GC/MS	27738	Cofactors, Prosthetic Groups, Electron Carriers	Ascorbate metabolism	threonate	C01620	L-THREONATE	151152		0.38	0.92	0.95	2.3	1.22	1.68	4.34	6.04	0.76	0.83	4.61	5.03		0.001	0.0007	0.5152	0.0898	0.5502	0.439	0.0196	0.1438	0.5149	0.7895	0.023	0.0615	0.0002	0.0028	3.5023e-05	0.0001	0.3855	0.1548	0.5719	0.3681	3.4522e-05	0.0002	2.4547e-05	8.4915e-05	0.7688
	95	17	GC/MS	6146	Amino acid	Aspartate family (OAA derived)	2-aminoadipate	C00956	CPD-468	469		2	3.85	1.28	2.48	2.13	4.34	11.12	21.96	0.23	0.35	5.1	7.79		0.2299	0.0532	0.0165	0.005	0.2924	0.3579	0.073	0.1642	0.2426	0.7028	0.0024	0.0154	0.0129	0.012	2.9373e-05	0.0001	0.0032	0.0088	0.0439	0.0683	0.0014	0.0017	0.0018	0.0016	0.5638
	98	35	GC/MS	1126	Amino acid	Aspartate family (OAA derived)	alanine	C00041	L-ALPHA-ALANINE	5950		3.32	4.12	0.75	0.94	0.47	0.58	0.9	2.02	0.34	0.5	0.68	1.02		0.0022	0.0013	8.2725e-05	9.1736e-05	0.1061	0.3078	0.9823	0.485	0.0294	0.5598	0.1284	0.1389	0.4741	0.117	0.1343	0.0536	0.0268	0.0261	0.1651	0.1621	0.263	0.0918	0.6758	0.1471	0.0396
	100	43	GC/MS	512	Amino acid	Aspartate family (OAA derived)	asparagine	C00152	ASN	6267		451.16	37.18	5.71	0.47	0.08	0.2	0.49	0.56	0.32	0.62	0.18	0.35		0.0006	0.0005	0.002	0.0009	0.1817	0.3272	0.4183	0.3081	0.0748	0.6225	0.2588	0.1796	0.9629	0.1938	0.6608	0.1756	0.0083	0.0131	0.2528	0.2173	0.3852	0.1157	0.9764	0.1933	0.0184
	101	45	GC/MS	15996	Amino acid	Aspartate family (OAA derived)	aspartate	C00049	L-ASPARTATE	5960		3	1.21	1.22	0.49	0.3	0.7	1.57	1.99	1.67	2.21	3.34	4.41		0.0415	0.0132	0.558	0.095	0.4825	0.4021	0.1942	0.2196	0.024	0.5349	0.5984	0.2661	0.4477	0.1116	0.0572	0.027	0.0448	0.0337	0.0076	0.0289	0.0051	0.0044	0.0023	0.0019	0.0869
	107	120	LC/MS pos	1301	Amino acid	Aspartate family (OAA derived)	lysine	C00047	LYS	5962		1.03	0.93	1.07	0.97	1.07	1.24	1.49	1.63	0.91	0.77	1.49	1.26		0.8819	0.1565	0.693	0.1154	0.7249	0.4776	0.8476	0.4492	0.5297	0.7895	0.213	0.1708	0.0733	0.0351	0.0518	0.0249	0.6441	0.2262	0.2314	0.2068	0.1751	0.0676	0.2486	0.0695	0.6141
	118	133	LC/MS pos	33939	Amino acid	Aspartate family (OAA derived)	N-acetylthreonine			152204		0.23	0.55	0.7	1.69	1.85	1.19	2.15	2.78	0.47	0.52	1.3	1.45		6.6103e-06	3.5773e-05	0.0005	0.0003	0.0061	0.2084	0.0043	0.1438	0.0248	0.5349	0.1689	0.1508	0.0007	0.005	0.0011	0.0014	0.0084	0.0131	0.0201	0.0429	0.2222	0.0809	0.0976	0.0336	0.6182
	140	135	LC/MS pos	47101	Amino acid	Aspartate family (OAA derived)	N-methylpipecolate			11862129;11286529		2.56	5.26	1	2.06	2.01	2.11	2.26	3.17	0.3	0.29	0.94	0.92		0.0043	0.0021	0.0019	0.0009			0.0644	0.1621	0.5249	0.7895	0.0227	0.0615	0.0074	0.01	0.0036	0.0032	0.0029	0.0088	0.0031	0.0166	0.7673	0.2053	0.9034	0.1814	0.8009
	111	136	LC/MS pos	36752	Amino acid	Aspartate family (OAA derived)	N6-acetyllysine	C02727		92832		2.03	2.05	0.71	0.72	0.48	0.33	0.36	0.27	0.66	0.95	0.18	0.25		0.1714	0.0428	0.036	0.0093	0.0623	0.2504	0.5993	0.3822	0.1129	0.6277	0.0285	0.0703	0.0349	0.0215	0.0096	0.0066	0.3414	0.1477	0.8248	0.4678	0.0028	0.0029	0.0088	0.005	0.0911
	121	153	GC/MS	1444	Amino acid	Aspartate family (OAA derived)	pipecolate	C00408		849		5.74	5.65	1.14	1.12	0.89	1.07	1.26	1.82	0.22	0.3	0.39	0.54		0.0039	0.002	0.0022	0.001	0.895	0.5184	0.6916	0.406	0.7671	0.9596	0.7112	0.29	0.3976	0.1037	0.0907	0.0386	0.0009	0.0053	0.0041	0.0195	0.0703	0.033	0.302	0.081	0.1436
	127	177	GC/MS	1284	Amino acid	Aspartate family (OAA derived)	threonine	C00188	THR	6288		5.24	4.05	1.16	0.89	0.56	0.91	1.32	2.03	0.57	0.94	1.16	1.91		0.002	0.0012	0.0003	0.0002	0.3706	0.3607	0.9443	0.4809	0.2269	0.7028	0.7884	0.3097	0.3135	0.0883	0.0355	0.0185	0.0538	0.0377	0.9974	0.5152	0.3019	0.1011	0.0284	0.0129	0.0095
	1383	47	LC/MS neg	15778	Secondary metabolism	Benzenoids	benzoate	C00180	BENZOATE	243		5.64	8.57	0.87	1.32	0.97	1.37	1.63	2.1	0.61	0.55	1.29	1.15		0.0002	0.0003	1.3291e-06	4.618e-06	0.6176	0.4586	0.1621	0.2113	0.9472	0.998	0.1845	0.1589	0.0846	0.0388	0.0188	0.0115	0.0563	0.0386	0.0209	0.0432	0.2432	0.0856	0.3386	0.089	0.619
	1391	111	LC/MS pos	38160	Secondary metabolism	Benzenoids	hydroquinone beta-D-glucopyranoside	C06186		346		0.38	0.53	0.95	1.31	0.99	1.06	0.84	0.63	1.14	1.01	0.72	0.64		0.0034	0.0019	0.0001	0.0001	0.5508	0.439	0.1371	0.2025	0.759	0.9596	0.624	0.2694	0.5568	0.13	0.1597	0.0613	0.5038	0.1909	0.848	0.4733	0.3429	0.1104	0.175	0.0537	0.5807
	216	112	LC/MS pos	1125	Amino acid	Branched Chain Amino Acids (OAA derived)	isoleucine	C00407	ILE	6306		1.44	3.22	1.23	2.75	2.41	4.4	9.06	15.95	0.37	0.48	5.93	7.69		0.2606	0.0596	0.0042	0.0016	0.5898	0.447	0.0084	0.1438	0.0111	0.3602	0.0002	0.0056	0.0012	0.0062	3.2842e-06	2.9921e-05	0.0066	0.0121	0.0299	0.053	6.3718e-05	0.0002	1.8669e-05	7.2178e-05	0.2091
	234	25	LC/MS neg	15676	Amino acid	Branched Chain Amino Acids (pyruvate derived)	3-methyl-2-oxovalerate	C00671	2-KETO-3-METHYL-VALERATE	47		1	1	1	1	1	1	1.13	1.45	1.26	1.36	1.82	1.98														0.3632	0.097	0.0826	0.0356	0.6224	0.2217	0.3832	0.2798	0.1082	0.046	0.0521	0.0201	0.7581
	235	27	LC/MS neg	22116	Amino acid	Branched Chain Amino Acids (pyruvate derived)	4-methyl-2-oxopentanoate	C00233	2K-4CH3-PENTANOATE&redirect=T	70		1	1	1	1	1	1	1	1.35	0.87	1.26	1.17	1.7																0.1748	0.0652	0.5369	0.2	0.5422	0.3585	0.3632	0.1106	0.1153	0.0375	0.2703
	241	116	LC/MS pos	60	Amino acid	Branched Chain Amino Acids (pyruvate derived)	leucine	C00123	LEU	6106		1.33	2.56	1.03	1.97	1.49	2.44	4.82	6.87	0.45	0.58	3.11	3.96		0.3851	0.0783	0.0043	0.0017	0.756	0.4821	0.0266	0.1438	0.0927	0.6225	0.0029	0.0154	0.0027	0.0083	1.9453e-05	9.3068e-05	0.0049	0.0113	0.03	0.053	0.0006	0.001	0.0003	0.0004	0.0981
	247	134	LC/MS pos	1591	Amino acid	Branched Chain Amino Acids (pyruvate derived)	N-acetylvaline			66789		1.22	1.33	1	1.09	1.08	1.75	7.78	5.81	0.14	0.14	0.82	0.82		0.3632	0.0749	0.3632	0.0651			0.861	0.4523	0.8709	0.998	0.6045	0.2672	0.4746	0.117	0.0083	0.006	0.007	0.0121	0.007	0.0276	0.3632	0.1106	0.3632	0.0925
	250	189	LC/MS pos	1649	Amino acid	Branched Chain Amino Acids (pyruvate derived)	valine	C00183	VAL	6287		3.03	4.85	1.39	2.22	1.74	3.39	9.19	16.53	0.34	0.49	5.54	8.02		0.0076	0.0034	0.0027	0.0012	0.757	0.4821	0.0266	0.1438	0.0672	0.6225	0.0017	0.0146	0.0011	0.0061	3.4793e-05	0.0001	0.0239	0.0251	0.1197	0.1257	0.0002	0.0004	3.8504e-05	0.0001	0.1793
	473	57	LC/MS pos	18367	Carbohydrate	C5 branched dibasic acid metabolism	citraconate	C02226		643798		1.49	1.58	0.87	0.93	0.68	0.59	0.43	0.38	1.42	1.24	0.54	0.47		0.0773	0.0222	0.0266	0.0072	0.3307	0.3579	0.7567	0.4178	0.0848	0.6225	0.0365	0.0797	0.008	0.01	0.0032	0.003	0.1167	0.0635	0.2786	0.234	0.012	0.0085	0.0043	0.003	0.4373
	474	58	GC/MS	22158	Carbohydrate	C5 branched dibasic acid metabolism	citramalate	C00815		1081		0.39	0.54	0.98	1.36	0.8	1.09	1.66	2.52	0.66	0.93	1.67	2.35		0.0005	0.0004	0.0128	0.004	0.7094	0.4776	0.2058	0.2196	0.2898	0.7114	0.6466	0.276	0.1305	0.0504	0.0046	0.0039	0.1608	0.0832	0.9531	0.5018	0.0371	0.0204	0.001	0.0011	0.1072
	475	114	GC/MS	18373	Carbohydrate	C5 branched dibasic acid metabolism	itaconate (methylenesuccinate)	C00490		811		1.4	1.74	0.83	1.03	0.66	0.71	0.51	0.48	1.39	1	0.67	0.48		0.1841	0.0446	0.0565	0.0136	0.105	0.3078	0.987	0.4854	0.0961	0.6225	0.2049	0.1677	0.0269	0.0186	0.0157	0.0097	0.2101	0.1023	0.8124	0.4626	0.1288	0.0534	0.0093	0.0052	0.1903
	933	149	LC/MS pos	35879	Cofactors, Prosthetic Groups, Electron Carriers	Chlorophyll and heme metabolism	pheophorbide A	C18021	CPD-7061	5323510		1.31	3.44	0.85	2.25	1.26	1.81	10.28	17.39	0.36	0.55	6.29	9.56		0.3625	0.0749	0.0095	0.0031	0.1777	0.3272	0.0463	0.1472	0.4953	0.7883	0.1269	0.1389	0.2019	0.0667	0.0056	0.0046	0.3243	0.1434	0.7692	0.4502	0.0034	0.0032	0.0003	0.0004	0.327
	936	151	GC/MS	40140	Cofactors, Prosthetic Groups, Electron Carriers	Chlorophyll and heme metabolism	phytol	C01389	PHYTOL	5280435		2.18	3.63	0.67	1.11	0.72	1.03	0.73	0.87	0.98	1.16	0.85	1.01		0.0218	0.0078	1.8371e-05	2.9922e-05	0.0179	0.2084	0.4594	0.3276	0.3399	0.7114	0.7762	0.3059	0.3576	0.097	0.7321	0.1914	0.9558	0.3011	0.3526	0.2686	0.7432	0.1995	0.6796	0.1474	0.2878
	758	54	LC/MS pos	15506	Lipids	Choline metabolism	choline	C00114	CHOLINE	305		1.53	2.45	0.9	1.43	1.17	1.32	1.9	2.03	0.87	0.89	1.76	1.81		0.1273	0.0332	0.0003	0.0002	0.5022	0.412	0.0906	0.1756	0.559	0.8106	0.1319	0.1389	0.0781	0.0368	0.0125	0.0081	0.5198	0.1963	0.666	0.4128	0.0273	0.016	0.0156	0.0081	0.6821
	759	55	LC/MS pos	34396	Lipids	Choline metabolism	choline phosphate	C00588	PHOSPHORYL-CHOLINE	1014		1.02	1.24	1.15	1.39	1.28	0.86	1.12	1.12	1.92	4.41	2.14	4.92		0.7536	0.1375	0.2704	0.0511	0.9595	0.5294	0.2394	0.2318	0.5144	0.7895	0.9171	0.342	0.543	0.1277	0.5554	0.1547	0.0192	0.0215	0.0002	0.0065	0.0526	0.0264	0.0042	0.003	0.0007
	760	70	GC/MS	34285	Lipids	Choline metabolism	ethanolamine	C00189	ETHANOL-AMINE	700		1.07	1.32	0.91	1.12	0.88	1.04	1.58	2.1	0.92	0.87	1.94	1.83		0.7097	0.1325	0.1286	0.0267	0.4623	0.3956	0.3827	0.2901	0.9288	0.998	0.6645	0.2779	0.1197	0.048	0.0596	0.028	0.8291	0.2714	0.9987	0.5152	0.0221	0.0134	0.0298	0.0133	0.6782
	855	147	LC/MS pos	1508	Cofactors, Prosthetic Groups, Electron Carriers	CoA metabolism	pantothenate	C00864	PANTOTHENATE	6613		0.32	0.56	0.76	1.32	1.25	0.99	1.4	1.24	1.27	1.05	1.58	1.31		0.0015	0.001	0.0169	0.0051	0.1019	0.3078	0.1935	0.2196	0.6464	0.8763	0.6341	0.2718	0.1744	0.0597	0.358	0.1119	0.2144	0.1039	0.6574	0.4089	0.0578	0.0285	0.1752	0.0537	0.2561
	1069	36	LC/MS pos	37093	Peptide	Dipeptide	alanylleucine			259583		1.2	1.93	0.64	1.03	0.77	0.86	0.81	0.59	0.97	0.95	0.57	0.56		0.8401	0.1509	0.0023	0.001	0.0114	0.2084	0.5881	0.3782	0.5312	0.7895	0.8319	0.3194	0.6882	0.1512	0.1359	0.0537	0.892	0.2855	0.8271	0.4678	0.1157	0.0489	0.1017	0.0343	0.9362
	1076	44	LC/MS pos	42980	Peptide	Dipeptide	asparagylleucine					1.56	2.22	0.71	1.01	0.82	0.94	0.82	0.65	0.7	0.67	0.46	0.44		0.1739	0.0432	0.0034	0.0014	0.0847	0.2824	0.8163	0.4371	0.5781	0.8143	0.9262	0.3432	0.5986	0.1384	0.1943	0.0702	0.115	0.0634	0.075	0.0916	0.0217	0.0133	0.0182	0.0092	0.7622
	1221	94	LC/MS pos	42994	Peptide	Dipeptide	glutamine-leucine					1.52	1.92	0.77	0.98	0.72	0.74	0.78	0.65	0.6	0.52	0.39	0.34		0.256	0.0588	0.009	0.003	0.2334	0.3545	0.8448	0.4492	0.3549	0.7114	0.4268	0.2255	0.5113	0.1237	0.2322	0.08	0.1085	0.0608	0.0408	0.0653	0.0212	0.0131	0.0072	0.0045	0.8708
	1094	104	LC/MS pos	34398	Peptide	Dipeptide	glycylleucine	C02155		92843		1.45	1.97	0.85	1.16	0.93	1.05	1.3	1.09	0.93	1.02	1.02	1.12		0.2716	0.0614	0.0002	0.0002	0.1696	0.3272	0.3145	0.2639	0.9239	0.998	0.5188	0.2485	0.1702	0.0591	0.5813	0.1597	0.8655	0.2802	0.6741	0.4133	0.6169	0.1711	0.3466	0.0904	0.3142
	1145	113	LC/MS pos	40008	Peptide	Dipeptide	isoleucylglycine			342532		2.52	1.73	1	0.69	0.4	0.5	0.94	1.52	0.26	0.29	0.4	0.45		0.0412	0.0132	0.2024	0.0389			0.3185	0.265	0.0412	0.6225	0.105	0.1328	0.9564	0.1931	0.1372	0.0539	0.0007	0.0053	0.0004	0.0076	0.0412	0.0221	0.0627	0.0228	0.3632
	1127	117	LC/MS pos	40045	Peptide	Dipeptide	leucylglycine			79070		1	1.41	0.68	0.96	0.63	0.6	0.65	0.46	1.33	1.19	0.62	0.55		0.528	0.1048	0.2847	0.0534	0.0533	0.2504	0.862	0.4523	0.3843	0.7239	0.3044	0.1936	0.4288	0.1101	0.1131	0.0467	0.177	0.0892	0.3093	0.2484	0.3647	0.1106	0.2363	0.0669	0.6295
	1166	164	LC/MS pos	40066	Peptide	Dipeptide	serylleucine			7015695		1.35	2.03	0.69	1.04	0.78	0.9	0.8	0.66	0.89	0.79	0.59	0.52		0.2927	0.0655	0.0013	0.0007	0.1031	0.3078	0.6182	0.3864	0.398	0.7286	0.8349	0.3194	0.4674	0.116	0.1399	0.0545	0.6009	0.2156	0.3298	0.2595	0.0748	0.0343	0.039	0.0164	0.6401
	1167	165	LC/MS pos	40054	Peptide	Dipeptide	serylphenyalanine					1.57	1.66	1	1.06	1	1.01	0.88	0.76	0.9	1.14	0.68	0.87		0.0893	0.0251	0.0416	0.0105			0.7452	0.4178	0.8059	0.9964	0.9695	0.3549	0.742	0.1589	0.3146	0.1019	0.4432	0.1725	0.6539	0.4089	0.1464	0.059	0.6064	0.1384	0.3361
	1168	178	LC/MS pos	40051	Peptide	Dipeptide	threonylleucine			4420322		1.16	2.03	0.89	1.56	1.3	2.56	3.03	2.8	0.54	0.62	1.52	1.74		0.5773	0.1126	0.0185	0.0053	0.2273	0.3515	0.1051	0.1853	0.2558	0.7028	0.0016	0.0145	0.0127	0.012	0.0012	0.0015	0.0399	0.0317	0.0977	0.1072	0.2046	0.0767	0.1892	0.0565	0.8344
	1169	187	LC/MS pos	40031	Peptide	Dipeptide	tyrosylleucine			87071;7009561		1.67	1.79	0.8	0.86	0.69	0.76	0.97	0.55	0.81	0.8	0.44	0.44		0.1062	0.0288	0.0612	0.0146	0.2647	0.3579	0.6114	0.3852	0.2295	0.7028	0.4088	0.217	0.8967	0.1838	0.0617	0.0288	0.5451	0.2013	0.5198	0.352	0.0157	0.0105	0.0146	0.0077	0.9681
	1170	190	LC/MS pos	40050	Peptide	Dipeptide	valylisoleucine			5246012;5246013		1.33	1.53	0.74	0.85	0.7	0.57	0.77	0.71	0.84	0.62	0.6	0.45		0.3709	0.0763	0.0883	0.0193	0.1218	0.3202	0.653	0.3948	0.2176	0.7028	0.0613	0.0976	0.4182	0.1082	0.2695	0.0898	0.539	0.2	0.1017	0.1109	0.1017	0.0437	0.0145	0.0077	0.2683
	1171	191	LC/MS pos	39994	Peptide	Dipeptide	valylleucine			352039		1.56	1.74	0.77	0.86	0.58	0.63	0.82	0.76	0.5	0.56	0.38	0.43		0.3094	0.0678	0.0281	0.0075	0.0559	0.2504	0.8315	0.4437	0.1648	0.6822	0.2687	0.182	0.7061	0.1542	0.5383	0.1504	0.0275	0.0261	0.0682	0.0875	0.0183	0.0119	0.0394	0.0165	0.732
	1342	60	GC/MS	35660	Hormone metabolism	Ethylene metabolism	cyano-alanine	C02512	CPD-603	13538		7.32	3.55	1.28	0.62	0.2	0.3	0.67	0.76	0.68	1.07	0.52	0.81		0.0487	0.0149	0.0983	0.0211	0.0901	0.2881	0.6384	0.3912	0.1055	0.6225	0.2555	0.1796	0.8513	0.1767	0.6055	0.1648	0.1125	0.0627	0.9998	0.5152	0.8991	0.2296	0.6178	0.1395	0.2029
	844	19	GC/MS	37253	Lipids	Fatty acid, Dicarboxylate	2-hydroxyglutarate	C02630	CPD-381	43		0.4	0.94	0.97	2.31	1.66	2.44	13.4	35.26	0.19	0.19	6.54	6.63		0.0024	0.0014	0.5454	0.0935	0.7975	0.4862	0.0661	0.1622	0.1799	0.7022	0.0092	0.0309	0.0038	0.0086	1.6839e-05	9.1305e-05	0.0041	0.0102	0.0051	0.0224	4.0842e-05	0.0002	2.2935e-05	8.3746e-05	0.8387
	831	46	LC/MS neg	18362	Lipids	Fatty acid, Dicarboxylate	azelate (nonanedioate)	C08261		2266		0.7	1.44	0.64	1.31	0.81	0.8	0.68	0.6	0.99	1.21	0.59	0.72		0.152	0.0388	0.0956	0.0207	0.0843	0.2824	0.1806	0.2162	0.4923	0.7883	0.4841	0.2405	0.1838	0.0619	0.0779	0.0342	0.9048	0.2886	0.3356	0.2609	0.0806	0.036	0.2685	0.0732	0.3222
	834	123	LC/MS neg	15872	Lipids	Fatty acid, Dicarboxylate	malonate	C00383	MALONATE	867		1.17	1.16	0.94	0.94	0.9	0.98	1.62	1.51	0.41	0.42	0.62	0.64		0.3411	0.0731	0.5481	0.0937	0.8705	0.5127	0.6145	0.3857	0.5202	0.7895	0.8402	0.3194	0.2201	0.0709	0.1251	0.0506	0.0065	0.0121	0.0066	0.0276	0.0091	0.0069	0.0102	0.0056	0.7181
	1459	162	LC/MS pos	18382	Secondary metabolism	Flavonoids	rutin	C05625	RUTIN	5280805		0.61	0.64	0.95	1	1	1	1	1	1	1	1	1		0.0421	0.0133	0.1052	0.0222	0.7809	0.4856
	487	20	LC/MS neg	35675	Lipids	Free fatty acid	2-hydroxypalmitate			92836		2.86	6.61	1.06	2.45	1.92	2.95	1.27	1.45	0.23	0.4	0.33	0.59		0.0759	0.022	0.0004	0.0003	0.9474	0.5285	0.0377	0.1438	0.3436	0.7114	0.0479	0.0895	0.3078	0.0871	0.1341	0.0536	1.3304e-05	0.0007	0.0069	0.0276	0.0661	0.0316	0.4267	0.1027	0.119
	488	21	LC/MS neg	17945	Lipids	Free fatty acid	2-hydroxystearate	C03045		69417		1.53	1.89	1.43	1.76	1.9	2.97	2.74	4.32	0.34	0.39	1.48	1.68		0.3131	0.0683	0.0987	0.0211	0.4665	0.3956	0.1475	0.2096	0.3807	0.7239	0.0142	0.0431	0.0085	0.01	0.0018	0.0019	0.0002	0.0028	0.0102	0.0318	0.1477	0.0592	0.2257	0.0645	0.9987
	499	30	LC/MS neg	21239	Lipids	Free fatty acid	8-hydroxyoctanoate			69820		1.61	3.87	0.81	1.94	1.28	1.38	0.54	0.35	0.86	0.86	0.31	0.31		0.2134	0.0504	0.0005	0.0003	0.3629	0.3579	0.0251	0.1438	0.5275	0.7895	0.4748	0.2381	0.0929	0.0404	0.0109	0.0074	0.3632	0.1482	0.3632	0.2686	0.0083	0.0064	0.0083	0.0048
	506	53	LC/MS neg	32489	Lipids	Free fatty acid	caproate (6:0)	C01585		8892		1.24	3.3	0.76	2.03	1.12	2.18	0.79	0.62	1.14	1.33	0.7	0.82		0.8944	0.1582	0.0172	0.0051	0.1747	0.3272	0.0834	0.1756	0.572	0.8143	0.0919	0.1216	0.8788	0.1818	0.3632	0.1119	0.3632	0.1482	0.1992	0.1848	0.5924	0.1665	0.9053	0.1814	0.5262
	529	118	LC/MS neg	1105	Lipids	Free fatty acid	linoleate (18:2n6)	C01595	LINOLEIC_ACID	5280450		0.73	0.67	0.89	0.82	0.94	0.76	0.46	0.52	0.57	0.59	0.3	0.3		0.6171	0.1187	0.5329	0.092	0.7256	0.4776	0.2812	0.253	0.5067	0.7893	0.1609	0.1508	0.0127	0.012	0.0037	0.0032	0.0582	0.0388	0.0749	0.0916	0.0029	0.003	0.0049	0.0033	0.9808
	530	119	LC/MS neg	34035	Lipids	Free fatty acid	linolenate [alpha or gamma; (18:3n3 or 6)]	C06426	CPD-8117	5280934		1.46	0.78	0.64	0.34	0.31	0.18	0.16	0.14	0.88	1.02	0.12	0.14		0.2942	0.0655	0.5996	0.1011	0.1601	0.3259	0.0093	0.1438	0.0077	0.3602	0.0003	0.0057	0.002	0.0067	0.0001	0.0003	0.6506	0.2272	0.878	0.4788	0.0002	0.0005	0.0003	0.0004	0.7852
	531	128	LC/MS neg	1121	Lipids	Free fatty acid	margarate (17:0)			10465		1.94	2.62	1.01	1.36	1.02	1.69	0.67	0.77	0.55	0.49	0.42	0.37		0.023	0.0082	0.0185	0.0053	0.9546	0.5285	0.4709	0.3328	0.8358	0.998	0.1674	0.1508	0.1637	0.0574	0.3668	0.1122	0.0011	0.0054	0.0009	0.0116	0.0072	0.0057	0.0025	0.0021	0.2841
	541	146	LC/MS neg	1336	Lipids	Free fatty acid	palmitate (16:0)	C00249	PALMITATE	985		2	2.52	0.94	1.19	0.88	1.22	0.62	0.67	0.66	0.63	0.44	0.42		0.0003	0.0004	0.0073	0.0025	0.5578	0.439	0.7131	0.4113	0.4263	0.7552	0.4311	0.2268	0.0041	0.0086	0.0207	0.0124	0.0171	0.0214	0.0162	0.039	9.8661e-05	0.0003	0.0002	0.0003	0.6131
	1039	80	LC/MS pos	36738	Peptide	gamma-glutamyl	gamma-glutamylglutamate	C05282		92865		1	1.04	1	1.04	1	1.18	3.69	4.29	0.4	1.19	1.73	5.11				0.3632	0.0651			0.3632	0.2793			0.1967	0.1633	0.0122	0.012	0.0139	0.0088	0.075	0.0467	0.5213	0.352	0.1558	0.0619	0.0018	0.0016	0.0101
	1040	81	LC/MS pos	2730	Peptide	gamma-glutamyl	gamma-glutamylglutamine	C05283		150914		1.32	2.2	1	1.67	2.95	2.72	13.29	8.54	0.87	1.17	7.42	9.99		0.3632	0.0749	0.0801	0.0179			0.2294	0.2284	0.1514	0.6628	0.1099	0.1334	0.0048	0.0086	3.311e-06	2.9921e-05	0.4016	0.1603	0.6964	0.4223	5.9124e-05	0.0002	0.0084	0.0048	0.97
	1043	82	LC/MS pos	34456	Peptide	gamma-glutamyl	gamma-glutamylisoleucine*			14253342		3	4.48	1	1.49	1.81	2.88	11.06	21.37	0.12	0.29	2.63	6.29		0.0504	0.0153	0.0555	0.0134			0.6809	0.406	0.7404	0.9548	0.0289	0.0703	0.0142	0.0127	4.5776e-05	0.0001	0.0006	0.0053	0.0195	0.0429	0.0164	0.0109	0.0007	0.0008	0.0049
	1044	83	LC/MS pos	18369	Peptide	gamma-glutamyl	gamma-glutamylleucine			151023		10.42	13.45	1	1.29	1.74	2.23	8.05	16.92	0.09	0.23	1.54	3.82		0.0179	0.0067	0.0371	0.0095			0.9829	0.485	0.9504	0.998	0.1316	0.1389	0.0477	0.026	0.0008	0.0011	0.0007	0.0053	0.0152	0.039	0.1581	0.0624	0.0144	0.0077	0.0143
	1046	84	LC/MS pos	33363	Peptide	gamma-glutamyl	gamma-glutamylmethionine			7009567		1	1	1	1	1	1	1.43	1.66	0.79	0.72	1.31	1.19														0.1547	0.0552	0.1164	0.0476	0.4923	0.1873	0.3322	0.2595	0.2003	0.0756	0.1037	0.0346	0.7593
	1047	85	LC/MS pos	33422	Peptide	gamma-glutamyl	gamma-glutamylphenylalanine			111299		1.08	25.85	1	24	72.71	158.64	1085.86	1861.93	0.42	0.71	773.57	1315.14		0.3632	0.0749	0.1062	0.0223			0.1125	0.1853	0.0908	0.6225	0.0019	0.0149	0.002	0.0067	1.1753e-07	3.1864e-06	0.0098	0.0142	0.2536	0.2173	1.122e-07	2.5515e-06	4.19e-13	2.7551e-11	0.0203
	1049	86	LC/MS pos	33947	Peptide	gamma-glutamyl	gamma-glutamyltryptophan			3989307		1.24	13.85	0.85	9.57	26.65	48.97	574.81	957.72	0.3	0.49	287.24	471.41		0.6858	0.1291	0.0677	0.0158	0.5575	0.439	0.1108	0.1853	0.1626	0.6822	0.0049	0.0192	0.0053	0.009	2.3325e-09	1.8971e-07	0.0056	0.0117	0.0663	0.0868	8.2989e-09	6.9502e-07	3.0732e-09	1.01e-07	0.1087
	1050	87	LC/MS neg	2734	Peptide	gamma-glutamyl	gamma-glutamyltyrosine			94340		1	1	1	1	1.34	1.22	8	17.94	0.21	0.39	3.75	6.95										0.3632	0.7114	0.311	0.1956	0.01	0.0106	0.0003	0.0005	0.0031	0.0088	0.0462	0.0692	0.0012	0.0015	0.0001	0.0003	0.0374
	1051	88	LC/MS pos	32393	Peptide	gamma-glutamyl	gamma-glutamylvaline			7015683		1.71	3.4	1	1.99	3.59	4.61	34.29	67.09	0.2	0.38	13.66	25.63		0.0454	0.0142	0.0474	0.0116			0.2756	0.2499	0.3419	0.7114	0.0243	0.0636	0.0044	0.0086	2.6105e-06	2.9921e-05	0.003	0.0088	0.0462	0.0692	1.1901e-06	1.4239e-05	6.9977e-08	1.5331e-06	0.0192
	214	4	GC/MS	22026	Amino acid	Glutamate family (alpha-ketoglutarate derived)	1-methylguanidine	C02294		10111		1.42	1.67	0.9	1.06	0.78	0.98	1.82	2.59	0.53	0.72	1.37	1.88		0.1187	0.0313	0.0111	0.0035	0.2288	0.3515	0.7088	0.4104	0.286	0.7114	0.9757	0.3549	0.0877	0.0392	0.0066	0.0052	0.0462	0.0337	0.3221	0.2552	0.0966	0.0419	0.0074	0.0046	0.0709
	148	18	GC/MS	1577	Amino acid	Glutamate family (alpha-ketoglutarate derived)	2-aminobutyrate	C02261	2-Aminobutyrate	439691		1.11	1.65	1	1.48	1.29	2.63	6.67	18.47	0.38	0.48	6.93	8.84		0.3632	0.0749	0.0827	0.0183			0.1643	0.2113	0.3588	0.7114	0.0033	0.0154	0.0197	0.0149	4.2275e-05	0.0001	0.0192	0.0215	0.0675	0.0872	1.7249e-07	2.8892e-06	5.5166e-06	4.1358e-05	0.3235
	188	26	GC/MS	40062	Amino acid	Glutamate family (alpha-ketoglutarate derived)	4-hydroxy-2-oxoglutaric acid	C01127		599		0.55	0.62	0.74	0.84	0.8	1.05	1.31	0.92	0.97	1.32	0.89	1.2		0.0247	0.0086	0.1128	0.0236	0.1325	0.3246	0.5452	0.3671	0.5348	0.7912	0.6217	0.2694	0.4397	0.1104	0.9844	0.2405	0.6663	0.2308	0.1146	0.1226	0.7065	0.1919	0.288	0.0776	0.1577
	156	41	LC/MS pos	1638	Amino acid	Glutamate family (alpha-ketoglutarate derived)	arginine	C00062	ARG	232		5.45	6.11	1.01	1.13	0.85	1.08	3.43	4.65	0.57	0.97	2.64	4.5		0.0105	0.0044	0.0004	0.0003	0.7651	0.4836	0.4522	0.3254	0.9692	0.998	0.4792	0.2393	0.0369	0.0225	0.0019	0.0021	0.0411	0.0319	0.9831	0.5128	0.0141	0.0096	0.0025	0.002	0.0279
	163	78	GC/MS	1416	Amino acid	Glutamate family (alpha-ketoglutarate derived)	gamma-aminobutyrate (GABA)	C00334	4-AMINO-BUTYRATE	119		0.99	1.28	1.02	1.31	0.75	1.7	3.2	5.88	0.39	0.24	2.29	1.42		0.6337	0.1207	0.6237	0.1045	0.7343	0.4776	0.351	0.2793	0.7538	0.9596	0.1557	0.1504	0.0539	0.0284	0.0016	0.0018	0.0247	0.0251	0.0025	0.0163	0.0467	0.024	0.1918	0.057	0.2032
	164	92	GC/MS	57	Amino acid	Glutamate family (alpha-ketoglutarate derived)	glutamate	C00025	GLT	611		2.9	2.84	1.07	1.05	0.55	1.28	1.43	1.46	1.07	1.65	1.56	2.4		0.0037	0.002	0.0009	0.0005	0.4936	0.4092	0.7589	0.4178	0.0625	0.6225	0.2904	0.1912	0.2925	0.0852	0.0784	0.0342	0.7074	0.2435	0.0094	0.0316	0.0597	0.0289	0.004	0.0029	0.0262
	166	93	GC/MS	53	Amino acid	Glutamate family (alpha-ketoglutarate derived)	glutamine	C00064	GLN	5961		6.69	8.73	1.2	1.57	0.99	1.49	2.81	2.13	0.67	0.74	1.42	1.57		0.0021	0.0013	0.0027	0.0012	0.4539	0.3929	0.4175	0.3081	0.8476	0.998	0.1356	0.1389	0.0953	0.0412	0.0317	0.017	0.0383	0.0309	0.1602	0.1583	0.1526	0.0609	0.1268	0.0405	0.7294
	168	109	GC/MS	59	Amino acid	Glutamate family (alpha-ketoglutarate derived)	histidine	C00135	HIS	6274		2.03	4.61	0.85	1.92	0.99	2.62	13.26	21.15	0.24	0.45	5.13	9.53		0.5791	0.1126	0.0162	0.0049	0.4425	0.3854	0.1666	0.2125	0.8895	0.998	0.0495	0.09	0.0183	0.0146	0.0002	0.0004	0.01	0.0142	0.126	0.1306	0.0041	0.0038	0.001	0.0011	0.0247
	194	110	LC/MS pos	33009	Amino acid	Glutamate family (alpha-ketoglutarate derived)	homostachydrine*	C08283		441447		1	1.27	1	1.27	1.76	2.09	2.08	2.99	0.36	0.36	1.08	1.08				0.1795	0.0353			0.1795	0.2162	0.1824	0.7022	0.0556	0.0924	0.0575	0.0294	0.0369	0.0191	0.0465	0.0337	0.048	0.0692	0.3632	0.1106	0.1829	0.0551	0.9266
	176	132	LC/MS pos	34387	Amino acid	Glutamate family (alpha-ketoglutarate derived)	N-acetylproline			322640		4.46	7.07	1.24	1.96	1.19	1.73	2.65	3.27	0.55	0.58	1.78	1.9		0.001	0.0007	0.0017	0.0008	0.8112	0.4908	0.0211	0.1438	0.8571	0.998	0.0392	0.0816	0.0062	0.0092	0.0028	0.0027	0.0442	0.0335	0.0652	0.0868	0.0411	0.0221	0.0229	0.011	0.575
	177	144	GC/MS	1493	Amino acid	Glutamate family (alpha-ketoglutarate derived)	ornithine	C00077	L-ORNITHINE	6262		1.65	1.37	1.58	1.3	1.3	1.19	1.31	1.2	2.07	1.9	2.49	2.29		0.0759	0.022	0.4491	0.0791	0.0739	0.2631	0.529	0.3624	0.4479	0.7559	0.5725	0.2595	0.611	0.1393	0.9095	0.2269	0.0297	0.0272	0.1186	0.1252	0.0039	0.0037	0.0629	0.0228	0.6148
	178	154	GC/MS	1898	Amino acid	Glutamate family (alpha-ketoglutarate derived)	proline	C00148	PRO	145742		1.47	3.06	2.48	5.16	3.43	12.01	17.2	34.57	0.38	0.42	13.16	14.54		0.4564	0.0915	0.0782	0.0177	0.3277	0.3579	0.0212	0.1438	0.0108	0.3602	0.0002	0.0045	0.0089	0.01	1.1997e-05	6.9697e-05	0.0051	0.0113	0.0274	0.0502	0.0002	0.0004	0.0002	0.0003	0.7856
	181	170	LC/MS pos	34384	Amino acid	Glutamate family (alpha-ketoglutarate derived)	stachydrine	C10172		115244		2.31	4.44	1.07	2.06	2.25	1.84	8.32	2.99	0.19	0.17	0.56	0.51		0.1743	0.0432	0.0213	0.006	0.9487	0.5285	0.2125	0.2247	0.3936	0.7286	0.3428	0.2015	0.0047	0.0086	0.3138	0.1019	0.0893	0.0523	0.0798	0.0956	0.2874	0.0975	0.2427	0.0685	0.9324
	186	180	LC/MS pos	607	Amino acid	Glutamate family (alpha-ketoglutarate derived)	trans-urocanate	C00785		736715		1	1	1	1	1.01	1	1	1	4.78	3.77	4.78	3.77										0.3632	0.7114							0.0004	0.0037	0.0012	0.0126	0.0004	0.0007	0.0012	0.0011	0.3727
	275	29	LC/MS pos	1494	Amino acid	Glutathione metabolism	5-oxoproline	C01879	5-OXOPROLINE	7405		1.75	4.29	0.83	2.03	1.68	1.08	4.17	3.38	0.98	0.83	3.31	2.81		0.1432	0.0369	0.0015	0.0008	0.2841	0.3579	0.0701	0.1642	0.1969	0.7028	0.6179	0.2694	0.0075	0.01	0.0086	0.0061	0.7384	0.2474	0.7783	0.4523	0.002	0.0023	0.0084	0.0048	0.4717
	276	62	LC/MS pos	35159	Amino acid	Glutathione metabolism	cysteine-glutathione disulfide			4247235		1	1	1	1	1	1	2.05	1.98	1.62	2.36	3.21	4.68														0.0511	0.0274	0.0381	0.0194	0.069	0.0449	0.0048	0.0218	0.0007	0.0011	3.8138e-06	3.581e-05	0.0418
	277	79	LC/MS pos	37092	Amino acid	Glutathione metabolism	gamma-glutamyl-2-aminobutyrate					1	1	1	1	1.27	1.13	4.8	7.57	0.32	0.4	2.45	3.06										0.3632	0.7114	0.3632	0.2015	0.0212	0.0156	0.0003	0.0006	0.0053	0.0114	0.0162	0.039	0.025	0.015	0.0079	0.0048	0.5011
	278	95	LC/MS pos	27727	Amino acid	Glutathione metabolism	glutathione, oxidized (GSSG)	C00127	GLUTATHIONE	65359		1.03	1.39	1.15	1.55	0.98	3.25	56.34	112.22	0.09	0.13	10.13	14.79		0.9731	0.1705	0.406	0.0722	0.7277	0.4776	0.267	0.247	0.9442	0.998	0.1287	0.1389	0.016	0.0131	3.3835e-05	0.0001	0.0077	0.0129	0.0143	0.038	0.0051	0.0044	3.8539e-05	0.0001	0.3434
	279	96	LC/MS pos	2127	Amino acid	Glutathione metabolism	glutathione, reduced (GSH)	C00051	GLUTATHIONE	124886		1	1	1	1	1	1	1.35	2.12	0.63	0.92	1.32	1.96														0.1881	0.0627	0.0962	0.0403	0.3373	0.147	0.852	0.4739	0.042	0.0223	0.0087	0.005	0.0726
	280	143	LC/MS pos	34592	Amino acid	Glutathione metabolism	ophthalmate			7018721		1	3.09	1	3.09	3.06	8.2	68.22	137.29	0.25	0.19	34.21	26.31				0.081	0.018			0.081	0.1756	0.1095	0.6225	0.0211	0.0592	0.0056	0.009	6.5611e-06	4.8511e-05	0.0017	0.0068	0.0005	0.0078	8.5619e-06	5.9754e-05	7.669e-06	4.3944e-05	0.3606
	609	2	LC/MS pos	27447	Lipids	Glycerolipids	1-linoleoylglycerol (18:2)			5283469		0.76	3.39	0.74	3.33	1.77	2.28	3.55	4.69	0.4	0.58	1.88	2.72		0.3025	0.067	0.0448	0.0111	0.2698	0.3579	0.0469	0.1472	0.1262	0.6308	0.0154	0.0455	0.0295	0.019	0.0001	0.0003	0.0033	0.0091	0.0611	0.0848	0.0413	0.0221	0.0419	0.0171	0.4955
	612	10	GC/MS	21127	Lipids	Glycerolipids	1-palmitoylglycerol (16:0)			14900		0.04	0.16	0.61	2.39	1.5	2.15	5.67	7.02	0.58	0.83	4.05	5.85		3.4445e-05	8.9165e-05	4.7477e-05	6.0354e-05	0.0375	0.2451	0.0127	0.1438	0.2675	0.7104	0.0292	0.0703	0.002	0.0067	0.0002	0.0004	0.1162	0.0635	0.5476	0.3603	0.0025	0.0027	0.0006	0.0007	0.3279
	614	12	GC/MS	21188	Lipids	Glycerolipids	1-stearoylglycerol (18:0)	D01947		24699		0.26	0.3	0.85	0.98	1.07	1.59	2.31	1.71	2.51	0.82	4.29	1.41		0.0233	0.0082	0.0277	0.0074	0.7959	0.4862	0.9599	0.4809	0.9553	0.998	0.0567	0.0928	0.1837	0.0619	0.2124	0.0748	0.0148	0.0197	0.516	0.352	0.0005	0.0008	0.644	0.143	0.0087
	630	98	GC/MS	15122	Lipids	Glycerolipids	glycerol	C00116	GLYCEROL	753		2.14	2.54	0.91	1.09	0.76	1.09	0.91	0.86	0.59	0.86	0.51	0.74		0.0152	0.0059	0.0019	0.0009	0.4736	0.3968	0.4783	0.3361	0.3587	0.7114	0.7092	0.29	0.8417	0.1757	0.6418	0.1723	0.0241	0.0251	0.5499	0.3603	0.026	0.0155	0.3249	0.0861	0.0148
	635	101	GC/MS	48857	Lipids	Glycerolipids	glycerophosphoglycerol	C03274		439964		4.88	5.07	0.85	0.88	0.48	0.81	0.22	0.13	0.92	1.24	0.12	0.17		0.0215	0.0078	7.8937e-05	8.9439e-05	0.1501	0.3246	0.757	0.4178	0.3177	0.7114	0.9977	0.3596	0.0146	0.0127	0.0037	0.0032	0.9633	0.3025	0.3082	0.2484	0.0041	0.0037	0.009	0.005	0.1764
	290	73	GC/MS	12021	Carbohydrate	Glycolysis	fructose-6-phosphate	C05345	FRUCTOSE-6P	69507		0.19	0.26	1.19	1.68	1.5	1.07	1.35	1	3.1	2.6	3.1	2.6		6.6924e-05	0.0001	0.0688	0.016	0.6019	0.4534	0.1891	0.2188	0.1363	0.6308	0.3632	0.2015	0.2733	0.0818			0.0098	0.0142	0.0262	0.0495	0.0098	0.0074	0.0262	0.0122	0.6235
	291	90	GC/MS	20488	Carbohydrate	Glycolysis	glucose	C00031	CPD-3607	79025		2.58	2.67	3.27	3.38	2.71	3.42	1.24	0.94	0.58	0.95	0.55	0.9		0.0115	0.0047	0.0351	0.0092	0.0787	0.274	0.0094	0.1438	0.0175	0.4716	0.0022	0.0154	0.2669	0.0817	0.9684	0.2387	0.0139	0.0187	0.7459	0.4443	0.0833	0.0369	0.8338	0.1707	0.0482
	293	91	GC/MS	31260	Carbohydrate	Glycolysis	glucose 6-phosphate	C00668	ALPHA-GLC-6-P	5958		0.04	0.09	1.37	2.86	3.06	0.84	3.81	2.09	3.42	2.47	7.15	5.17		6.9096e-06	3.5773e-05	0.0154	0.0048	0.7116	0.4776	0.1072	0.1853	0.1211	0.6308	0.6081	0.2674	0.0134	0.0121	0.0334	0.0175	0.001	0.0053	0.0717	0.0899	8.7112e-05	0.0003	0.003	0.0023	0.1274
	296	115	GC/MS	527	Carbohydrate	Glycolysis	lactate	C00186	L-LACTATE	612		0.52	0.98	0.64	1.22	1.13	1.32	1.34	1.15	2.75	2.23	3.17	2.57		0.0002	0.0003	0.7901	0.1287	0.071	0.2588	0.1234	0.1936	0.997	0.9996	0.2229	0.1747	0.0653	0.0324	0.446	0.13	0.0004	0.0037	0.0023	0.0159	0.0001	0.0003	0.0007	0.0008	0.3125
	299	156	GC/MS	599	Carbohydrate	Glycolysis	pyruvate	C00022	PYRUVATE	1060		1.4	2.25	0.61	0.98	0.56	0.44	0.74	1.05	0.58	0.58	0.61	0.61		0.2097	0.0498	0.0174	0.0051	0.0202	0.2105	0.8122	0.4364	0.0444	0.6225	0.0137	0.0425	0.2643	0.0813	0.8687	0.2187	0.1946	0.0962	0.2373	0.2108	0.0717	0.0334	0.0678	0.0243	0.6506
	387	130	GC/MS	19934	Carbohydrate	Inositol metabolism	myo-inositol	C00137	MYO-INOSITOL	892		1.22	1.39	1.21	1.38	0.84	1.52	2.44	2.96	0.88	0.85	2.6	2.52		0.6551	0.1239	0.1187	0.0248	0.2674	0.3579	0.1875	0.2188	0.6079	0.8307	0.1059	0.1328	0.0159	0.0131	0.0023	0.0022	0.572	0.2067	0.467	0.3282	0.004	0.0037	0.0047	0.0032	0.8597
	860	137	LC/MS pos	594	Cofactors, Prosthetic Groups, Electron Carriers	Nicotinate and nicotinamide metabolism	nicotinamide	C00153	NIACINAMIDE	936		1.41	1.83	0.75	0.97	0.63	0.96	1.62	1.87	0.56	0.57	1.05	1.07		0.3591	0.0749	0.0109	0.0035	0.0694	0.2588	0.8524	0.4503	0.1939	0.7028	0.969	0.3549	0.1434	0.0528	0.092	0.039	0.1249	0.067	0.1358	0.139	0.5558	0.1578	0.6598	0.1455	0.905
	861	138	LC/MS pos	5278	Cofactors, Prosthetic Groups, Electron Carriers	Nicotinate and nicotinamide metabolism	nicotinamide adenine dinucleotide (NAD+)	C00003	NAD	5893		0.39	2.73	0.51	3.6	2.65	2.09	7.3	6.36	0.15	0.13	0.95	0.85		0.0098	0.0042	0.1886	0.0364	0.0573	0.2504	0.0868	0.1756	0.0191	0.4754	0.305	0.1936	0.0128	0.012	0.002	0.0021	0.0016	0.0068	0.0017	0.0143	0.8612	0.2233	0.6888	0.1489	0.8427
	865	139	LC/MS pos	22152	Cofactors, Prosthetic Groups, Electron Carriers	Nicotinate and nicotinamide metabolism	nicotinamide ribonucleotide (NMN)	C00455	NICOTINAMIDE_NUCLEOTIDE	14180		0.67	0.99	0.96	1.43	1.18	2.15	3.48	4.98	0.53	0.99	2.62	4.92		0.0816	0.0234	0.7418	0.122	0.7373	0.4776	0.2512	0.2374	0.3806	0.7239	0.0122	0.0387	0.0077	0.01	0.0003	0.0005	0.0281	0.0264	0.8391	0.473	0.0101	0.0074	0.0005	0.0006	0.0176
	866	140	LC/MS pos	33013	Cofactors, Prosthetic Groups, Electron Carriers	Nicotinate and nicotinamide metabolism	nicotinamide riboside*	C03150	NICOTINAMIDE_RIBOSE	439924		3.88	4.67	0.77	0.93	0.47	0.48	0.38	0.41	0.49	0.54	0.2	0.22		0.0141	0.0055	2.2283e-05	3.3182e-05	0.0488	0.2504	0.7521	0.4178	0.1422	0.6398	0.1598	0.1508	0.075	0.0357	0.0748	0.0332	0.0982	0.0566	0.1173	0.1247	0.0096	0.0073	0.0076	0.0047	0.6806
	867	141	GC/MS	1504	Cofactors, Prosthetic Groups, Electron Carriers	Nicotinate and nicotinamide metabolism	nicotinate	C00253	NIACINE	938		0.64	0.86	0.96	1.29	0.87	1.14	2.04	2.82	0.55	0.68	1.56	1.91		0.3555	0.0749	0.3234	0.0591	0.6768	0.4776	0.321	0.265	0.5729	0.8143	0.8263	0.3194	0.0403	0.0237	0.0121	0.0081	0.1368	0.0726	0.3636	0.2686	0.1697	0.0661	0.0169	0.0087	0.3732
	869	142	LC/MS pos	33471	Cofactors, Prosthetic Groups, Electron Carriers	Nicotinate and nicotinamide metabolism	nicotinate ribonucleoside*	C05841	NICOTINAMIDE_RIBOSE	161234		0.54	0.76	0.8	1.13	0.95	0.94	1.26	1.43	0.78	0.97	1.12	1.39		0.0203	0.0075	0.1547	0.0315	0.2146	0.3427	0.4368	0.3173	0.9112	0.998	0.8534	0.3234	0.2773	0.0823	0.2537	0.0853	0.4734	0.1825	0.808	0.4616	0.6234	0.1723	0.1012	0.0343	0.2325
	870	181	LC/MS pos	32401	Cofactors, Prosthetic Groups, Electron Carriers	Nicotinate and nicotinamide metabolism	trigonelline (N'-methylnicotinate)	C01004	METHYLNICOTINATE	5570		0.25	0.36	0.94	1.37	1.62	1.28	1.19	1.24	0.77	1.17	0.96	1.45		2.6711e-05	8.451e-05	0.0017	0.0008	0.734	0.4776	0.2286	0.2284	0.2625	0.7028	0.0705	0.1055	0.2958	0.0858	0.6078	0.1648	0.486	0.1856	0.54	0.3585	0.7199	0.1938	0.1847	0.0554	0.149
	886	150	GC/MS	11438	Cofactors, Prosthetic Groups, Electron Carriers	Oxidative phosphorylation	phosphate	C00009	Pi	1061		3.85	0.66	3.61	0.62	0.31	0.76	1.4	1.3	0.04	0.1	0.05	0.13		0.3835	0.0783	0.8712	0.1389	0.0886	0.2881	0.7791	0.4259	0.3835	0.7239	0.6855	0.2825	0.437	0.1101	0.3144	0.1019	4.4221e-05	0.0012	0.0012	0.0126	0.0125	0.0087	0.0611	0.0225	0.2183
	582	13	LC/MS neg	37752	Lipids	Oxylipins	13-HODE + 9-HODE			43013		2.35	4.73	1.46	2.94	2.72	4.78	1.78	1	0.27	0.41	0.27	0.41		0.1011	0.0275	0.0012	0.0006	0.4152	0.3782	0.0108	0.1438	0.1611	0.6822	0.0171	0.0492	0.1447	0.053	0.9352	0.2319	0.0064	0.0121	0.0481	0.0692	0.0133	0.0092	0.085	0.0299	0.1999
	1558	51	GC/MS	21177	Secondary metabolism	Phenylpropanoids	caffeate	C01197	CAFFEATE	689043		0.21	0.53	0.75	1.87	1.19	0.78	1.76	2.43	0.44	0.41	1.08	0.99		0.0023	0.0014	0.0798	0.0179	0.1564	0.3246	0.1698	0.2148	0.5012	0.7893	0.7225	0.2907	0.1747	0.0597	0.0215	0.0127	0.0067	0.0121	0.0027	0.0165	0.5602	0.1585	0.669	0.1461	0.7931
	1534	71	LC/MS neg	35630	Secondary metabolism	Phenylpropanoids	ferulate	C01494	FERULIC-ACID	445858		0.5	0.91	0.92	1.7	1.72	3.07	5.14	5.33	1.12	0.74	5.95	3.92		0.0008	0.0006	0.5088	0.089	0.606	0.4543	0.2999	0.2629	0.2618	0.7028	0.0001	0.0045	0.0016	0.0067	0.0005	0.0007	0.9773	0.304	0.4305	0.309	0.0033	0.0032	8.0232e-06	4.3944e-05	0.5677
	1565	89	LC/MS neg	48729	Secondary metabolism	Phenylpropanoids	gentisic acid-5-glucoside			10914066		0.97	1.93	0.84	1.68	1.23	1.55	1.44	1.68	0.61	0.42	1.03	0.7		0.5958	0.1154	0.0029	0.0012	0.3386	0.3579	0.0458	0.1472	0.3645	0.7114	0.2381	0.178	0.1183	0.0478	0.0817	0.0354	0.0866	0.0511	0.0039	0.0195	0.8863	0.2284	0.4192	0.1013	0.2984
	1540	166	GC/MS	21150	Secondary metabolism	Phenylpropanoids	sinapate	C00482	SINAPATE	637775		0.61	0.91	0.59	0.88	1.39	0.57	1.44	2.15	0.33	0.26	0.71	0.57		0.3281	0.071	0.7093	0.1174	0.2635	0.3579	0.5741	0.3782	0.3094	0.7114	0.1514	0.1494	0.6866	0.1512	0.1646	0.0628	0.0332	0.0276	0.017	0.0398	0.2732	0.0939	0.1433	0.0449	0.805
	1542	167	GC/MS	34694	Secondary metabolism	Phenylpropanoids	sinapyl alcohol	C02325	SINAPYL-ALCOHOL	5280507		0.4	0.56	0.72	1	1.14	1	1	1.39	0.72	0.72	1	1		0.0001	0.0002	0.0878	0.0193	0.1148	0.3154			0.3632	0.7114					0.1747	0.0652	0.1747	0.0886	0.1747	0.1687
	1564	192	GC/MS	35639	Secondary metabolism	Phenylpropanoids	vanillate	C06672		8468		0.43	0.84	0.82	1.59	1.31	1.33	1.76	1.82	0.87	0.68	1.58	1.24		0.001	0.0007	0.1593	0.032	0.0071	0.2084	0.0263	0.1438	0.1264	0.6308	0.0653	0.0999	0.0055	0.009	0.0121	0.0081	0.5322	0.1995	0.0582	0.0815	0.0174	0.0115	0.1328	0.0422	0.0661
	1545	193	LC/MS pos	37442	Secondary metabolism	Phenylpropanoids	vanillin	C00755	VANILLIN	1183		0.3	0.31	0.83	0.85	0.88	0.82	1.44	1.05	0.89	0.65	0.94	0.68		0.0017	0.0011	0.0033	0.0014	0.3869	0.3669	0.7185	0.4114	0.8683	0.998	0.5588	0.2572	0.6229	0.141	0.9582	0.2369	0.9117	0.2899	0.2886	0.2388	0.846	0.2214	0.2821	0.0763	0.1187
	650	5	LC/MS pos	33960	Lipids	Phospholipids	1-oleoyl-GPC (18:1)			16081932		1	1	1	1	1	1	1.43	2	0.5	0.5	1	1														0.3632	0.097	0.0087	0.0061	0.0087	0.0131	0.0087	0.0304
	655	6	LC/MS pos	33955	Lipids	Phospholipids	1-palmitoyl-GPC (16:0)		2-Acylglycero-Phosphocholines	86554		1.27	1.73	1.1	1.49	1.56	1.92	19.14	45.12	0.19	0.08	8.55	3.48		0.1965	0.047	0.1799	0.0353	0.3632	0.3579	0.3517	0.2793	0.4263	0.7552	0.3121	0.1956	0.0081	0.01	3.7412e-08	1.5214e-06	0.0049	0.0113	0.0002	0.0058	0.0282	0.0164	0.0387	0.0164	0.4164
	656	7	LC/MS pos	35631	Lipids	Phospholipids	1-palmitoyl-GPE (16:0)		2-Lysophosphatidylcholines	9547069		1	1	1	1	1	1	2.64	5.11	0.31	0.25	1.59	1.27														0.1091	0.0452	0.001	0.0013	0.0039	0.0102	0.0008	0.011	0.3632	0.1106	0.2029	0.0593	0.8339
	697	8	LC/MS neg	45970	Lipids	Phospholipids	1-palmitoyl-GPG (16:0)*			3300276		6	10.32	1.2	2.06	1.24	2.49	0.62	0.88	0.44	0.7	0.39	0.62		0.0021	0.0013	8.5963e-05	9.3341e-05	0.6979	0.4776	0.0829	0.1756	0.8389	0.998	0.2591	0.1796	0.4119	0.107	0.7713	0.1998	0.0183	0.0215	0.1773	0.1702	0.0664	0.0316	0.3722	0.0945	0.2888
	657	9	LC/MS neg	35305	Lipids	Phospholipids	1-palmitoyl-GPI (16:0)*					0.8	1.01	1.01	1.27	1.24	1.46	3.99	10.76	0.25	0.24	2.73	2.57		0.1132	0.0304	0.9451	0.1488	0.8927	0.5184	0.1774	0.2162	0.1945	0.7028	0.1962	0.1633	0.0324	0.0205	0.0029	0.0027	0.0267	0.0261	0.0233	0.0454	0.019	0.0122	0.0077	0.0047	0.9882
	658	11	LC/MS pos	33961	Lipids	Phospholipids	1-stearoyl-GPC (18:0)			497299		1	1	1	1	1	1.02	2.5	4.97	0.29	0.2	1.42	1												0.3632	0.2015	0.1337	0.0504	0.0005	0.0007	0.0008	0.0053	0.0005	0.0076	0.3092	0.1032			0.3092
	661	22	LC/MS pos	35257	Lipids	Phospholipids	2-linoleoyl-GPC (18:2)*					1	1.63	1	1.63	1.3	1	1.85	2.63	0.38	0.38	1	1				0.3632	0.0651			0.3632	0.2793	0.3632	0.7114			0.1011	0.0429	0.0071	0.0054	0.0071	0.0121	0.0071	0.0276
	663	23	LC/MS pos	35254	Lipids	Phospholipids	2-oleoyl-GPC (18:1)*					1	1.21	1	1.21	1.21	1.3	1.32	2.28	0.44	0.44	1.01	1				0.3632	0.0651			0.3632	0.2793	0.3632	0.7114	0.3632	0.2015	0.1956	0.0649	0.0083	0.006	0.0087	0.0131	0.0083	0.0304	0.3632	0.1106			0.3632
	668	99	GC/MS	27728	Lipids	Phospholipids	glycerol 2-phosphate	C02979	CPD-536	2526		3.27	3.31	0.73	0.74	0.34	0.52	0.47	0.62	0.32	0.32	0.2	0.2		0.0343	0.0116	0.007	0.0025	0.1989	0.3313	0.7172	0.4114	0.0557	0.6225	0.2478	0.1792	0.1328	0.0504	0.3784	0.1144	0.0349	0.0286	0.0349	0.0586	0.0106	0.0076	0.0106	0.0058
	669	100	GC/MS	15365	Lipids	Phospholipids	glycerol 3-phosphate	C00093	GLYCEROL-3P	754		1.74	1.99	1	1.15	0.85	0.99	1.27	1.64	0.41	0.53	0.68	0.86		0.0955	0.0265	0.0143	0.0045	0.9322	0.5254	0.5344	0.363	0.5776	0.8143	0.7263	0.2911	0.2723	0.0818	0.1038	0.0431	0.0057	0.0117	0.0295	0.053	0.2512	0.088	0.793	0.166	0.1784
	671	102	LC/MS pos	15990	Lipids	Phospholipids	glycerophosphorylcholine (GPC)	C00670	SN-3-GLYCEROPHOSPHOCHOLINE	71920		11.95	10.64	0.75	0.67	0.47	0.42	0.25	0.21	0.25	0.39	0.05	0.08		2.416e-05	8.0937e-05	0.0001	0.0001	0.2598	0.3579	0.312	0.2639	0.0533	0.6225	0.0337	0.0767	0.0609	0.0307	0.0035	0.0031	0.041	0.0319	0.0959	0.1066	0.0018	0.0021	0.0005	0.0006	0.3399
	330	97	GC/MS	1572	Carbohydrate	Photorespiration	glycerate	C00258	GLYCERATE	752		1.14	1.42	0.59	0.74	0.5	0.55	0.65	0.73	0.4	0.5	0.29	0.36		0.8682	0.1545	0.1369	0.0282	0.0323	0.2411	0.5808	0.3782	0.0938	0.6225	0.1659	0.1508	0.3019	0.0861	0.3984	0.1191	0.0311	0.0273	0.0941	0.1066	0.0061	0.0051	0.017	0.0087	0.1891
	939	3	GC/MS	1527	Nucleotide	Purine metabolism	1-methyladenine	C02216		78821		0.94	1.61	2.15	3.7	2.17	2.79	0.76	0.65	1	1.64	0.65	1.06		0.7271	0.134	0.2913	0.0544	0.2876	0.3579	0.0225	0.1438	0.1084	0.6225	0.003	0.0154	0.4368	0.1101	0.1871	0.0688			0.3632	0.2686	0.1871	0.0712	0.8796	0.1776	0.3632
	941	14	LC/MS pos	1553	Nucleotide	Purine metabolism	2'-deoxyadenosine	C00559	DEOXYADENOSINE	13730		1.31	2.32	0.89	1.58	1	1.21	1.32	0.94	0.42	0.37	0.39	0.35		0.8523	0.1526	0.0009	0.0005	0.3813	0.3665	0.1025	0.1853	0.9919	0.998	0.3474	0.2015	0.2822	0.0829	0.7972	0.2045	0.0242	0.0251	0.0021	0.0159	0.0623	0.03	0.0363	0.0158	0.8868
	942	16	LC/MS pos	1411	Nucleotide	Purine metabolism	2'-deoxyguanosine	C00330	DEOXYGUANOSINE	187790		1.13	1.71	0.98	1.49	1.13	1.31	1.21	0.77	0.62	0.6	0.48	0.46		0.9858	0.1722	0.0056	0.0021	0.8483	0.5034	0.1122	0.1853	0.9672	0.998	0.2451	0.1783	0.3823	0.1009	0.5792	0.1597	0.0525	0.037	0.0141	0.038	0.0573	0.0284	0.0515	0.02	0.829
	949	31	GC/MS	554	Nucleotide	Purine metabolism	adenine	C00147	ADENINE	190		1.7	2.05	0.83	1.01	0.66	0.87	1.28	1.72	0.76	0.95	1.31	1.64		0.154	0.0391	0.0031	0.0013	0.2164	0.3427	0.7063	0.4104	0.2609	0.7028	0.8728	0.3286	0.392	0.103	0.0637	0.0294	0.2597	0.1201	0.9452	0.5008	0.2235	0.081	0.057	0.0215	0.2041
	950	32	LC/MS pos	555	Nucleotide	Purine metabolism	adenosine	C00212	ADENOSINE	60961		1.19	3.1	0.57	1.5	0.51	0.57	2.12	1.97	0.24	0.18	0.48	0.36		0.8607	0.1537	0.0167	0.005	0.0462	0.2504	0.2822	0.253	0.2189	0.7028	0.3528	0.2015	0.3935	0.103	0.2743	0.0907	0.0303	0.0272	0.0134	0.0369	0.14	0.0566	0.0474	0.0188	0.6363
	956	33	LC/MS pos	37467	Nucleotide	Purine metabolism	adenosine-2',3'-cyclic monophosphate	C02353		2024		0.7	0.88	0.8	1.01	0.46	0.77	1.68	1.33	0.22	0.25	0.3	0.33		0.1554	0.0392	0.459	0.0806	0.2072	0.3381	0.5813	0.3782	0.2875	0.7114	0.9514	0.3515	0.3001	0.086	0.4409	0.1294	0.0087	0.0131	0.0161	0.039	0.0762	0.0345	0.1094	0.0361	0.8912
	960	37	LC/MS pos	1107	Nucleotide	Purine metabolism	allantoin	C02350	ALLANTOIN	204		8.54	6.55	1	0.77	0.49	0.7	0.94	1.49	0.11	0.3	0.16	0.45		0.007	0.0033	0.0141	0.0044			0.6766	0.406	0.1966	0.7028	0.6054	0.2672	0.9762	0.1959	0.392	0.1176	0.0013	0.0061	0.042	0.0665	0.0104	0.0075	0.2585	0.0717	0.0209
	961	105	LC/MS pos	32352	Nucleotide	Purine metabolism	guanine	C00242	GUANINE	764		0.78	3.91	0.55	2.74	2.26	2.57	2.28	2.4	0.73	1.24	1.75	2.98		0.3951	0.0801	0.0006	0.0004	0.0509	0.2504	0.0068	0.1438	0.2898	0.7114	0.0028	0.0154	0.0658	0.0324	0.0085	0.0061	0.268	0.1233	0.2472	0.2151	0.13	0.0536	0.0013	0.0012	0.0562
	962	106	LC/MS pos	1573	Nucleotide	Purine metabolism	guanosine	C00387	GUANOSINE	6802		4.36	5.95	0.79	1.08	0.6	0.58	0.92	0.7	0.53	0.91	0.37	0.63		0.0002	0.0003	0.0001	0.0001	0.1575	0.3246	0.8711	0.4545	0.1083	0.6225	0.0535	0.09	0.6418	0.1441	0.1979	0.0709	0.056	0.0386	0.8609	0.475	0.0023	0.0026	0.0985	0.0337	0.032
	966	107	LC/MS pos	2827	Nucleotide	Purine metabolism	guanosine-3',5'-cyclic monophosphate (cGMP)	C00942	CGMP	24316		0.75	1	0.8	1.07	0.48	0.76	1.35	0.99	0.24	0.26	0.24	0.26		0.1802	0.0438	0.8335	0.1341	0.1941	0.3313	0.4861	0.339	0.3149	0.7114	0.9877	0.3576	0.5609	0.1305	0.8115	0.2066	0.0111	0.0156	0.0166	0.0393	0.0317	0.0179	0.0473	0.0188	0.7058
	978	194	GC/MS	3147	Nucleotide	Purine metabolism	xanthine	C00385	XANTHINE	1188		1	1	1	1	1	1	1.1	1.11	0.96	1.19	1.07	1.33														0.3632	0.097	0.3632	0.1119	0.7765	0.2575	0.174	0.1687	0.3632	0.1106	0.0287	0.0129	0.0759
	996	15	LC/MS pos	15949	Nucleotide	Pyrimidine metabolism	2'-deoxycytidine	C00881	DEOXYCYTIDINE	13711		2.71	3.42	1.06	1.34	1.05	1.26	0.76	0.36	0.47	0.41	0.17	0.15		0.0331	0.0112	3.0585e-05	4.428e-05	0.6899	0.4776	0.2056	0.2196	0.9027	0.998	0.3758	0.2052	0.515	0.1242	0.0319	0.017	0.0019	0.0068	0.0004	0.0076	0.0015	0.0019	0.0017	0.0015	0.5328
	1007	28	LC/MS pos	38159	Nucleotide	Pyrimidine metabolism	5-methyl-2'-deoxycytidine	C03592		440055		1.41	2.38	1.07	1.81	1.4	1.51	1.44	0.76	0.76	0.7	0.58	0.53		0.1916	0.0462	0.009	0.003	0.5706	0.4426	0.0606	0.1611	0.4072	0.7394	0.2181	0.1736	0.3597	0.097	0.2889	0.0951	0.2746	0.1258	0.1508	0.1526	0.0426	0.0223	0.0277	0.0127	0.3632
	1028	48	GC/MS	55	Nucleotide	Pyrimidine metabolism	beta-alanine	C00099	B-ALANINE	239		0.62	0.89	0.9	1.27	1.01	1.58	6.35	12.99	0.39	0.47	5	6.15		0.1152	0.0307	0.6077	0.1022	0.6901	0.4776	0.5395	0.3649	0.8882	0.998	0.1314	0.1389	0.0511	0.0274	0.0004	0.0006	0.0921	0.0537	0.2074	0.1883	4.0569e-05	0.0002	1.3887e-05	6.085e-05	0.3135
	1008	63	LC/MS pos	514	Nucleotide	Pyrimidine metabolism	cytidine	C00475	CYTIDINE	6175		3.39	4.92	0.9	1.3	0.87	1.23	0.96	0.89	0.49	0.51	0.44	0.46		0.005	0.0024	1.7656e-06	5.1125e-06	0.359	0.3579	0.2186	0.2272	0.594	0.826	0.2981	0.1928	0.913	0.186	0.8796	0.2208	0.0172	0.0214	0.0116	0.0341	0.0319	0.018	0.0388	0.0164	0.6424
	1012	64	LC/MS pos	37465	Nucleotide	Pyrimidine metabolism	cytidine 2',3'-cyclic monophosphate	C02354		417654		1.8	2.03	0.9	1.02	0.44	0.46	0.52	0.27	0.57	0.55	0.15	0.15		0.3396	0.0731	0.0238	0.0066	0.7329	0.4776	0.6057	0.384	0.2083	0.7028	0.2447	0.1783	0.3601	0.097	0.049	0.0239	0.034	0.0281	0.0271	0.0502	0.0123	0.0087	0.0114	0.0062	0.3632
	1019	179	LC/MS pos	2183	Nucleotide	Pyrimidine metabolism	thymidine	C00214	THYMIDINE	5789		1.63	2.27	0.96	1.34	0.93	1.19	1.03	0.72	0.6	0.64	0.43	0.46		0.2945	0.0655	0.0004	0.0003	0.7331	0.4776	0.2039	0.2196	0.7617	0.9596	0.3838	0.2084	0.6687	0.1482	0.5088	0.1442	0.0325	0.0276	0.0545	0.0769	0.0486	0.0248	0.0742	0.0262	0.6502
	1023	188	LC/MS neg	606	Nucleotide	Pyrimidine metabolism	uridine	C00299	URIDINE	6029		3.06	2.71	0.95	0.84	0.55	0.77	1.07	1.58	0.7	0.97	1.1	1.53		0.016	0.0061	0.0006	0.0004	0.7716	0.4836	0.8883	0.4615	0.1767	0.7022	0.6537	0.276	0.6494	0.1446	0.1401	0.0545	0.2164	0.1044	0.9317	0.4984	0.452	0.131	0.1061	0.0352	0.0999
	895	152	GC/MS	31520	Cofactors, Prosthetic Groups, Electron Carriers	Quinone metabolism	phytonadione (Vitamin K1)	C02059	2-METHYL-3-PHYTYL-14-NAPHTHOQUINONE	5284607		1.41	2.91	0.61	1.26	0.99	1.42	0.55	0.64	0.95	1.19	0.61	0.76		0.6308	0.1206	0.0161	0.0049	0.1561	0.3246	0.4653	0.3304	0.9856	0.998	0.1963	0.1633	0.2622	0.081	0.4823	0.1386	0.6382	0.225	0.8751	0.4788	0.3205	0.106	0.6091	0.1385	0.5802
	892	160	LC/MS pos	1827	Cofactors, Prosthetic Groups, Electron Carriers	Riboflavin and FAD metabolism	riboflavin (Vitamin B2)	C00255	RIBOFLAVIN	493570		1.51	3.22	0.52	1.1	0.58	0.56	0.29	0.33	0.85	0.89	0.28	0.29		0.572	0.1119	0.0077	0.0026	0.0225	0.2203	0.6331	0.3912	0.2404	0.7028	0.3241	0.1989	0.0288	0.019	0.0451	0.0222	0.3023	0.1354	0.4731	0.3311	0.0186	0.012	0.0259	0.0122	0.7094
	2	50	LC/MS pos	3141	Amino acid	Serine family (phosphoglycerate derived)	betaine	C00719	BETAINE	247		2.17	2.43	0.96	1.08	0.9	1.03	1.13	1.25	0.47	0.67	0.59	0.83		0.0034	0.0019	0.0008	0.0005	0.8368	0.501	0.6961	0.406	0.6995	0.925	0.665	0.2779	0.4322	0.1101	0.2274	0.0794	0.0015	0.0066	0.0217	0.0434	0.0298	0.0171	0.4527	0.1078	0.0314
	4	61	GC/MS	31453	Amino acid	Serine family (phosphoglycerate derived)	cysteine	C00097	CYS	5862		1.09	1	1.05	0.97	0.81	1.05	1.63	2.03	0.81	1.08	1.65	2.21		0.6223	0.1193	0.8279	0.1336	0.5905	0.447	0.7923	0.4286	0.139	0.6344	0.8268	0.3194	0.0733	0.0351	0.0061	0.0049	0.405	0.1605	0.5093	0.352	0.0042	0.0038	0.0003	0.0004	0.059
	7	67	GC/MS	5086	Amino acid	Serine family (phosphoglycerate derived)	dimethylglycine	C01026		673		1.13	1.13	0.98	0.98	0.6	0.99	1.3	2.18	0.34	0.4	0.74	0.88		0.6078	0.1173	0.9148	0.1449	0.7316	0.4776	0.8719	0.4545	0.0712	0.6225	0.9225	0.343	0.6052	0.1384	0.0246	0.0142	0.0036	0.0094	0.0089	0.0304	0.2946	0.0991	0.728	0.1548	0.3091
	8	103	GC/MS	11777	Amino acid	Serine family (phosphoglycerate derived)	glycine	C00037	GLY	750		1.22	2.5	1.07	2.19	1.5	2.81	1.71	3.17	0.86	0.8	2.73	2.53		0.5711	0.1119	0.0174	0.0051	0.8906	0.5184	0.0358	0.1438	0.1217	0.6308	0.0021	0.0154	0.0833	0.0385	0.0077	0.0057	0.9822	0.304	0.789	0.4547	0.0012	0.0015	0.0017	0.0015	0.5441
	16	163	GC/MS	1648	Amino acid	Serine family (phosphoglycerate derived)	serine	C00065	SER	5951		3.95	3.61	1.06	0.97	0.65	0.9	1.03	1.29	0.9	0.95	1.17	1.23		0.016	0.0061	0.0107	0.0035	0.6514	0.477	0.8966	0.4643	0.3964	0.7286	0.7522	0.2985	0.6972	0.1527	0.2301	0.0796	0.7366	0.2474	0.9949	0.5152	0.2654	0.092	0.2082	0.0602	0.5101
	774	52	GC/MS	33997	Lipids	Sterols	campesterol	C01789	CPD-707	173183		0.74	1.04	0.91	1.27	0.95	1.19	1.33	1.34	1.23	1.14	1.65	1.53		0.0824	0.0235	0.8003	0.1295	0.2947	0.3579	0.1735	0.2162	0.7289	0.9469	0.3443	0.2015	0.1378	0.0516	0.3732	0.1137	0.2842	0.1296	0.4231	0.305	0.0201	0.0125	0.0372	0.0161	0.574
	783	172	GC/MS	21183	Lipids	Sterols	stigmasterol	C05442	CPD-4162	5280794		0.8	1.29	0.82	1.33	1.12	1.26	1.4	1.58	1.08	0.85	1.71	1.34		0.2225	0.0521	0.0994	0.0211	0.1082	0.308	0.1852	0.2184	0.7625	0.9596	0.2642	0.18	0.1543	0.0552	0.0871	0.0373	0.4418	0.1725	0.3997	0.2906	0.0425	0.0223	0.1969	0.0579	0.0782
	399	1	LC/MS pos	22012	Carbohydrate	Sucrose, glucose,fructose metabolism	1-kestose	C03661	1-KESTOTRIOSE	440080		3.21	1.58	7.06	3.46	2.4	1.78	2.89	3.05	0.73	1.61	2.24	4.92		0.0456	0.0142	0.2092	0.0399	0.1752	0.3272	0.0651	0.1621	0.2577	0.7028	0.3239	0.1989	0.272	0.0818	0.8127	0.2066	0.6296	0.2227	0.1556	0.1556	0.7081	0.1919	0.0357	0.0156	0.0496
	400	24	GC/MS	15942	Carbohydrate	Sucrose, glucose,fructose metabolism	3-deoxyoctulosonate		KDO	4636210		0.78	1.1	0.85	1.21	1.09	1.08	1.28	1.38	0.88	0.78	1.22	1.07		0.1631	0.0409	0.2043	0.0392	0.0321	0.2411	0.2261	0.2284	0.4526	0.7559	0.5057	0.2452	0.2586	0.0802	0.1892	0.0693	0.7164	0.2457	0.3017	0.246	0.2111	0.0782	0.403	0.0987	0.1109
	405	72	GC/MS	577	Carbohydrate	Sucrose, glucose,fructose metabolism	fructose	C00095	Fructose	5984		3	2.11	3.83	2.7	2.71	2.71	1.19	0.71	0.66	1.23	0.46	0.87		0.0049	0.0023	0.0638	0.0151	0.0668	0.2554	0.0101	0.1438	0.0053	0.3602	0.0039	0.017	0.3763	0.0997	0.3377	0.1077	0.0155	0.0202	0.5211	0.352	0.0311	0.0177	0.7178	0.1537	0.0331
	407	75	GC/MS	34706	Carbohydrate	Sucrose, glucose,fructose metabolism	galactinol	C01235	CPD-458	439451		0.16	0.63	0.86	3.31	3.1	2.79	1.93	0.73	1.63	1.14	1.19	0.83		0.0002	0.0002	0.1773	0.0351	0.2685	0.3579	0.073	0.1642	0.0037	0.3602	0.0045	0.0183	0.4343	0.1101	0.3666	0.1122	0.0273	0.0261	0.6717	0.4133	0.3216	0.106	0.6259	0.1409	0.1076
	410	76	GC/MS	12055	Carbohydrate	Sucrose, glucose,fructose metabolism	galactose	C01582	L-GALACTOSE	3037556		1.25	1.68	1.34	1.8	1.37	1.82	1.56	1.8	0.47	0.49	0.85	0.89		0.7265	0.134	0.0211	0.0059	0.251	0.3579	0.0343	0.1438	0.3604	0.7114	0.0503	0.09	0.1425	0.0528	0.0772	0.0341	0.0188	0.0215	0.0257	0.049	0.8717	0.2253	0.9478	0.1882	0.8767
	412	77	GC/MS	20758	Carbohydrate	Sucrose, glucose,fructose metabolism	galacturonate	C08348	D-GALACTURONATE	84740		1.07	2.04	1.14	2.17	1.9	2.09	1.15	0.82	1.03	1.52	0.85	1.25		0.7202	0.1336	0.0656	0.0155	0.9094	0.5184	0.0422	0.1438	0.0267	0.5409	0.0013	0.0143	0.6136	0.1394	0.2682	0.0898	0.7618	0.2535	0.0436	0.0683	0.3585	0.1106	0.2459	0.0691	0.0522
	422	124	LC/MS pos	35163	Carbohydrate	Sucrose, glucose,fructose metabolism	maltopentaose	C06218		13489094		0.53	0.41	1.29	1	1	1	1	1	1	1	1	1		0.0118	0.0048	0.1014	0.0215	0.9043	0.5184
	423	125	GC/MS	15804	Carbohydrate	Sucrose, glucose,fructose metabolism	maltose	C00208	MALTOSE	10991489		0.42	0.92	1.28	2.8	2.03	1.01	1.12	0.35	2.6	2.98	0.9	1.04		0.0608	0.0181	0.5935	0.1004	0.8408	0.501	0.0386	0.1438	0.2023	0.7028	0.7201	0.2907	0.7943	0.1669	0.0947	0.0399	0.0323	0.0276	0.0482	0.0692	0.8055	0.2142	0.8809	0.1776	0.9184
	424	126	LC/MS pos	15910	Carbohydrate	Sucrose, glucose,fructose metabolism	maltotetraose	C02052		446495		0.15	0.14	1.48	1.38	2.76	5.09	34.7	46.42	0.71	0.35	32.82	16.45		6.2264e-07	5.0657e-06	0.0001	0.0001	0.3301	0.3579	0.1115	0.1853	0.262	0.7028	0.0043	0.0183	0.0046	0.0086	6.1752e-07	1.2556e-05	0.0819	0.0497	0.0031	0.0166	1.6388e-06	1.7156e-05	7.9079e-05	0.0002	0.0212
	428	127	GC/MS	15335	Carbohydrate	Sucrose, glucose,fructose metabolism	mannitol	C00392	MANNITOL	6251		3.82	7.15	0.85	1.59	1.16	1.32	1.74	1.79	0.55	0.5	0.99	0.9		0.0003	0.0004	9.8136e-06	1.9672e-05	0.2353	0.3545	0.0242	0.1438	0.683	0.9124	0.1923	0.1633	0.035	0.0215	0.0417	0.0208	0.031	0.0273	0.0173	0.0399	0.8316	0.2197	0.8459	0.1721	0.4826
	440	158	LC/MS neg	586	Carbohydrate	Sucrose, glucose,fructose metabolism	raffinose	C00492	CPD-1099	10542		0.08	0.14	1.33	2.31	5.18	10.99	42.29	74.35	0.75	0.4	56.01	29.88		0.0004	0.0004	0.0002	0.0002	0.167	0.3272	0.0405	0.1438	0.0314	0.5658	0.0003	0.0057	0.0002	0.0031	1.1601e-05	6.9697e-05	0.3307	0.145	0.0119	0.0344	4.5768e-05	0.0002	3.252e-05	0.0001	0.0291
	442	168	GC/MS	21019	Carbohydrate	Sucrose, glucose,fructose metabolism	sophorose	C08250		88719		0.03	0.63	0.96	18.77	18.31	10.71	10.95	2.29	1.71	0.44	3.92	1		0.0043	0.0021	0.1807	0.0353	0.5455	0.439	0.0043	0.1438	0.0063	0.3602	0.0363	0.0797	0.0194	0.0149	0.1851	0.0684	0.4524	0.1754	0.1851	0.1756	0.0807	0.036			0.0807
	446	171	LC/MS neg	15960	Carbohydrate	Sucrose, glucose,fructose metabolism	stachyose	C01613	CPD-170	439531		0.39	0.44	1.18	1.35	2.8	4.25	37.67	62.13	0.75	0.5	46.53	30.84		0.0008	0.0006	0.0891	0.0194	0.9171	0.5187	0.3632	0.2793	0.3632	0.7114	0.0388	0.0816	0.0048	0.0086	2.2778e-06	2.9921e-05	0.2473	0.1165	0.0098	0.0318	8.9914e-08	2.5515e-06	5.8369e-07	9.5908e-06	0.0113
	447	174	LC/MS neg	1519	Carbohydrate	Sucrose, glucose,fructose metabolism	sucrose	C00089	SUCROSE	5988		0.22	0.66	0.96	2.9	3.32	6.56	7.64	10.48	0.9	0.84	9.47	8.79		0.0009	0.0007	0.1535	0.0314	0.6108	0.4557	0.0299	0.1438	0.0029	0.3602	0.0001	0.0045	6.52e-05	0.0028	5.8463e-05	0.0002	0.4286	0.1681	0.1574	0.1564	0.0001	0.0004	0.0002	0.0003	0.2943
	451	184	GC/MS	21048	Carbohydrate	Sucrose, glucose,fructose metabolism	turanose	C19636		5460935		0.29	1.13	0.81	3.19	1.84	4.02	3.88	4.14	1.5	1.86	6.21	7.73		0.0006	0.0005	0.8521	0.1362	0.1941	0.3313	0.1552	0.2105	0.1334	0.6308	0.0591	0.0954	0.148	0.0535	0.1181	0.048	0.4059	0.1605	0.3796	0.2785	0.0154	0.0104	0.02	0.01	0.925
	304	38	GC/MS	33453	Carbohydrate	TCA cycle	alpha-ketoglutarate	C00026	2-ketoglutarate	51		1.05	1.61	0.74	1.12	0.76	1.11	1.65	1.25	0.97	1.35	1.21	1.69		0.9316	0.1637	0.0799	0.0179	0.4063	0.3744	0.4056	0.3031	0.6575	0.884	0.4878	0.2405	0.2114	0.0691	0.486	0.1392	0.8871	0.2848	0.1947	0.1817	0.3326	0.1088	0.0544	0.0208	0.063
	305	56	LC/MS neg	12025	Carbohydrate	TCA cycle	cis-aconitate	C00417	CIS-ACONITATE	643757		0.71	0.5	1.56	1.1	0.73	1.68	2.74	3.49	0.55	0.77	1.93	2.7		0.1555	0.0392	0.0692	0.016	0.1497	0.3246	0.9099	0.4681	0.249	0.7028	0.0516	0.09	0.0007	0.005	0.0003	0.0005	0.103	0.0587	0.2684	0.2266	0.2324	0.0824	0.0011	0.0011	0.1963
	306	59	GC/MS	1564	Carbohydrate	TCA cycle	citrate	C00158	CIT	311		0.06	0.06	1.17	1.28	0.57	1.59	16.65	30.5	0.36	0.69	10.99	21.1		0.0003	0.0003	0.0006	0.0004	0.7037	0.4776	0.1741	0.2162	0.5878	0.8208	0.2351	0.178	0.001	0.0061	4.2399e-05	0.0001	0.0183	0.0215	0.4809	0.3352	0.0004	0.0007	0.0003	0.0004	0.0104
	307	74	GC/MS	1643	Carbohydrate	TCA cycle	fumarate	C00122	FUM	444972		0.95	1.36	0.71	1.01	0.6	1.12	4.16	8.13	0.53	0.87	4.28	7.11		0.8029	0.1452	0.1587	0.032	0.1992	0.3313	0.7387	0.4178	0.0765	0.6225	0.7228	0.2907	0.041	0.0237	0.0023	0.0022	0.2883	0.1303	0.8481	0.4733	0.0027	0.0028	3.4564e-05	0.0001	0.111
	309	122	GC/MS	1303	Carbohydrate	TCA cycle	malate	C00149	MAL	525		0.5	0.56	1.13	1.27	0.76	1.64	2.49	3.37	0.93	0.88	3.14	2.95		0.014	0.0055	0.0189	0.0054	0.4248	0.3803	0.305	0.2639	0.5812	0.8152	0.0939	0.1223	0.0049	0.0086	0.0012	0.0014	0.741	0.2474	0.4427	0.3164	0.002	0.0023	0.0028	0.0022	0.4773
	311	129	GC/MS	18493	Carbohydrate	TCA cycle	mesaconate (methylfumarate)	C01732		638129		1.3	2.02	0.8	1.24	0.69	0.84	1.09	1.27	0.5	0.41	0.64	0.52		0.3981	0.0804	0.0061	0.0022	0.3016	0.3579	0.3469	0.2793	0.2159	0.7028	0.6556	0.276	0.6356	0.1434	0.6409	0.1723	0.0794	0.0491	0.0275	0.0502	0.1269	0.0531	0.0332	0.0147	0.3102
	312	145	GC/MS	35252	Carbohydrate	TCA cycle	oxaloacetate	C00036	OXALACETIC_ACID	970		0.33	0.57	0.92	1.57	1.03	0.76	0.87	0.31	1.21	0.99	0.38	0.31		0.0008	0.0006	0.093	0.0202	0.4656	0.3956	0.1175	0.1901	0.9227	0.998	0.3386	0.2015	0.3367	0.094	0.0009	0.0012	0.2489	0.1167	0.9121	0.4895	0.0031	0.0031	0.0009	0.001	0.2438
	313	173	GC/MS	1437	Carbohydrate	TCA cycle	succinate	C00042	SUC	1110		0.8	0.75	1.43	1.35	0.78	1.33	2.81	4.99	0.8	0.85	3.99	4.22		0.2445	0.0564	0.4481	0.0791	0.3187	0.3579	0.232	0.2284	0.4319	0.7552	0.24	0.178	0.0289	0.019	0.0008	0.0011	0.7225	0.2461	0.8908	0.4842	0.0006	0.0009	0.0005	0.0006	0.6721
	1608	169	GC/MS	1518	Secondary metabolism	Terpenoids	squalene	C00751	SQUALENE	638072		0.35	0.81	0.61	1.41	1.15	1.16	1.05	0.95	0.92	0.92	0.87	0.87		1.8348e-05	6.5308e-05	0.3289	0.0599	0.0186	0.2084	0.0868	0.1756	0.2535	0.7028	0.4422	0.2283	0.9208	0.1865	0.6593	0.1756	0.5741	0.2067	0.5598	0.3645	0.2659	0.092	0.2559	0.0713	0.9772
	914	39	GC/MS	1561	Cofactors, Prosthetic Groups, Electron Carriers	Tocopherol metabolism	alpha-tocopherol	C02477	ALPHA-TOCOPHEROL	14985		0.22	0.27	0.64	0.81	0.87	0.76	2.04	2.79	1.06	0.67	2.94	1.87		4.9891e-05	0.0001	0.0041	0.0016	0.0611	0.2504	0.313	0.2639	0.4107	0.7394	0.2865	0.1897	0.0425	0.0237	0.0058	0.0047	0.7198	0.246	0.247	0.2151	0.0013	0.0017	0.0354	0.0156	0.1057
	916	49	GC/MS	35702	Cofactors, Prosthetic Groups, Electron Carriers	Tocopherol metabolism	beta-tocopherol	C14152	BETA-TOCOPHEROL	6857447		2.65	8.78	0.93	3.08	4.07	10.26	30.19	35.34	0.57	0.47	20.22	16.7		0.0593	0.0178	0.0013	0.0007	0.9087	0.5184	0.0455	0.1472	0.0136	0.4016	0.0005	0.0063	0.0002	0.0028	1.8347e-05	9.3068e-05	0.243	0.115	0.1525	0.1534	4.8946e-05	0.0002	0.0002	0.0003	0.9228
	917	66	GC/MS	33418	Cofactors, Prosthetic Groups, Electron Carriers	Tocopherol metabolism	delta-tocopherol	C14151	DELTA-TOCOPHEROL	92094		0.88	1.69	0.88	1.69	3.1	12.92	53.27	89.43	2.1	1.62	187.54	145.13		0.3632	0.0749	0.273	0.0514	0.3632	0.3579	0.273	0.2499	0.2175	0.7028	0.0091	0.0309	0.0043	0.0086	7.7266e-07	1.2568e-05	0.0728	0.0459	0.2169	0.1959	6.7841e-06	5.1651e-05	6.2925e-06	4.1358e-05	0.5218
[truncated: 31 more columns]
