# Supplementary material for: Sporobolus stapfianus: Insights into desiccation tolerance in the resurrection grasses from linking transcriptomics to metabolomics
Source: BMC Plant Biol. 2017 Mar 28;17:67. doi: 10.1186/s12870-017-1013-7 (PMC5371216; doi:10.1186/s12870-017-1013-7)
Supplement: Supplementary file 2 — Gene Ontology (GO) enrichment of SDAT transcripts associated with the dehydration and rehydration of young leaves of Sporobolus stapfianus. (XLSX 24 kb) [file 12870_2017_1013_MOESM2_ESM.xlsx]

## Sheet: Sheet1
Graph level	GO term	Description	# contigs	%	p-value	FDR
1	Biological process		4120	100
2	GO:0008152	metabolic process	2314	56.165	0	0
2	GO:0009987	cellular process	1778	43.1553	2e-251	9.1e-250
2	GO:0051179	localization	312	7.57282	1.5e-33	6.7e-32
2	GO:0050896	response to stimulus	111	2.69417	3.1e-05	0.0014
2	GO:0016043	cellular component organization	69	1.67476	1.4e-09	6.2e-08
3	GO:0044238	primary metabolic process	1615	39.199	2.6e-220	1.2e-218
3	GO:0044237	cellular metabolic process	1494	36.2621	5.4e-213	2.5e-211
3	GO:0043170	macromolecule metabolic process	1264	30.6796	3.3e-165	1.5e-163
3	GO:0006807	nitrogen compound metabolic process	888	21.5534	2.4e-178	1.1e-176
3	GO:0009058	biosynthetic process	823	19.9757	1.6e-114	7.2e-113
3	GO:0051234	establishment of localization	307	7.45146	1.1e-32	5e-31
3	GO:0009056	catabolic process	119	2.88835	9.6e-26	4.4e-24
3	GO:0006950	response to stress	103	2.5	1.9e-08	8.6e-07
3	GO:0065008	regulation of biological quality	54	1.31068	1.9e-10	8.7e-09
3	GO:0019748	secondary metabolic process	14	0.339806	1.5e-06	6.8e-05
4	GO:0044260	cellular macromolecule metabolic process	1163	28.2282	3.8e-156	1.7e-154
4	GO:0006139	nucleobase, nucleoside, nucleotide and nucleic acid metabolic process	797	19.3447	2.7e-164	1.2e-162
4	GO:0009059	macromolecule biosynthetic process	643	15.6068	3.5e-97	1.6e-95
4	GO:0034645	cellular macromolecule biosynthetic process	642	15.5825	3.3e-97	1.5e-95
4	GO:0019538	protein metabolic process	468	11.3592	1.6e-15	7.4e-14
4	GO:0006810	transport	307	7.45146	1.1e-32	5e-31
4	GO:0005975	carbohydrate metabolic process	249	6.04369	3.2e-42	1.5e-40
4	GO:0006629	lipid metabolic process	87	2.11165	0.0003	0.014
4	GO:0006091	generation of precursor metabolites and energy	84	2.03883	1.6e-24	7.4e-23
4	GO:0006519	cellular amino acid and derivative metabolic process	72	1.74757	6.3e-09	2.9e-07
4	GO:0042592	homeostatic process	46	1.1165	1.8e-09	8.4e-08
4	GO:0015979	photosynthesis	30	0.728155	4.2e-07	1.9e-05
5	GO:0044249	cellular biosynthetic process	780	18.932	1.7e-113	7.8e-112
5	GO:0044267	cellular protein metabolic process	382	9.27184	3.7e-11	1.7e-09
5	GO:0007165	signal transduction	61	1.48058	2.4e-05	0.0011
6	GO:0006412	translation	127	3.08252	3.3e-15	1.5e-13
1	Molecular function		4120	100
2	GO:0005488	binding	2380	57.767	0	0
2	GO:0003824	catalytic activity	2190	53.1553	0	0
2	GO:0005215	transporter activity	202	4.90291	4.2e-18	1.2e-16
2	GO:0005198	structural molecule activity	110	2.6699	2.2e-15	6.1e-14
2	GO:0060089	molecular transducer activity	38	0.92233	7.1e-07	2e-05
3	GO:0003676	nucleic acid binding	1114	27.0388	2.5e-292	7e-291
3	GO:0016740	transferase activity	826	20.0485	5.6e-118	1.6e-116
3	GO:0000166	nucleotide binding	552	13.3981	5.1e-23	1.4e-21
3	GO:0016787	hydrolase activity	542	13.1553	8.5e-46	2.4e-44
3	GO:0005515	protein binding	341	8.2767	3.8e-20	1.1e-18
3	GO:0004871	signal transducer activity	38	0.92233	7.1e-07	2e-05
3	GO:0030246	carbohydrate binding	33	0.800971	1.2e-05	0.00035
4	GO:0016772	transferase activity, transferring phosphorus-containing groups	630	15.2913	3.3e-119	9.2e-118
4	GO:0016817	hydrolase activity, acting on acid anhydrides	175	4.24757	8.4e-18	2.3e-16
4	GO:0016788	hydrolase activity, acting on ester bonds	96	2.3301	0.00026	0.0073
4	GO:0004872	receptor activity	18	0.436893	3.7e-07	1e-05
4	GO:0008135	translation factor activity, nucleic acid binding	18	0.436893	0.0017	0.047
5	GO:0016818	hydrolase activity, acting on acid anhydrides, in phosphorus-containing anhydrides	164	3.98058	7.9e-16	2.2e-14
6	GO:0016462	pyrophosphatase activity	160	3.8835	2.1e-15	5.9e-14
7	GO:0017111	nucleoside-triphosphatase activity	149	3.6165	6.4e-14	1.8e-12
1	Cellular component		4120	100
2	GO:0005623	cell	773	18.7621	3.4e-28	1.1e-26
2	GO:0044464	cell part	773	18.7621	3.4e-28	1.1e-26
2	GO:0043226	organelle	249	6.04369	1.8e-06	5.9e-05
2	GO:0032991	macromolecular complex	234	5.67961	8e-25	2.6e-23
3	GO:0016020	membrane	454	11.0194	4.7e-36	1.5e-34
3	GO:0005622	intracellular	386	9.36893	1.1e-05	0.00036
3	GO:0044424	intracellular part	357	8.66505	3.4e-13	1.1e-11
3	GO:0043229	intracellular organelle	249	6.04369	1.8e-06	5.9e-05
3	GO:0005737	cytoplasm	204	4.95146	1.3e-14	4.4e-13
3	GO:0043228	non-membrane-bounded organelle	114	2.76699	2.9e-12	9.4e-11
3	GO:0030529	ribonucleoprotein complex	99	2.40291	9.6e-13	3.2e-11
3	GO:0044422	organelle part	89	2.16019	7.1e-09	2.3e-07
3	GO:0009579	thylakoid	26	0.631068	4.6e-07	1.5e-05
4	GO:0044444	cytoplasmic part	166	4.02913	1.9e-12	6.2e-11
4	GO:0043232	intracellular non-membrane-bounded organelle	114	2.76699	2.9e-12	9.4e-11
4	GO:0044446	intracellular organelle part	89	2.16019	7.1e-09	2.3e-07
5	GO:0005840	ribosome	93	2.25728	5.6e-13	1.9e-11

## Sheet: Sheet3
secondary metabolic process	0.339806
photosynthesis	0.728155
homeostatic process	1.1165
regulation of biological quality	1.31068
signal transduction	1.48058
cellular component organization	1.67476
cellular amino acid and derivative metabolic process	1.74757
generation of precursor metabolites and energy	2.03883
lipid metabolic process	2.11165
response to stress	2.5
response to stimulus	2.69417
catabolic process	2.88835
translation	3.08252
carbohydrate metabolic process	6.04369
transport	7.45146
establishment of localization	7.45146
localization	7.57282
cellular protein metabolic process	9.27184
protein metabolic process	11.3592
cellular macromolecule biosynthetic process	15.5825
macromolecule biosynthetic process	15.6068
cellular biosynthetic process	18.932
nucleobase, nucleoside, nucleotide and nucleic acid metabolic process	19.3447
biosynthetic process	19.9757
nitrogen compound metabolic process	21.5534
cellular macromolecule metabolic process	28.2282
macromolecule metabolic process	30.6796
cellular metabolic process	36.2621
primary metabolic process	39.199
cellular process	43.1553
catalytic activity	53.1553
metabolic process	56.165
receptor activity	0.436893
translation factor activity, nucleic acid binding	0.436893
carbohydrate binding	0.800971
signal transducer activity	0.92233
molecular transducer activity	0.92233
hydrolase activity, acting on ester bonds	2.3301
structural molecule activity	2.6699
nucleoside-triphosphatase activity	3.6165
pyrophosphatase activity	3.8835
hydrolase activity, acting on acid anhydrides, in phosphorus-containing anhydrides	3.98058
hydrolase activity, acting on acid anhydrides	4.24757
transporter activity	4.90291
protein binding	8.2767
hydrolase activity	13.1553
nucleotide binding	13.3981
transferase activity, transferring phosphorus-containing groups	15.2913
transferase activity	20.0485
nucleic acid binding	27.0388
binding	57.767
thylakoid	0.631068
organelle part	2.16019
intracellular organelle part	2.16019
ribosome	2.25728
ribonucleoprotein complex	2.40291
intracellular non-membrane-bounded organelle	2.76699
non-membrane-bounded organelle	2.76699
cytoplasmic part	4.02913
cytoplasm	4.95146
macromolecular complex	5.67961
intracellular organelle	6.04369
organelle	6.04369
intracellular part	8.66505
intracellular	9.36893
membrane	11.0194
cell part	18.7621
cell	18.7621
