# Supplementary material for: Sporobolus stapfianus: Insights into desiccation tolerance in the resurrection grasses from linking transcriptomics to metabolomics
Source: BMC Plant Biol. 2017 Mar 28;17:67. doi: 10.1186/s12870-017-1013-7 (PMC5371216; doi:10.1186/s12870-017-1013-7)
Supplement: Supplementary file 3 — InterProScan protein signatures generated annotation for assembled contigs. (XLSX 306 kb) [file 12870_2017_1013_MOESM3_ESM.xlsx]

## Sheet: interpro flat gene list (2)
Contig id	interproID	interpro_desc
Ss_all200810_1	IPR022796	Chlorophyll A-B binding protein
Ss_all200810_1	IPR023329	Chlorophyll a/b binding protein domain
Ss_all200810_10	IPR005162	Retrotransposon gag domain
Ss_all200810_1000	IPR001878	Zinc finger, CCHC-type
Ss_all200810_10005	IPR009246	Ethanolamine ammonia-lyase light chain
Ss_all200810_1001	IPR000245	V-ATPase proteolipid subunit
Ss_all200810_1001	IPR002379	V-ATPase proteolipid subunit C-like domain
Ss_all200810_1001	IPR011555	V-ATPase proteolipid subunit C, eukaryotic
Ss_all200810_10016	IPR025554	Domain of unknown function DUF4140
Ss_all200810_10018	IPR001891	Malic oxidoreductase
Ss_all200810_10018	IPR012301	Malic enzyme, N-terminal
Ss_all200810_10018	IPR012302	Malic enzyme, NAD-binding
Ss_all200810_10019	IPR007856	Saposin-like type B, 1
Ss_all200810_10019	IPR008138	Saposin-like type B, 2
Ss_all200810_10019	IPR008373	Saposin
Ss_all200810_10019	IPR011001	Saposin-like
Ss_all200810_10024	IPR013242	Retroviral aspartyl protease
Ss_all200810_10024	IPR021109	Aspartic peptidase domain
Ss_all200810_10035	IPR001075	NIF system FeS cluster assembly, NifU, C-terminal
Ss_all200810_1004	IPR016197	Chromo domain-like
Ss_all200810_1004	IPR023780	Chromo domain
Ss_all200810_10047	IPR001584	Integrase, catalytic core
Ss_all200810_10047	IPR012337	Ribonuclease H-like domain
Ss_all200810_10048	IPR001584	Integrase, catalytic core
Ss_all200810_10048	IPR012337	Ribonuclease H-like domain
Ss_all200810_10057	IPR017853	Glycoside hydrolase, superfamily
Ss_all200810_10067	IPR025969	Abscisic acid G-protein coupled receptor-like domain
Ss_all200810_10072	IPR002504	Inorganic polyphosphate/ATP-NAD kinase, predicted
Ss_all200810_10072	IPR016064	ATP-NAD kinase-like domain
Ss_all200810_10091	IPR002198	Short-chain dehydrogenase/reductase SDR
Ss_all200810_10091	IPR002347	Glucose/ribitol dehydrogenase
Ss_all200810_10103	IPR016161	Aldehyde/histidinol dehydrogenase
Ss_all200810_10118	IPR001128	Cytochrome P450
Ss_all200810_10143	IPR013221	Mur ligase, central
Ss_all200810_10147	IPR003768	Prokaryotic chromosome segregation/condensation protein ScpA
Ss_all200810_1015	IPR003311	AUX/IAA protein
Ss_all200810_10160	IPR001584	Integrase, catalytic core
Ss_all200810_10160	IPR012337	Ribonuclease H-like domain
Ss_all200810_10166	IPR013103	Reverse transcriptase, RNA-dependent DNA polymerase
Ss_all200810_10176	IPR008579	Domain of unknown function DUF861, cupin-3
Ss_all200810_10176	IPR011051	RmlC-like cupin domain
Ss_all200810_10193	IPR001461	Aspartic peptidase
Ss_all200810_10193	IPR021109	Aspartic peptidase domain
Ss_all200810_10205	IPR021858	Protein of unknown function DUF3468
Ss_all200810_10209	IPR005135	Endonuclease/exonuclease/phosphatase
Ss_all200810_1021	IPR020829	Glyceraldehyde 3-phosphate dehydrogenase, catalytic domain
Ss_all200810_1021	IPR020831	Glyceraldehyde/Erythrose phosphate dehydrogenase family
Ss_all200810_10211	IPR005135	Endonuclease/exonuclease/phosphatase
Ss_all200810_10218	IPR002903	Ribosomal RNA small subunit methyltransferase H
Ss_all200810_1022	IPR001584	Integrase, catalytic core
Ss_all200810_1022	IPR012337	Ribonuclease H-like domain
Ss_all200810_10221	IPR000537	UbiA prenyltransferase family
Ss_all200810_10225	IPR004148	BAR domain
Ss_all200810_10231	IPR001509	NAD-dependent epimerase/dehydratase
Ss_all200810_10238	IPR005135	Endonuclease/exonuclease/phosphatase
Ss_all200810_10240	IPR008422	Homeobox KN domain
Ss_all200810_10240	IPR009057	Homeodomain-like
Ss_all200810_10242	IPR000719	Protein kinase domain
Ss_all200810_10242	IPR011009	Protein kinase-like domain
Ss_all200810_10248	IPR005135	Endonuclease/exonuclease/phosphatase
Ss_all200810_10249	IPR004837	Sodium/calcium exchanger membrane region
Ss_all200810_10261	IPR003689	Zinc/iron permease
Ss_all200810_10266	IPR000531	TonB-dependent receptor, beta-barrel
Ss_all200810_1027	IPR001943	UVR domain
Ss_all200810_10272	IPR003439	ABC transporter-like
Ss_all200810_10272	IPR013640	VPS4-associated protein 1
Ss_all200810_10272	IPR027417	P-loop containing nucleoside triphosphate hydrolase
Ss_all200810_1029	IPR000780	MCP methyltransferase, CheR-type
Ss_all200810_1029	IPR022642	MCP methyltransferase, CheR-type, SAM-binding domain, C-terminal
Ss_all200810_10294	IPR019542	Enhancer of polycomb-like, N-terminal
Ss_all200810_1031	IPR005123	Oxoglutarate/iron-dependent dioxygenase
Ss_all200810_1031	IPR026992	Non-haem dioxygenase N-terminal domain
Ss_all200810_10312	IPR027417	P-loop containing nucleoside triphosphate hydrolase
Ss_all200810_10317	IPR002205	DNA topoisomerase, type IIA, subunit A/C-terminal
Ss_all200810_10317	IPR013760	DNA topoisomerase, type IIA-like domain
Ss_all200810_10321	IPR004938	Xyloglucan fucosyltransferase
Ss_all200810_10339	IPR005708	Homogentisate 1,2-dioxygenase
Ss_all200810_10339	IPR011051	RmlC-like cupin domain
Ss_all200810_1034	IPR001926	Tryptophan synthase beta subunit-like PLP-dependent enzymes superfamily
Ss_all200810_1034	IPR004450	Threonine synthase-like
Ss_all200810_1036	IPR001932	Protein phosphatase 2C (PP2C)-like domain
Ss_all200810_10363	IPR004938	Xyloglucan fucosyltransferase
Ss_all200810_10367	IPR001694	NADH:ubiquinone oxidoreductase, subunit 1/F420H2 oxidoreductase subunit H
Ss_all200810_10369	IPR000917	Sulfatase
Ss_all200810_10369	IPR017850	Alkaline-phosphatase-like, core domain
Ss_all200810_10379	IPR003864	Domain of unknown function DUF221
Ss_all200810_10383	IPR004158	Protein of unknown function DUF247, plant
Ss_all200810_10384	IPR008936	Rho GTPase activation protein
Ss_all200810_10391	IPR012458	Protein of unknown function DUF1664
Ss_all200810_10392	IPR004147	UbiB domain
Ss_all200810_10392	IPR011009	Protein kinase-like domain
Ss_all200810_10397	IPR024942	Maturase MatK, N-terminal domain
Ss_all200810_10400	IPR002504	Inorganic polyphosphate/ATP-NAD kinase, predicted
Ss_all200810_10400	IPR016064	ATP-NAD kinase-like domain
Ss_all200810_10401	IPR000023	Phosphofructokinase domain
Ss_all200810_10401	IPR022953	Phosphofructokinase
Ss_all200810_10404	IPR000873	AMP-dependent synthetase/ligase
Ss_all200810_10408	IPR000608	Ubiquitin-conjugating enzyme, E2
Ss_all200810_10408	IPR016135	Ubiquitin-conjugating enzyme/RWD-like
Ss_all200810_10409	IPR006140	D-isomer specific 2-hydroxyacid dehydrogenase, NAD-binding
Ss_all200810_10409	IPR011032	GroES (chaperonin 10)-like
Ss_all200810_10409	IPR013154	Alcohol dehydrogenase GroES-like
Ss_all200810_1041	IPR000744	NSF attachment protein
Ss_all200810_10411	IPR001360	Glycoside hydrolase, family 1
Ss_all200810_10411	IPR017853	Glycoside hydrolase, superfamily
Ss_all200810_10412	IPR006046	Alpha amylase
Ss_all200810_10412	IPR006047	Glycosyl hydrolase, family 13, catalytic domain
Ss_all200810_10412	IPR017853	Glycoside hydrolase, superfamily
Ss_all200810_10420	IPR001471	AP2/ERF domain
Ss_all200810_10420	IPR016177	DNA-binding domain
Ss_all200810_10421	IPR004827	Basic-leucine zipper domain
Ss_all200810_10426	IPR024571	ERAP1-like C-terminal domain
Ss_all200810_10427	IPR000843	Transcription regulator HTH, LacI
Ss_all200810_10427	IPR001761	Periplasmic binding protein/LacI sugar binding domain
Ss_all200810_10427	IPR010982	Lambda repressor-like, DNA-binding domain
Ss_all200810_10427	IPR028082	Periplasmic binding protein-like I
Ss_all200810_10429	IPR003959	ATPase, AAA-type, core
Ss_all200810_10429	IPR027417	P-loop containing nucleoside triphosphate hydrolase
Ss_all200810_1043	IPR000477	Reverse transcriptase
Ss_all200810_10431	IPR022628	S-adenosylmethionine synthetase, N-terminal
Ss_all200810_10431	IPR022629	S-adenosylmethionine synthetase, central domain
Ss_all200810_10431	IPR022636	S-adenosylmethionine synthetase superfamily
Ss_all200810_10433	IPR013201	Proteinase inhibitor I29, cathepsin propeptide
Ss_all200810_10437	IPR004324	Biopterin transport-related protein BT1
Ss_all200810_10437	IPR016196	Major facilitator superfamily domain, general substrate transporter
Ss_all200810_10439	IPR010908	Longin domain
Ss_all200810_10439	IPR011012	Longin-like domain
Ss_all200810_10440	IPR001041	2Fe-2S ferredoxin-type domain
Ss_all200810_10440	IPR004489	Succinate dehydrogenase/fumarate reductase iron-sulphur protein
Ss_all200810_10440	IPR025192	Succinate dehydogenase/fumarate reductase N-terminal
Ss_all200810_10441	IPR002550	Domain of unknown function DUF21
Ss_all200810_10453	IPR004041	NAF domain
Ss_all200810_10453	IPR028375	KA1 domain/Ssp2 C-terminal domain
Ss_all200810_10454	IPR013325	RNA polymerase sigma factor, region 2
Ss_all200810_10462	IPR004312	Arabidopsis retrotransposon Orf1
Ss_all200810_10463	IPR001623	DnaJ domain
Ss_all200810_1047	IPR000477	Reverse transcriptase
Ss_all200810_10470	IPR005804	Fatty acid desaturase, type 1
Ss_all200810_10470	IPR015876	Fatty acid desaturase, type 1, core
Ss_all200810_10480	IPR000477	Reverse transcriptase
Ss_all200810_10483	IPR004263	Exostosin-like
Ss_all200810_10496	IPR005795	Major pollen allergen Lol pI
Ss_all200810_10496	IPR009009	RlpA-like double-psi beta-barrel domain
Ss_all200810_10497	IPR002885	Pentatricopeptide repeat
Ss_all200810_105	IPR005162	Retrotransposon gag domain
Ss_all200810_1050	IPR003311	AUX/IAA protein
Ss_all200810_10501	IPR007693	DNA helicase, DnaB-like, N-terminal
Ss_all200810_10520	IPR000477	Reverse transcriptase
Ss_all200810_10521	IPR004477	ComEC/Rec2-related protein
Ss_all200810_1054	IPR001563	Peptidase S10, serine carboxypeptidase
Ss_all200810_10548	IPR005135	Endonuclease/exonuclease/phosphatase
Ss_all200810_1056	IPR016102	Succinyl-CoA synthetase-like
Ss_all200810_10561	IPR000477	Reverse transcriptase
Ss_all200810_10598	IPR002076	GNS1/SUR4 membrane protein
Ss_all200810_10618	IPR005162	Retrotransposon gag domain
Ss_all200810_10621	IPR001245	Serine-threonine/tyrosine-protein kinase catalytic domain
Ss_all200810_10621	IPR011009	Protein kinase-like domain
Ss_all200810_10632	IPR003439	ABC transporter-like
Ss_all200810_10632	IPR027417	P-loop containing nucleoside triphosphate hydrolase
Ss_all200810_1064	IPR005135	Endonuclease/exonuclease/phosphatase
Ss_all200810_10650	IPR005135	Endonuclease/exonuclease/phosphatase
Ss_all200810_10652	IPR002627	tRNA isopentenyltransferase
Ss_all200810_1066	IPR004045	Glutathione S-transferase, N-terminal
Ss_all200810_1066	IPR012336	Thioredoxin-like fold
Ss_all200810_10677	IPR026960	Reverse transcriptase zinc-binding domain
Ss_all200810_10679	IPR000477	Reverse transcriptase
Ss_all200810_10685	IPR000477	Reverse transcriptase
Ss_all200810_10691	IPR000795	Elongation factor, GTP-binding domain
Ss_all200810_10691	IPR027417	P-loop containing nucleoside triphosphate hydrolase
Ss_all200810_10700	IPR002716	PIN domain
Ss_all200810_10702	IPR020828	Glyceraldehyde 3-phosphate dehydrogenase, NAD(P) binding domain
Ss_all200810_10702	IPR020829	Glyceraldehyde 3-phosphate dehydrogenase, catalytic domain
Ss_all200810_10702	IPR020831	Glyceraldehyde/Erythrose phosphate dehydrogenase family
Ss_all200810_10706	IPR001932	Protein phosphatase 2C (PP2C)-like domain
Ss_all200810_1071	IPR003440	Glycosyl transferase, family 48
Ss_all200810_10719	IPR026960	Reverse transcriptase zinc-binding domain
Ss_all200810_1072	IPR005162	Retrotransposon gag domain
Ss_all200810_10731	IPR025875	Leucine rich repeat 4
Ss_all200810_10751	IPR002942	RNA-binding S4 domain
Ss_all200810_10751	IPR006145	Pseudouridine synthase, RsuA/RluB/C/D/E/F
Ss_all200810_108	IPR000477	Reverse transcriptase
Ss_all200810_10801	IPR004131	Pyrophosphate-energised proton pump
Ss_all200810_1081	IPR000477	Reverse transcriptase
Ss_all200810_10810	IPR012337	Ribonuclease H-like domain
Ss_all200810_10825	IPR001179	Peptidyl-prolyl cis-trans isomerase, FKBP-type, domain
Ss_all200810_10836	IPR001126	DNA-repair protein, UmuC-like
Ss_all200810_1084	IPR007321	Transposase (putative), gypsy type
Ss_all200810_10843	IPR001584	Integrase, catalytic core
Ss_all200810_10843	IPR012337	Ribonuclease H-like domain
Ss_all200810_10848	IPR003846	Uncharacterised protein family UPF0061
Ss_all200810_10867	IPR005482	Biotin carboxylase, C-terminal
Ss_all200810_10867	IPR011054	Rudiment single hybrid motif
Ss_all200810_1087	IPR013103	Reverse transcriptase, RNA-dependent DNA polymerase
Ss_all200810_1089	IPR000626	Ubiquitin domain
Ss_all200810_1089	IPR019956	Ubiquitin
Ss_all200810_10890	IPR000477	Reverse transcriptase
Ss_all200810_10897	IPR000456	Ribosomal protein L17
Ss_all200810_10908	IPR000719	Protein kinase domain
Ss_all200810_10908	IPR011009	Protein kinase-like domain
Ss_all200810_10940	IPR012910	TonB-dependent receptor, plug
Ss_all200810_10940	IPR023997	TonB-dependent outer membrane protein SusC/RagA, conserved site
Ss_all200810_10949	IPR016196	Major facilitator superfamily domain, general substrate transporter
Ss_all200810_1095	IPR005162	Retrotransposon gag domain
Ss_all200810_10966	IPR012900	G-box binding, MFMR
Ss_all200810_10971	IPR002933	Peptidase M20
Ss_all200810_10971	IPR017439	Amidohydrolase
Ss_all200810_11008	IPR000477	Reverse transcriptase
Ss_all200810_11026	IPR012337	Ribonuclease H-like domain
Ss_all200810_11052	IPR012337	Ribonuclease H-like domain
Ss_all200810_11064	IPR005124	Vacuolar (H+)-ATPase G subunit
Ss_all200810_11065	IPR005135	Endonuclease/exonuclease/phosphatase
Ss_all200810_11089	IPR005135	Endonuclease/exonuclease/phosphatase
Ss_all200810_11096	IPR009075	Acyl-CoA dehydrogenase/oxidase C-terminal
Ss_all200810_11101	IPR002205	DNA topoisomerase, type IIA, subunit A/C-terminal
Ss_all200810_11101	IPR013760	DNA topoisomerase, type IIA-like domain
Ss_all200810_11140	IPR005103	Glycoside hydrolase, family 61
Ss_all200810_11146	IPR005135	Endonuclease/exonuclease/phosphatase
Ss_all200810_11153	IPR022796	Chlorophyll A-B binding protein
Ss_all200810_11153	IPR023329	Chlorophyll a/b binding protein domain
Ss_all200810_11160	IPR002347	Glucose/ribitol dehydrogenase
Ss_all200810_11169	IPR002130	Cyclophilin-like peptidyl-prolyl cis-trans isomerase domain
Ss_all200810_11172	IPR024788	Malectin-like carbohydrate-binding domain
Ss_all200810_1118	IPR012337	Ribonuclease H-like domain
Ss_all200810_1119	IPR000477	Reverse transcriptase
Ss_all200810_11198	IPR005045	Protein of unknown function DUF284, transmembrane eukaryotic
Ss_all200810_1122	IPR004242	Transposon, En/Spm-like
Ss_all200810_11221	IPR021109	Aspartic peptidase domain
Ss_all200810_1123	IPR013216	Methyltransferase type 11
Ss_all200810_11253	IPR000490	Glycoside hydrolase, family 17
Ss_all200810_11253	IPR017853	Glycoside hydrolase, superfamily
Ss_all200810_1126	IPR001360	Glycoside hydrolase, family 1
Ss_all200810_1126	IPR017853	Glycoside hydrolase, superfamily
Ss_all200810_11263	IPR004776	Auxin efflux carrier
Ss_all200810_1127	IPR007657	Glycosyltransferase AER61, uncharacterised
Ss_all200810_11286	IPR000620	Drug/metabolite transporter
Ss_all200810_11290	IPR004821	Cytidyltransferase-like domain
Ss_all200810_11294	IPR001128	Cytochrome P450
Ss_all200810_11294	IPR002401	Cytochrome P450, E-class, group I
Ss_all200810_1130	IPR001404	Heat shock protein Hsp90 family
Ss_all200810_1130	IPR003594	Histidine kinase-like ATPase, ATP-binding domain
Ss_all200810_1130	IPR020575	Heat shock protein Hsp90, N-terminal
Ss_all200810_11306	IPR019557	Aminotransferase-like, plant mobile domain
Ss_all200810_1132	IPR005162	Retrotransposon gag domain
Ss_all200810_11330	IPR004238	Late embryogenesis abundant protein, LEA-3
Ss_all200810_11338	IPR006568	PSP, proline-rich
Ss_all200810_11338	IPR007180	Domain of unknown function DUF382
Ss_all200810_11351	IPR001036	Acriflavin resistance protein
Ss_all200810_11351	IPR027463	Multidrug efflux transporter AcrB TolC docking domain, DN/DC subdomains
Ss_all200810_1136	IPR013057	Amino acid transporter, transmembrane
Ss_all200810_11361	IPR005135	Endonuclease/exonuclease/phosphatase
Ss_all200810_1137	IPR002818	ThiJ/PfpI
Ss_all200810_1137	IPR006287	DJ-1
Ss_all200810_1138	IPR022796	Chlorophyll A-B binding protein
Ss_all200810_1138	IPR023329	Chlorophyll a/b binding protein domain
Ss_all200810_11395	IPR027417	P-loop containing nucleoside triphosphate hydrolase
Ss_all200810_11397	IPR005135	Endonuclease/exonuclease/phosphatase
Ss_all200810_11402	IPR005474	Transketolase, N-terminal
Ss_all200810_11420	IPR018108	Mitochondrial substrate/solute carrier
Ss_all200810_11420	IPR023395	Mitochondrial carrier domain
Ss_all200810_1143	IPR007321	Transposase (putative), gypsy type
Ss_all200810_11450	IPR026960	Reverse transcriptase zinc-binding domain
Ss_all200810_1149	IPR016197	Chromo domain-like
Ss_all200810_1149	IPR023780	Chromo domain
Ss_all200810_11490	IPR004331	SPX, N-terminal
Ss_all200810_11513	IPR002344	Lupus La protein
Ss_all200810_11513	IPR006630	RNA-binding protein Lupus La
Ss_all200810_11518	IPR005946	Ribose-phosphate diphosphokinase
Ss_all200810_11539	IPR002528	Multi antimicrobial extrusion protein
Ss_all200810_11539	IPR016196	Major facilitator superfamily domain, general substrate transporter
Ss_all200810_1154	IPR021109	Aspartic peptidase domain
Ss_all200810_11540	IPR004367	Cyclin, C-terminal domain
Ss_all200810_11540	IPR013763	Cyclin-like
Ss_all200810_11546	IPR017946	PLC-like phosphodiesterase, TIM beta/alpha-barrel domain
Ss_all200810_11576	IPR007321	Transposase (putative), gypsy type
Ss_all200810_1158	IPR000504	RNA recognition motif domain
Ss_all200810_11580	IPR013216	Methyltransferase type 11
Ss_all200810_11587	IPR000719	Protein kinase domain
Ss_all200810_11587	IPR011009	Protein kinase-like domain
Ss_all200810_11589	IPR019167	Topoisomerase II-associated protein PAT1
Ss_all200810_11592	IPR003959	ATPase, AAA-type, core
Ss_all200810_11592	IPR027417	P-loop containing nucleoside triphosphate hydrolase
Ss_all200810_1161	IPR020683	Ankyrin repeat-containing domain
Ss_all200810_11612	IPR004100	ATPase, F1 complex alpha/beta subunit, N-terminal domain
Ss_all200810_11612	IPR027417	P-loop containing nucleoside triphosphate hydrolase
Ss_all200810_11614	IPR012337	Ribonuclease H-like domain
Ss_all200810_11615	IPR011600	Peptidase C14, caspase domain
Ss_all200810_11634	IPR002208	SecY/SEC61-alpha family
Ss_all200810_11634	IPR023201	SecY subunit domain
Ss_all200810_11638	IPR000719	Protein kinase domain
Ss_all200810_11638	IPR001245	Serine-threonine/tyrosine-protein kinase catalytic domain
Ss_all200810_11638	IPR011009	Protein kinase-like domain
Ss_all200810_1164	IPR001296	Glycosyl transferase, family 1
Ss_all200810_11642	IPR017850	Alkaline-phosphatase-like, core domain
Ss_all200810_11643	IPR000477	Reverse transcriptase
Ss_all200810_11656	IPR000719	Protein kinase domain
Ss_all200810_11656	IPR011009	Protein kinase-like domain
Ss_all200810_11662	IPR001544	Aminotransferase, class IV
Ss_all200810_11662	IPR005786	Branched-chain amino acid aminotransferase II
Ss_all200810_11665	IPR001480	Bulb-type lectin domain
Ss_all200810_11669	IPR005103	Glycoside hydrolase, family 61
Ss_all200810_11676	IPR013103	Reverse transcriptase, RNA-dependent DNA polymerase
Ss_all200810_11677	IPR000014	PAS domain
Ss_all200810_11678	IPR000326	Phosphatidic acid phosphatase type 2/haloperoxidase
Ss_all200810_11682	IPR000266	Ribosomal protein S17
Ss_all200810_11682	IPR012340	Nucleic acid-binding, OB-fold
Ss_all200810_11716	IPR000086	NUDIX hydrolase domain
Ss_all200810_11716	IPR015797	NUDIX hydrolase domain-like
Ss_all200810_1173	IPR000719	Protein kinase domain
Ss_all200810_1173	IPR011009	Protein kinase-like domain
Ss_all200810_1174	IPR005484	Ribosomal protein L18/L5
Ss_all200810_11751	IPR011032	GroES (chaperonin 10)-like
Ss_all200810_11751	IPR013154	Alcohol dehydrogenase GroES-like
Ss_all200810_11776	IPR001709	Flavoprotein pyridine nucleotide cytochrome reductase
Ss_all200810_11776	IPR003097	FAD-binding, type 1
Ss_all200810_11776	IPR017938	Riboflavin synthase-like beta-barrel
Ss_all200810_11777	IPR010308	TRP-like family
Ss_all200810_11786	IPR000569	HECT
Ss_all200810_11793	IPR001394	Ubiquitin carboxyl-terminal hydrolases family 2
Ss_all200810_1181	IPR000795	Elongation factor, GTP-binding domain
Ss_all200810_1181	IPR004161	Translation elongation factor EFTu/EF1A, domain 2
Ss_all200810_1181	IPR027417	P-loop containing nucleoside triphosphate hydrolase
Ss_all200810_11832	IPR000531	TonB-dependent receptor, beta-barrel
Ss_all200810_11834	IPR019734	Tetratricopeptide repeat
Ss_all200810_11838	IPR011419	ATP12, ATPase F1F0-assembly protein
Ss_all200810_11842	IPR008928	Six-hairpin glycosidase-like
Ss_all200810_11842	IPR024746	Glycosyl hydrolase family 100
Ss_all200810_11859	IPR002922	Thiazole biosynthetic enzyme Thi4 family
Ss_all200810_1186	IPR000477	Reverse transcriptase
Ss_all200810_11862	IPR000757	Glycoside hydrolase, family 16
Ss_all200810_11862	IPR008985	Concanavalin A-like lectin/glucanases superfamily
Ss_all200810_11868	IPR003874	CDC45 family
Ss_all200810_11871	IPR001611	Leucine-rich repeat
Ss_all200810_11874	IPR020471	Aldo/keto reductase subgroup
Ss_all200810_11874	IPR023210	NADP-dependent oxidoreductase domain
Ss_all200810_11877	IPR001128	Cytochrome P450
Ss_all200810_11877	IPR002401	Cytochrome P450, E-class, group I
Ss_all200810_11880	IPR000477	Reverse transcriptase
Ss_all200810_1189	IPR000644	CBS domain
Ss_all200810_11897	IPR003758	Tetraacyldisaccharide 4'-kinase
Ss_all200810_11902	IPR011701	Major facilitator superfamily
Ss_all200810_11902	IPR016196	Major facilitator superfamily domain, general substrate transporter
Ss_all200810_11905	IPR000477	Reverse transcriptase
Ss_all200810_11907	IPR000008	C2 domain
Ss_all200810_1192	IPR004901	Reversibly glycosylated polypeptide family
Ss_all200810_11924	IPR001585	Transaldolase
Ss_all200810_1193	IPR001584	Integrase, catalytic core
Ss_all200810_1193	IPR012337	Ribonuclease H-like domain
Ss_all200810_1193	IPR013103	Reverse transcriptase, RNA-dependent DNA polymerase
Ss_all200810_11930	IPR000719	Protein kinase domain
Ss_all200810_11930	IPR011009	Protein kinase-like domain
Ss_all200810_11930	IPR017892	Protein kinase, C-terminal
Ss_all200810_11932	IPR026961	PGG domain
Ss_all200810_11933	IPR015590	Aldehyde dehydrogenase domain
Ss_all200810_11933	IPR016161	Aldehyde/histidinol dehydrogenase
Ss_all200810_11940	IPR005069	Nucleotide-diphospho-sugar transferase
Ss_all200810_11947	IPR010605	Protein of unknown function DUF1191
Ss_all200810_11947	IPR011009	Protein kinase-like domain
Ss_all200810_11947	IPR021720	Malectin
Ss_all200810_11948	IPR001906	Terpene synthase, N-terminal domain
Ss_all200810_11948	IPR005630	Terpene synthase, metal-binding domain
Ss_all200810_11948	IPR008930	Terpenoid cyclases/protein prenyltransferase alpha-alpha toroid
Ss_all200810_11948	IPR008949	Terpenoid synthase
Ss_all200810_11949	IPR009022	Elongation factor G, III-V domain
Ss_all200810_11949	IPR020568	Ribosomal protein S5 domain 2-type fold
Ss_all200810_11950	IPR000719	Protein kinase domain
Ss_all200810_11950	IPR011009	Protein kinase-like domain
Ss_all200810_11959	IPR003154	S1/P1 nuclease
Ss_all200810_11959	IPR008947	Phospholipase C/P1 nuclease domain
Ss_all200810_11963	IPR011545	DNA/RNA helicase, DEAD/DEAH box type, N-terminal
Ss_all200810_11963	IPR027417	P-loop containing nucleoside triphosphate hydrolase
Ss_all200810_11969	IPR003441	NAC domain
Ss_all200810_11971	IPR005049	Protein of unknown function DUF288
Ss_all200810_1198	IPR000073	Alpha/beta hydrolase fold-1
Ss_all200810_1199	IPR004129	Glycerophosphoryl diester phosphodiesterase
Ss_all200810_1199	IPR017946	PLC-like phosphodiesterase, TIM beta/alpha-barrel domain
Ss_all200810_11991	IPR001932	Protein phosphatase 2C (PP2C)-like domain
Ss_all200810_120	IPR000477	Reverse transcriptase
Ss_all200810_12000	IPR021109	Aspartic peptidase domain
Ss_all200810_1202	IPR011032	GroES (chaperonin 10)-like
Ss_all200810_12020	IPR001554	Glycoside hydrolase, family 14
Ss_all200810_12020	IPR017853	Glycoside hydrolase, superfamily
Ss_all200810_12033	IPR000719	Protein kinase domain
Ss_all200810_12033	IPR001220	Legume lectin domain
Ss_all200810_12033	IPR008985	Concanavalin A-like lectin/glucanases superfamily
Ss_all200810_12033	IPR011009	Protein kinase-like domain
Ss_all200810_1204	IPR000477	Reverse transcriptase
Ss_all200810_12051	IPR012336	Thioredoxin-like fold
Ss_all200810_12055	IPR008009	Putative Ig
Ss_all200810_12055	IPR015919	Cadherin-like
Ss_all200810_12060	IPR002885	Pentatricopeptide repeat
Ss_all200810_12063	IPR009057	Homeodomain-like
Ss_all200810_12064	IPR011032	GroES (chaperonin 10)-like
Ss_all200810_12064	IPR013154	Alcohol dehydrogenase GroES-like
Ss_all200810_12073	IPR003439	ABC transporter-like
Ss_all200810_12073	IPR027417	P-loop containing nucleoside triphosphate hydrolase
Ss_all200810_12084	IPR001296	Glycosyl transferase, family 1
Ss_all200810_12088	IPR005135	Endonuclease/exonuclease/phosphatase
Ss_all200810_12095	IPR000719	Protein kinase domain
Ss_all200810_12095	IPR011009	Protein kinase-like domain
Ss_all200810_12101	IPR011009	Protein kinase-like domain
Ss_all200810_12120	IPR001584	Integrase, catalytic core
Ss_all200810_12120	IPR012337	Ribonuclease H-like domain
Ss_all200810_12132	IPR002130	Cyclophilin-like peptidyl-prolyl cis-trans isomerase domain
Ss_all200810_12138	IPR016196	Major facilitator superfamily domain, general substrate transporter
Ss_all200810_12139	IPR000795	Elongation factor, GTP-binding domain
Ss_all200810_12139	IPR005225	Small GTP-binding protein domain
Ss_all200810_12139	IPR027417	P-loop containing nucleoside triphosphate hydrolase
Ss_all200810_12143	IPR005479	Carbamoyl-phosphate synthetase large subunit-like, ATP-binding domain
Ss_all200810_1215	IPR002528	Multi antimicrobial extrusion protein
Ss_all200810_12153	IPR000477	Reverse transcriptase
Ss_all200810_12161	IPR007751	Domain of unknown function DUF676, lipase-like
Ss_all200810_12188	IPR006630	RNA-binding protein Lupus La
Ss_all200810_12198	IPR003480	Transferase
Ss_all200810_12205	IPR011614	Catalase core domain
Ss_all200810_12205	IPR018028	Catalase, mono-functional, haem-containing
Ss_all200810_12205	IPR020835	Catalase-like domain
Ss_all200810_12209	IPR000070	Pectinesterase, catalytic
Ss_all200810_12209	IPR011050	Pectin lyase fold/virulence factor
Ss_all200810_12214	IPR018998	Endoribonuclease XendoU
Ss_all200810_1223	IPR000719	Protein kinase domain
Ss_all200810_1223	IPR011009	Protein kinase-like domain
Ss_all200810_12264	IPR008422	Homeobox KN domain
Ss_all200810_12264	IPR009057	Homeodomain-like
Ss_all200810_12267	IPR004843	Phosphoesterase domain
Ss_all200810_12272	IPR016181	Acyl-CoA N-acyltransferase
Ss_all200810_12287	IPR001220	Legume lectin domain
Ss_all200810_12287	IPR008985	Concanavalin A-like lectin/glucanases superfamily
Ss_all200810_12294	IPR000719	Protein kinase domain
Ss_all200810_12294	IPR011009	Protein kinase-like domain
Ss_all200810_12296	IPR005150	Cellulose synthase
Ss_all200810_12321	IPR021149	Oligosaccharyl transferase complex, subunit OST3/OST6
Ss_all200810_1234	IPR002641	Patatin/Phospholipase A2-related
Ss_all200810_1234	IPR016035	Acyl transferase/acyl hydrolase/lysophospholipase
Ss_all200810_12373	IPR000719	Protein kinase domain
Ss_all200810_12373	IPR011009	Protein kinase-like domain
Ss_all200810_1238	IPR003035	RWP-RK domain
Ss_all200810_124	IPR000477	Reverse transcriptase
Ss_all200810_12448	IPR018485	Carbohydrate kinase, FGGY, C-terminal
Ss_all200810_1247	IPR013103	Reverse transcriptase, RNA-dependent DNA polymerase
Ss_all200810_1249	IPR013242	Retroviral aspartyl protease
Ss_all200810_1252	IPR005135	Endonuclease/exonuclease/phosphatase
Ss_all200810_12520	IPR001584	Integrase, catalytic core
Ss_all200810_12520	IPR012337	Ribonuclease H-like domain
Ss_all200810_12534	IPR000477	Reverse transcriptase
Ss_all200810_12557	IPR001353	Proteasome, subunit alpha/beta
Ss_all200810_12561	IPR001585	Transaldolase
Ss_all200810_12590	IPR011011	Zinc finger, FYVE/PHD-type
Ss_all200810_12593	IPR025380	Domain of unknown function DUF4369
Ss_all200810_1261	IPR000477	Reverse transcriptase
Ss_all200810_1261	IPR002156	Ribonuclease H domain
Ss_all200810_1261	IPR005162	Retrotransposon gag domain
Ss_all200810_1261	IPR012337	Ribonuclease H-like domain
Ss_all200810_12614	IPR018946	Alkaline phosphatase D-related
Ss_all200810_12615	IPR005828	General substrate transporter
Ss_all200810_12615	IPR016196	Major facilitator superfamily domain, general substrate transporter
Ss_all200810_12618	IPR005135	Endonuclease/exonuclease/phosphatase
Ss_all200810_1264	IPR013057	Amino acid transporter, transmembrane
Ss_all200810_1268	IPR000477	Reverse transcriptase
Ss_all200810_12681	IPR002016	Haem peroxidase, plant/fungal/bacterial
Ss_all200810_12681	IPR002207	Plant ascorbate peroxidase
Ss_all200810_12681	IPR010255	Haem peroxidase
Ss_all200810_127	IPR012337	Ribonuclease H-like domain
Ss_all200810_12710	IPR001841	Zinc finger, RING-type
Ss_all200810_1273	IPR013103	Reverse transcriptase, RNA-dependent DNA polymerase
Ss_all200810_12737	IPR003439	ABC transporter-like
Ss_all200810_12737	IPR011527	ABC transporter type 1, transmembrane domain
Ss_all200810_12737	IPR027417	P-loop containing nucleoside triphosphate hydrolase
Ss_all200810_12740	IPR006121	Heavy metal-associated domain, HMA
Ss_all200810_12741	IPR024438	Staygreen protein
Ss_all200810_12743	IPR001245	Serine-threonine/tyrosine-protein kinase catalytic domain
Ss_all200810_12743	IPR011009	Protein kinase-like domain
Ss_all200810_12747	IPR012866	Protein of unknown function DUF1644
Ss_all200810_12749	IPR001680	WD40 repeat
Ss_all200810_12749	IPR017986	WD40-repeat-containing domain
Ss_all200810_12750	IPR023210	NADP-dependent oxidoreductase domain
Ss_all200810_12755	IPR000719	Protein kinase domain
Ss_all200810_12755	IPR011009	Protein kinase-like domain
Ss_all200810_12756	IPR009057	Homeodomain-like
Ss_all200810_12761	IPR004240	Nonaspanin (TM9SF)
Ss_all200810_12761	IPR016196	Major facilitator superfamily domain, general substrate transporter
Ss_all200810_12772	IPR004100	ATPase, F1 complex alpha/beta subunit, N-terminal domain
Ss_all200810_12772	IPR020971	ATP synthase, F1 beta subunit
Ss_all200810_12788	IPR002928	Myosin tail
Ss_all200810_12789	IPR005202	Transcription factor GRAS
Ss_all200810_12800	IPR001005	SANT/Myb domain
Ss_all200810_12800	IPR006447	Myb domain, plants
Ss_all200810_12800	IPR009057	Homeodomain-like
Ss_all200810_12803	IPR002994	Surfeit locus 1/Shy1
Ss_all200810_12808	IPR000608	Ubiquitin-conjugating enzyme, E2
Ss_all200810_12808	IPR016135	Ubiquitin-conjugating enzyme/RWD-like
Ss_all200810_12813	IPR002014	VHS
Ss_all200810_12813	IPR004152	GAT
Ss_all200810_12813	IPR008942	ENTH/VHS
Ss_all200810_12814	IPR001106	Aromatic amino acid lyase
Ss_all200810_12814	IPR008948	L-Aspartase-like
Ss_all200810_12816	IPR013601	FAE1/Type III polyketide synthase-like protein
Ss_all200810_12816	IPR016039	Thiolase-like
Ss_all200810_12817	IPR019585	26S proteasome, regulatory subunit Rpn7
Ss_all200810_12818	IPR011598	Myc-type, basic helix-loop-helix (bHLH) domain
Ss_all200810_12820	IPR005103	Glycoside hydrolase, family 61
Ss_all200810_12825	IPR012337	Ribonuclease H-like domain
Ss_all200810_12831	IPR000504	RNA recognition motif domain
Ss_all200810_12834	IPR024084	Isopropylmalate dehydrogenase-like domain
Ss_all200810_12841	IPR008145	Guanylate kinase/L-type calcium channel beta subunit
Ss_all200810_12841	IPR027417	P-loop containing nucleoside triphosphate hydrolase
Ss_all200810_12843	IPR000477	Reverse transcriptase
Ss_all200810_12844	IPR003959	ATPase, AAA-type, core
Ss_all200810_12844	IPR027417	P-loop containing nucleoside triphosphate hydrolase
Ss_all200810_12845	IPR021852	Domain of unknown function DUF3456
Ss_all200810_12853	IPR001680	WD40 repeat
Ss_all200810_12853	IPR017986	WD40-repeat-containing domain
Ss_all200810_12858	IPR001841	Zinc finger, RING-type
Ss_all200810_12862	IPR002076	GNS1/SUR4 membrane protein
Ss_all200810_12863	IPR005135	Endonuclease/exonuclease/phosphatase
Ss_all200810_12870	IPR003386	Lecithin:cholesterol/phospholipid:diacylglycerol acyltransferase
Ss_all200810_12872	IPR013906	Eukaryotic translation initiation factor 3 subunit J
Ss_all200810_12877	IPR005119	LysR, substrate-binding
Ss_all200810_12880	IPR019431	Protein of unknown function DUF2417
Ss_all200810_12889	IPR003663	Sugar/inositol transporter
Ss_all200810_12889	IPR005828	General substrate transporter
Ss_all200810_12889	IPR016196	Major facilitator superfamily domain, general substrate transporter
Ss_all200810_12896	IPR024553	Domain of unknown function DUF2828
Ss_all200810_1290	IPR000477	Reverse transcriptase
Ss_all200810_12910	IPR001932	Protein phosphatase 2C (PP2C)-like domain
Ss_all200810_12918	IPR017923	Transcription factor IIS, N-terminal
Ss_all200810_12922	IPR020683	Ankyrin repeat-containing domain
Ss_all200810_12922	IPR024228	Domain of unknown function DUF3420
Ss_all200810_12926	IPR020864	Membrane attack complex component/perforin (MACPF) domain
Ss_all200810_12954	IPR001810	F-box domain
Ss_all200810_1296	IPR000477	Reverse transcriptase
Ss_all200810_12963	IPR006383	HAD-superfamily hydrolase, subfamily IB, PSPase-like
Ss_all200810_12963	IPR006384	Pyridoxal phosphate phosphatase-related
Ss_all200810_12963	IPR016965	Phosphatase PHOSPHO-type
Ss_all200810_12963	IPR023214	HAD-like domain
Ss_all200810_12968	IPR002312	Aspartyl/Asparaginyl-tRNA synthetase, class IIb
Ss_all200810_12968	IPR004115	GAD domain
Ss_all200810_12968	IPR004364	Aminoacyl-tRNA synthetase, class II (D/K/N)
Ss_all200810_12982	IPR014978	Glutamine-Leucine-Glutamine, QLQ
Ss_all200810_12984	IPR003657	DNA-binding WRKY
Ss_all200810_12987	IPR019585	26S proteasome, regulatory subunit Rpn7
Ss_all200810_12989	IPR000719	Protein kinase domain
Ss_all200810_12989	IPR011009	Protein kinase-like domain
Ss_all200810_12991	IPR000719	Protein kinase domain
Ss_all200810_12991	IPR011009	Protein kinase-like domain
Ss_all200810_12993	IPR001005	SANT/Myb domain
Ss_all200810_12993	IPR006447	Myb domain, plants
Ss_all200810_12993	IPR009057	Homeodomain-like
Ss_all200810_12995	IPR011333	BTB/POZ fold
Ss_all200810_12997	IPR001245	Serine-threonine/tyrosine-protein kinase catalytic domain
Ss_all200810_12997	IPR011009	Protein kinase-like domain
Ss_all200810_13007	IPR022764	Peptidase S54, rhomboid domain
Ss_all200810_13014	IPR002123	Phospholipid/glycerol acyltransferase
Ss_all200810_13039	IPR016196	Major facilitator superfamily domain, general substrate transporter
Ss_all200810_13056	IPR025287	Wall-associated receptor kinase galacturonan-binding domain
Ss_all200810_13059	IPR001915	Peptidase M48
Ss_all200810_13063	IPR000535	MSP domain
Ss_all200810_13063	IPR008962	PapD-like
Ss_all200810_13064	IPR000823	Plant peroxidase
Ss_all200810_13064	IPR002016	Haem peroxidase, plant/fungal/bacterial
Ss_all200810_13064	IPR010255	Haem peroxidase
Ss_all200810_13072	IPR001394	Ubiquitin carboxyl-terminal hydrolases family 2
Ss_all200810_13077	IPR011335	Restriction endonuclease type II-like
Ss_all200810_13080	IPR000232	Heat shock factor (HSF)-type, DNA-binding
Ss_all200810_13084	IPR014030	Beta-ketoacyl synthase, N-terminal
Ss_all200810_13084	IPR016039	Thiolase-like
Ss_all200810_13086	IPR005135	Endonuclease/exonuclease/phosphatase
Ss_all200810_1309	IPR000626	Ubiquitin domain
Ss_all200810_1309	IPR002906	Ribosomal protein S27a
Ss_all200810_1309	IPR011332	Zinc-binding ribosomal protein
Ss_all200810_1309	IPR019956	Ubiquitin
Ss_all200810_13092	IPR012871	Protein of unknown function DUF1677, Oryza sativa
Ss_all200810_13112	IPR004827	Basic-leucine zipper domain
Ss_all200810_13116	IPR001245	Serine-threonine/tyrosine-protein kinase catalytic domain
Ss_all200810_13116	IPR011009	Protein kinase-like domain
Ss_all200810_13120	IPR000504	RNA recognition motif domain
Ss_all200810_13121	IPR002100	Transcription factor, MADS-box
Ss_all200810_13121	IPR002487	Transcription factor, K-box
Ss_all200810_13128	IPR024743	Dynein heavy chain, coiled coil stalk
Ss_all200810_13134	IPR000073	Alpha/beta hydrolase fold-1
Ss_all200810_13134	IPR000639	Epoxide hydrolase-like
Ss_all200810_13135	IPR022783	GC-rich sequence DNA-binding factor domain
Ss_all200810_13143	IPR001245	Serine-threonine/tyrosine-protein kinase catalytic domain
Ss_all200810_13143	IPR011009	Protein kinase-like domain
Ss_all200810_13154	IPR001394	Ubiquitin carboxyl-terminal hydrolases family 2
Ss_all200810_13158	IPR026992	Non-haem dioxygenase N-terminal domain
Ss_all200810_13161	IPR000806	Rab GDI protein
Ss_all200810_13161	IPR018203	GDP dissociation inhibitor
Ss_all200810_13169	IPR021998	Alfin
Ss_all200810_1319	IPR012337	Ribonuclease H-like domain
Ss_all200810_13208	IPR002885	Pentatricopeptide repeat
Ss_all200810_13229	IPR004129	Glycerophosphoryl diester phosphodiesterase
Ss_all200810_13253	IPR013537	Acetyl-CoA carboxylase, central domain
Ss_all200810_13285	IPR013103	Reverse transcriptase, RNA-dependent DNA polymerase
Ss_all200810_13298	IPR008640	Head domain of trimeric autotransporter adhesin
Ss_all200810_13307	IPR002933	Peptidase M20
Ss_all200810_13307	IPR010158	Amidase, hydantoinase/carbamoylase
Ss_all200810_13307	IPR011650	Peptidase M20, dimerisation domain
Ss_all200810_1331	IPR012337	Ribonuclease H-like domain
Ss_all200810_13323	IPR000477	Reverse transcriptase
Ss_all200810_13326	IPR002618	UTP--glucose-1-phosphate uridylyltransferase
Ss_all200810_1333	IPR005162	Retrotransposon gag domain
Ss_all200810_13337	IPR001327	Pyridine nucleotide-disulphide oxidoreductase, NAD-binding domain
Ss_all200810_13350	IPR006710	Glycoside hydrolase, family 43
Ss_all200810_13350	IPR023296	Glycosyl hydrolase, five-bladed beta-propellor domain
Ss_all200810_1336	IPR004242	Transposon, En/Spm-like
Ss_all200810_1336	IPR025452	Domain of unknown function DUF4218
Ss_all200810_13387	IPR006073	GTP binding domain
Ss_all200810_13387	IPR027417	P-loop containing nucleoside triphosphate hydrolase
Ss_all200810_1342	IPR005162	Retrotransposon gag domain
Ss_all200810_13429	IPR005517	Translation elongation factor EFG/EF2, domain IV
Ss_all200810_13429	IPR020568	Ribosomal protein S5 domain 2-type fold
Ss_all200810_13430	IPR025836	Zinc knuckle CX2CX4HX4C
Ss_all200810_13445	IPR000726	Glycoside hydrolase, family 19, catalytic
Ss_all200810_13445	IPR001002	Chitin-binding, type 1
Ss_all200810_13445	IPR023346	Lysozyme-like domain
Ss_all200810_13458	IPR011127	D-alanine--D-alanine ligase, N-terminal domain
Ss_all200810_13458	IPR016185	Pre-ATP-grasp domain
Ss_all200810_1349	IPR013242	Retroviral aspartyl protease
Ss_all200810_1349	IPR021109	Aspartic peptidase domain
Ss_all200810_13517	IPR000757	Glycoside hydrolase, family 16
Ss_all200810_13517	IPR008985	Concanavalin A-like lectin/glucanases superfamily
Ss_all200810_1352	IPR013242	Retroviral aspartyl protease
Ss_all200810_13525	IPR011701	Major facilitator superfamily
Ss_all200810_13525	IPR016196	Major facilitator superfamily domain, general substrate transporter
Ss_all200810_13549	IPR003148	Regulator of K+ conductance, N-terminal
Ss_all200810_13573	IPR016024	Armadillo-type fold
Ss_all200810_13608	IPR018803	Stress-responsive protein Ish1
Ss_all200810_1362	IPR005162	Retrotransposon gag domain
Ss_all200810_13625	IPR001841	Zinc finger, RING-type
Ss_all200810_13629	IPR003594	Histidine kinase-like ATPase, ATP-binding domain
Ss_all200810_13670	IPR008598	Drought induced 19 protein-like, zinc-binding domain
Ss_all200810_13692	IPR011043	Galactose oxidase/kelch, beta-propeller
Ss_all200810_13692	IPR011498	Kelch repeat type 2
Ss_all200810_13703	IPR007527	Zinc finger, SWIM-type
Ss_all200810_13719	IPR001611	Leucine-rich repeat
Ss_all200810_1372	IPR001878	Zinc finger, CCHC-type
Ss_all200810_1372	IPR005162	Retrotransposon gag domain
Ss_all200810_1372	IPR013242	Retroviral aspartyl protease
Ss_all200810_1372	IPR021109	Aspartic peptidase domain
Ss_all200810_13755	IPR004161	Translation elongation factor EFTu/EF1A, domain 2
Ss_all200810_13755	IPR009000	Translation protein, beta-barrel domain
Ss_all200810_13776	IPR006214	Bax inhibitor 1-related
Ss_all200810_13785	IPR000873	AMP-dependent synthetase/ligase
Ss_all200810_1379	IPR001878	Zinc finger, CCHC-type
Ss_all200810_1379	IPR013242	Retroviral aspartyl protease
Ss_all200810_1379	IPR021109	Aspartic peptidase domain
Ss_all200810_13798	IPR004898	Pectate lyase, catalytic
Ss_all200810_13798	IPR011050	Pectin lyase fold/virulence factor
Ss_all200810_13803	IPR007219	Transcription factor domain, fungi
Ss_all200810_13816	IPR000477	Reverse transcriptase
Ss_all200810_13820	IPR003961	Fibronectin, type III
Ss_all200810_13840	IPR007529	Zinc finger, HIT-type
Ss_all200810_13853	IPR001384	Peptidase M35, deuterolysin
Ss_all200810_1389	IPR013242	Retroviral aspartyl protease
Ss_all200810_1389	IPR021109	Aspartic peptidase domain
Ss_all200810_1390	IPR006925	Vps16, C-terminal
Ss_all200810_1390	IPR006926	Vps16, N-terminal
Ss_all200810_1393	IPR007321	Transposase (putative), gypsy type
Ss_all200810_13936	IPR026960	Reverse transcriptase zinc-binding domain
Ss_all200810_1394	IPR007321	Transposase (putative), gypsy type
Ss_all200810_13945	IPR004161	Translation elongation factor EFTu/EF1A, domain 2
Ss_all200810_13945	IPR009000	Translation protein, beta-barrel domain
Ss_all200810_14010	IPR000089	Biotin/lipoyl attachment
Ss_all200810_14010	IPR011053	Single hybrid motif
Ss_all200810_14013	IPR013210	Leucine-rich repeat-containing N-terminal, type 2
Ss_all200810_14038	IPR000008	C2 domain
Ss_all200810_1406	IPR001878	Zinc finger, CCHC-type
Ss_all200810_1406	IPR005162	Retrotransposon gag domain
Ss_all200810_1408	IPR001878	Zinc finger, CCHC-type
Ss_all200810_1408	IPR013242	Retroviral aspartyl protease
Ss_all200810_14088	IPR006378	Sucrose-phosphate phosphatase
Ss_all200810_14088	IPR006379	HAD-superfamily hydrolase, subfamily IIB
Ss_all200810_14088	IPR006380	Sucrose-phosphate synthase
Ss_all200810_14088	IPR012847	Sucrose phosphatase, plant/cyanobacteria
Ss_all200810_14088	IPR013679	Sucrose-6-phosphate phosphohydrolase C-terminal
Ss_all200810_14088	IPR023214	HAD-like domain
Ss_all200810_14120	IPR004159	Putative S-adenosyl-L-methionine-dependent methyltransferase
Ss_all200810_14122	IPR001128	Cytochrome P450
Ss_all200810_14122	IPR002403	Cytochrome P450, E-class, group IV
Ss_all200810_14160	IPR006822	Coatomer, epsilon subunit
Ss_all200810_1418	IPR005162	Retrotransposon gag domain
Ss_all200810_14183	IPR012340	Nucleic acid-binding, OB-fold
Ss_all200810_14235	IPR026961	PGG domain
Ss_all200810_14271	IPR018535	Domain of unknown function DUF1996
Ss_all200810_14280	IPR021109	Aspartic peptidase domain
Ss_all200810_14284	IPR000477	Reverse transcriptase
Ss_all200810_14286	IPR000477	Reverse transcriptase
Ss_all200810_14287	IPR018108	Mitochondrial substrate/solute carrier
Ss_all200810_14287	IPR023395	Mitochondrial carrier domain
Ss_all200810_1432	IPR005162	Retrotransposon gag domain
Ss_all200810_1433	IPR005162	Retrotransposon gag domain
Ss_all200810_1434	IPR007321	Transposase (putative), gypsy type
Ss_all200810_14352	IPR011118	Tannase/feruloyl esterase
Ss_all200810_14361	IPR004000	Actin-related protein
Ss_all200810_144	IPR022796	Chlorophyll A-B binding protein
Ss_all200810_144	IPR023329	Chlorophyll a/b binding protein domain
Ss_all200810_14408	IPR001360	Glycoside hydrolase, family 1
Ss_all200810_14408	IPR017853	Glycoside hydrolase, superfamily
Ss_all200810_1442	IPR005162	Retrotransposon gag domain
Ss_all200810_14445	IPR013989	Development/cell death domain
Ss_all200810_14465	IPR016833	Putative sodium bile acid cotransporter
Ss_all200810_1449	IPR007321	Transposase (putative), gypsy type
Ss_all200810_14498	IPR003311	AUX/IAA protein
Ss_all200810_14510	IPR001780	Ribosomal protein L35A
Ss_all200810_14510	IPR009000	Translation protein, beta-barrel domain
Ss_all200810_14516	IPR002618	UTP--glucose-1-phosphate uridylyltransferase
Ss_all200810_14535	IPR025287	Wall-associated receptor kinase galacturonan-binding domain
Ss_all200810_14546	IPR015955	Lactate dehydrogenase/glycoside hydrolase, family 4, C-terminal
Ss_all200810_14546	IPR022383	Lactate/malate dehydrogenase, C-terminal
Ss_all200810_14561	IPR015016	Splicing factor 3B subunit 1
Ss_all200810_1457	IPR005162	Retrotransposon gag domain
Ss_all200810_1458	IPR001878	Zinc finger, CCHC-type
Ss_all200810_1458	IPR005162	Retrotransposon gag domain
Ss_all200810_1458	IPR013242	Retroviral aspartyl protease
Ss_all200810_146	IPR012337	Ribonuclease H-like domain
Ss_all200810_14602	IPR024788	Malectin-like carbohydrate-binding domain
Ss_all200810_14611	IPR017853	Glycoside hydrolase, superfamily
Ss_all200810_14611	IPR022567	Domain of unknown function DUF3459
Ss_all200810_14614	IPR024084	Isopropylmalate dehydrogenase-like domain
Ss_all200810_1463	IPR005162	Retrotransposon gag domain
Ss_all200810_14630	IPR018108	Mitochondrial substrate/solute carrier
Ss_all200810_14630	IPR023395	Mitochondrial carrier domain
Ss_all200810_14658	IPR001128	Cytochrome P450
Ss_all200810_14658	IPR002403	Cytochrome P450, E-class, group IV
Ss_all200810_14659	IPR007991	RNA polymerase I specific transcription initiation factor RRN3
Ss_all200810_14679	IPR018899	Conjugative transposon, TraO
Ss_all200810_1468	IPR001878	Zinc finger, CCHC-type
Ss_all200810_1468	IPR005162	Retrotransposon gag domain
Ss_all200810_14744	IPR016024	Armadillo-type fold
Ss_all200810_1477	IPR005162	Retrotransposon gag domain
Ss_all200810_148	IPR022796	Chlorophyll A-B binding protein
Ss_all200810_148	IPR023329	Chlorophyll a/b binding protein domain
Ss_all200810_1480	IPR005162	Retrotransposon gag domain
Ss_all200810_14804	IPR000883	Cytochrome c oxidase, subunit I
Ss_all200810_14804	IPR023616	Cytochrome c oxidase, subunit I domain
Ss_all200810_1481	IPR005162	Retrotransposon gag domain
Ss_all200810_1482	IPR001878	Zinc finger, CCHC-type
Ss_all200810_1482	IPR005162	Retrotransposon gag domain
Ss_all200810_14822	IPR016024	Armadillo-type fold
Ss_all200810_14822	IPR019538	26S proteasome non-ATPase regulatory subunit 5
Ss_all200810_1484	IPR001280	Photosystem I PsaA/PsaB
Ss_all200810_1484	IPR006243	Photosystem I PsaA
Ss_all200810_1484	IPR006244	Photosystem I PsaB
Ss_all200810_1487	IPR007321	Transposase (putative), gypsy type
Ss_all200810_14884	IPR013103	Reverse transcriptase, RNA-dependent DNA polymerase
Ss_all200810_14919	IPR005135	Endonuclease/exonuclease/phosphatase
Ss_all200810_1492	IPR000477	Reverse transcriptase
Ss_all200810_1492	IPR013242	Retroviral aspartyl protease
Ss_all200810_1492	IPR021109	Aspartic peptidase domain
Ss_all200810_14947	IPR012336	Thioredoxin-like fold
Ss_all200810_14989	IPR002110	Ankyrin repeat
Ss_all200810_14989	IPR020683	Ankyrin repeat-containing domain
Ss_all200810_14989	IPR026961	PGG domain
Ss_all200810_14995	IPR027843	Domain of unknown function DUF4440
Ss_all200810_15036	IPR020471	Aldo/keto reductase subgroup
Ss_all200810_15036	IPR023210	NADP-dependent oxidoreductase domain
Ss_all200810_15041	IPR012910	TonB-dependent receptor, plug
Ss_all200810_15041	IPR023997	TonB-dependent outer membrane protein SusC/RagA, conserved site
Ss_all200810_15045	IPR011545	DNA/RNA helicase, DEAD/DEAH box type, N-terminal
Ss_all200810_15045	IPR027417	P-loop containing nucleoside triphosphate hydrolase
Ss_all200810_15053	IPR027417	P-loop containing nucleoside triphosphate hydrolase
Ss_all200810_15076	IPR002495	Glycosyl transferase, family 8
Ss_all200810_15081	IPR020471	Aldo/keto reductase subgroup
Ss_all200810_15081	IPR023210	NADP-dependent oxidoreductase domain
Ss_all200810_15100	IPR011701	Major facilitator superfamily
Ss_all200810_15100	IPR016196	Major facilitator superfamily domain, general substrate transporter
Ss_all200810_15115	IPR000217	Tubulin
Ss_all200810_15115	IPR003008	Tubulin/FtsZ, GTPase domain
Ss_all200810_15115	IPR004057	Epsilon tubulin
Ss_all200810_15121	IPR017850	Alkaline-phosphatase-like, core domain
Ss_all200810_15124	IPR024571	ERAP1-like C-terminal domain
Ss_all200810_1513	IPR001878	Zinc finger, CCHC-type
Ss_all200810_1513	IPR005162	Retrotransposon gag domain
Ss_all200810_1513	IPR013242	Retroviral aspartyl protease
Ss_all200810_15131	IPR001404	Heat shock protein Hsp90 family
Ss_all200810_15131	IPR003594	Histidine kinase-like ATPase, ATP-binding domain
Ss_all200810_15131	IPR020575	Heat shock protein Hsp90, N-terminal
Ss_all200810_15132	IPR002885	Pentatricopeptide repeat
Ss_all200810_15137	IPR009025	DNA-directed RNA polymerase, RBP11-like dimerisation domain
Ss_all200810_15152	IPR003439	ABC transporter-like
Ss_all200810_15152	IPR027417	P-loop containing nucleoside triphosphate hydrolase
Ss_all200810_15167	IPR004095	TGS
Ss_all200810_15167	IPR012676	TGS-like
Ss_all200810_15169	IPR005174	Protein of unknown function DUF295
Ss_all200810_1519	IPR001878	Zinc finger, CCHC-type
Ss_all200810_1519	IPR005162	Retrotransposon gag domain
Ss_all200810_1519	IPR013242	Retroviral aspartyl protease
Ss_all200810_1519	IPR021109	Aspartic peptidase domain
Ss_all200810_1521	IPR005162	Retrotransposon gag domain
Ss_all200810_15214	IPR005135	Endonuclease/exonuclease/phosphatase
Ss_all200810_15227	IPR011009	Protein kinase-like domain
Ss_all200810_15252	IPR001128	Cytochrome P450
Ss_all200810_15280	IPR000023	Phosphofructokinase domain
Ss_all200810_15280	IPR022953	Phosphofructokinase
Ss_all200810_15282	IPR008972	Cupredoxin
Ss_all200810_15282	IPR011706	Multicopper oxidase, type 2
Ss_all200810_1529	IPR005162	Retrotransposon gag domain
Ss_all200810_1530	IPR005162	Retrotransposon gag domain
Ss_all200810_15310	IPR012910	TonB-dependent receptor, plug
Ss_all200810_15331	IPR000683	Oxidoreductase, N-terminal
Ss_all200810_15348	IPR000477	Reverse transcriptase
Ss_all200810_15364	IPR021319	Protein of unknown function DUF2921
Ss_all200810_15373	IPR003959	ATPase, AAA-type, core
Ss_all200810_15373	IPR027417	P-loop containing nucleoside triphosphate hydrolase
Ss_all200810_1539	IPR001584	Integrase, catalytic core
Ss_all200810_1539	IPR012337	Ribonuclease H-like domain
Ss_all200810_15404	IPR009025	DNA-directed RNA polymerase, RBP11-like dimerisation domain
Ss_all200810_15404	IPR011262	DNA-directed RNA polymerase, insert domain
Ss_all200810_15418	IPR003191	Guanylate-binding protein, C-terminal
Ss_all200810_15424	IPR026960	Reverse transcriptase zinc-binding domain
Ss_all200810_15429	IPR011545	DNA/RNA helicase, DEAD/DEAH box type, N-terminal
Ss_all200810_15429	IPR027417	P-loop containing nucleoside triphosphate hydrolase
Ss_all200810_15438	IPR015927	Peptidase S24/S26A/S26B/S26C
Ss_all200810_15438	IPR019759	Peptidase S24/S26A/S26B
Ss_all200810_1546	IPR001878	Zinc finger, CCHC-type
Ss_all200810_1546	IPR005162	Retrotransposon gag domain
Ss_all200810_1546	IPR013242	Retroviral aspartyl protease
Ss_all200810_1546	IPR021109	Aspartic peptidase domain
Ss_all200810_15468	IPR001878	Zinc finger, CCHC-type
Ss_all200810_15485	IPR001878	Zinc finger, CCHC-type
Ss_all200810_15485	IPR013242	Retroviral aspartyl protease
Ss_all200810_15485	IPR021109	Aspartic peptidase domain
Ss_all200810_1552	IPR005162	Retrotransposon gag domain
Ss_all200810_15524	IPR005162	Retrotransposon gag domain
Ss_all200810_15571	IPR000477	Reverse transcriptase
Ss_all200810_15608	IPR016197	Chromo domain-like
Ss_all200810_15608	IPR023780	Chromo domain
Ss_all200810_15612	IPR001878	Zinc finger, CCHC-type
Ss_all200810_15612	IPR013242	Retroviral aspartyl protease
Ss_all200810_15612	IPR021109	Aspartic peptidase domain
Ss_all200810_15615	IPR005162	Retrotransposon gag domain
Ss_all200810_15620	IPR012337	Ribonuclease H-like domain
Ss_all200810_15632	IPR001878	Zinc finger, CCHC-type
Ss_all200810_15632	IPR005162	Retrotransposon gag domain
Ss_all200810_15638	IPR013242	Retroviral aspartyl protease
Ss_all200810_15638	IPR021109	Aspartic peptidase domain
Ss_all200810_1564	IPR001878	Zinc finger, CCHC-type
Ss_all200810_1564	IPR005162	Retrotransposon gag domain
Ss_all200810_1564	IPR013242	Retroviral aspartyl protease
Ss_all200810_1564	IPR021109	Aspartic peptidase domain
Ss_all200810_1565	IPR005162	Retrotransposon gag domain
Ss_all200810_15653	IPR001878	Zinc finger, CCHC-type
Ss_all200810_15659	IPR001878	Zinc finger, CCHC-type
Ss_all200810_15659	IPR013242	Retroviral aspartyl protease
Ss_all200810_15659	IPR021109	Aspartic peptidase domain
Ss_all200810_15663	IPR005162	Retrotransposon gag domain
Ss_all200810_1569	IPR012466	Adaptin ear-binding coat-associated protein 1 NECAP-1
Ss_all200810_15697	IPR001878	Zinc finger, CCHC-type
Ss_all200810_15697	IPR013242	Retroviral aspartyl protease
Ss_all200810_1570	IPR005162	Retrotransposon gag domain
Ss_all200810_15729	IPR005162	Retrotransposon gag domain
Ss_all200810_1574	IPR001878	Zinc finger, CCHC-type
Ss_all200810_1574	IPR005162	Retrotransposon gag domain
Ss_all200810_15746	IPR013242	Retroviral aspartyl protease
Ss_all200810_15746	IPR021109	Aspartic peptidase domain
Ss_all200810_1577	IPR000477	Reverse transcriptase
Ss_all200810_1580	IPR005162	Retrotransposon gag domain
Ss_all200810_15843	IPR012337	Ribonuclease H-like domain
Ss_all200810_1585	IPR000477	Reverse transcriptase
Ss_all200810_1585	IPR005162	Retrotransposon gag domain
Ss_all200810_15851	IPR000477	Reverse transcriptase
Ss_all200810_15857	IPR001584	Integrase, catalytic core
Ss_all200810_15857	IPR012337	Ribonuclease H-like domain
Ss_all200810_15858	IPR012337	Ribonuclease H-like domain
Ss_all200810_15862	IPR012337	Ribonuclease H-like domain
Ss_all200810_15864	IPR001584	Integrase, catalytic core
Ss_all200810_15864	IPR012337	Ribonuclease H-like domain
Ss_all200810_15865	IPR001584	Integrase, catalytic core
Ss_all200810_15865	IPR012337	Ribonuclease H-like domain
Ss_all200810_1587	IPR005162	Retrotransposon gag domain
Ss_all200810_15875	IPR005162	Retrotransposon gag domain
Ss_all200810_1589	IPR013242	Retroviral aspartyl protease
Ss_all200810_15926	IPR005516	Remorin, C-terminal
Ss_all200810_15930	IPR020828	Glyceraldehyde 3-phosphate dehydrogenase, NAD(P) binding domain
Ss_all200810_15931	IPR020828	Glyceraldehyde 3-phosphate dehydrogenase, NAD(P) binding domain
Ss_all200810_15937	IPR022796	Chlorophyll A-B binding protein
Ss_all200810_15937	IPR023329	Chlorophyll a/b binding protein domain
Ss_all200810_15939	IPR004159	Putative S-adenosyl-L-methionine-dependent methyltransferase
Ss_all200810_15967	IPR012337	Ribonuclease H-like domain
Ss_all200810_15972	IPR011598	Myc-type, basic helix-loop-helix (bHLH) domain
Ss_all200810_15974	IPR001199	Cytochrome b5-like heme/steroid binding domain
Ss_all200810_15975	IPR002480	DAHP synthetase, class II
Ss_all200810_15976	IPR001680	WD40 repeat
Ss_all200810_15976	IPR012972	NLE
Ss_all200810_15976	IPR017986	WD40-repeat-containing domain
Ss_all200810_16011	IPR013103	Reverse transcriptase, RNA-dependent DNA polymerase
Ss_all200810_16020	IPR025314	Domain of unknown function DUF4219
Ss_all200810_16034	IPR012337	Ribonuclease H-like domain
Ss_all200810_16043	IPR001584	Integrase, catalytic core
Ss_all200810_16043	IPR012337	Ribonuclease H-like domain
Ss_all200810_16051	IPR000047	Helix-turn-helix motif
Ss_all200810_16051	IPR001356	Homeobox domain
Ss_all200810_16051	IPR003106	Leucine zipper, homeobox-associated
Ss_all200810_16051	IPR009057	Homeodomain-like
Ss_all200810_16056	IPR000490	Glycoside hydrolase, family 17
Ss_all200810_16056	IPR017853	Glycoside hydrolase, superfamily
Ss_all200810_16058	IPR000490	Glycoside hydrolase, family 17
Ss_all200810_16058	IPR017853	Glycoside hydrolase, superfamily
Ss_all200810_1608	IPR017498	Photosystem I PsaO
Ss_all200810_16083	IPR016140	Bifunctional inhibitor/plant lipid transfer protein/seed storage helical domain
Ss_all200810_16089	IPR025314	Domain of unknown function DUF4219
Ss_all200810_16096	IPR000719	Protein kinase domain
Ss_all200810_16096	IPR011009	Protein kinase-like domain
Ss_all200810_16098	IPR009686	Senescence/spartin-associated
Ss_all200810_16119	IPR001554	Glycoside hydrolase, family 14
Ss_all200810_16119	IPR017853	Glycoside hydrolase, superfamily
Ss_all200810_16141	IPR003245	Plastocyanin-like
Ss_all200810_16141	IPR008972	Cupredoxin
Ss_all200810_16147	IPR001002	Chitin-binding, type 1
Ss_all200810_16180	IPR011679	Endoplasmic reticulum, protein ERp29, C-terminal
Ss_all200810_16185	IPR002717	MOZ/SAS-like protein
Ss_all200810_16185	IPR016181	Acyl-CoA N-acyltransferase
Ss_all200810_16195	IPR001810	F-box domain
Ss_all200810_16196	IPR000007	Tubby, C-terminal
Ss_all200810_16196	IPR025659	Tubby C-terminal-like domain
Ss_all200810_16213	IPR004316	SWEET sugar transporter
Ss_all200810_16226	IPR000477	Reverse transcriptase
Ss_all200810_16235	IPR008146	Glutamine synthetase, catalytic domain
Ss_all200810_16238	IPR001574	Ribosome-inactivating protein
Ss_all200810_16246	IPR013126	Heat shock protein 70 family
Ss_all200810_16246	IPR019651	Glutamate dehydrogenase, NAD-specific
Ss_all200810_16254	IPR000477	Reverse transcriptase
Ss_all200810_16257	IPR004000	Actin-related protein
Ss_all200810_16263	IPR001806	Small GTPase superfamily
Ss_all200810_16263	IPR002041	Ran GTPase
Ss_all200810_16263	IPR005225	Small GTP-binding protein domain
Ss_all200810_16263	IPR027417	P-loop containing nucleoside triphosphate hydrolase
Ss_all200810_16265	IPR026960	Reverse transcriptase zinc-binding domain
Ss_all200810_16270	IPR011614	Catalase core domain
Ss_all200810_16270	IPR018028	Catalase, mono-functional, haem-containing
Ss_all200810_16270	IPR020835	Catalase-like domain
Ss_all200810_16279	IPR003480	Transferase
Ss_all200810_16281	IPR005680	Ribosomal protein S23, eukaryotic/archaeal
Ss_all200810_16281	IPR006032	Ribosomal protein S12/S23
Ss_all200810_16281	IPR012340	Nucleic acid-binding, OB-fold
Ss_all200810_16287	IPR004045	Glutathione S-transferase, N-terminal
Ss_all200810_16287	IPR012336	Thioredoxin-like fold
Ss_all200810_16293	IPR025287	Wall-associated receptor kinase galacturonan-binding domain
Ss_all200810_16296	IPR001209	Ribosomal protein S14
Ss_all200810_16297	IPR000073	Alpha/beta hydrolase fold-1
Ss_all200810_163	IPR000477	Reverse transcriptase
Ss_all200810_163	IPR005162	Retrotransposon gag domain
Ss_all200810_16316	IPR006044	11-S seed storage protein, plant
Ss_all200810_16316	IPR006045	Cupin 1
Ss_all200810_16316	IPR011051	RmlC-like cupin domain
Ss_all200810_16328	IPR011992	EF-hand domain pair
Ss_all200810_16331	IPR001611	Leucine-rich repeat
Ss_all200810_16331	IPR025875	Leucine rich repeat 4
Ss_all200810_16333	IPR008811	Glycosyl hydrolases 36
Ss_all200810_16333	IPR017853	Glycoside hydrolase, superfamily
Ss_all200810_16344	IPR001932	Protein phosphatase 2C (PP2C)-like domain
Ss_all200810_16351	IPR013242	Retroviral aspartyl protease
Ss_all200810_16351	IPR021109	Aspartic peptidase domain
Ss_all200810_16367	IPR001509	NAD-dependent epimerase/dehydratase
Ss_all200810_16368	IPR008985	Concanavalin A-like lectin/glucanases superfamily
Ss_all200810_16368	IPR013189	Glycosyl hydrolase family 32, C-terminal
Ss_all200810_16381	IPR003337	Trehalose-phosphatase
Ss_all200810_16381	IPR023214	HAD-like domain
Ss_all200810_16397	IPR005814	Aminotransferase class-III
Ss_all200810_16397	IPR015424	Pyridoxal phosphate-dependent transferase
Ss_all200810_16398	IPR005814	Aminotransferase class-III
Ss_all200810_16398	IPR015424	Pyridoxal phosphate-dependent transferase
Ss_all200810_164	IPR000477	Reverse transcriptase
Ss_all200810_16426	IPR013242	Retroviral aspartyl protease
Ss_all200810_16426	IPR021109	Aspartic peptidase domain
Ss_all200810_16432	IPR001544	Aminotransferase, class IV
Ss_all200810_16433	IPR000802	Arsenite/antimonite efflux pump membrane protein, ArsB
Ss_all200810_16433	IPR004680	Citrate transporter-like domain
Ss_all200810_16435	IPR006689	Small GTPase superfamily, ARF/SAR type
Ss_all200810_16435	IPR027417	P-loop containing nucleoside triphosphate hydrolase
Ss_all200810_16449	IPR025558	Domain of unknown function DUF4283
Ss_all200810_16455	IPR013022	Xylose isomerase-like, TIM barrel domain
Ss_all200810_16456	IPR004241	Autophagy-related protein Atg8 family
Ss_all200810_16461	IPR001932	Protein phosphatase 2C (PP2C)-like domain
Ss_all200810_16462	IPR001848	Ribosomal protein S10
Ss_all200810_16462	IPR027486	Ribosomal protein S10 domain
Ss_all200810_16464	IPR001841	Zinc finger, RING-type
Ss_all200810_16476	IPR001433	Oxidoreductase FAD/NAD(P)-binding
Ss_all200810_16476	IPR001709	Flavoprotein pyridine nucleotide cytochrome reductase
Ss_all200810_16476	IPR008333	Oxidoreductase, FAD-binding domain
Ss_all200810_16476	IPR017938	Riboflavin synthase-like beta-barrel
Ss_all200810_16477	IPR001360	Glycoside hydrolase, family 1
Ss_all200810_16477	IPR017853	Glycoside hydrolase, superfamily
Ss_all200810_16478	IPR027806	Harbinger transposase-derived nuclease domain
Ss_all200810_16487	IPR003441	NAC domain
Ss_all200810_16488	IPR001353	Proteasome, subunit alpha/beta
Ss_all200810_16493	IPR000477	Reverse transcriptase
Ss_all200810_16494	IPR001701	Glycoside hydrolase, family 9
Ss_all200810_16494	IPR008928	Six-hairpin glycosidase-like
Ss_all200810_16499	IPR008974	TRAF-like
Ss_all200810_1650	IPR004038	Ribosomal protein L7Ae/L30e/S12e/Gadd45
Ss_all200810_16500	IPR000477	Reverse transcriptase
Ss_all200810_16504	IPR000477	Reverse transcriptase
Ss_all200810_16506	IPR012337	Ribonuclease H-like domain
Ss_all200810_16510	IPR000932	Photosystem antenna protein-like
Ss_all200810_16511	IPR005135	Endonuclease/exonuclease/phosphatase
Ss_all200810_16519	IPR018962	Domain of unknown function DUF1995
Ss_all200810_16528	IPR000477	Reverse transcriptase
Ss_all200810_16532	IPR015155	PLAA family ubiquitin binding, PFU
Ss_all200810_16535	IPR017456	CTP synthase, N-terminal
Ss_all200810_16535	IPR017926	Glutamine amidotransferase
Ss_all200810_16535	IPR027417	P-loop containing nucleoside triphosphate hydrolase
Ss_all200810_16538	IPR005162	Retrotransposon gag domain
Ss_all200810_16545	IPR000253	Forkhead-associated (FHA) domain
Ss_all200810_16545	IPR002938	Monooxygenase, FAD-binding
Ss_all200810_16545	IPR008984	SMAD/FHA domain
Ss_all200810_16547	IPR004939	Anaphase-promoting complex, subunit 10/DOC domain
Ss_all200810_16547	IPR008979	Galactose-binding domain-like
Ss_all200810_16555	IPR016024	Armadillo-type fold
Ss_all200810_16561	IPR006083	Phosphoribulokinase/uridine kinase
Ss_all200810_16566	IPR004827	Basic-leucine zipper domain
Ss_all200810_16567	IPR011538	NADH:ubiquinone oxidoreductase, 51kDa subunit
Ss_all200810_16567	IPR019554	Soluble ligand binding domain
Ss_all200810_16567	IPR019575	NADH ubiquinone oxidoreductase, F subunit, iron sulphur binding
Ss_all200810_16576	IPR002083	MATH
Ss_all200810_16576	IPR008974	TRAF-like
Ss_all200810_16576	IPR011333	BTB/POZ fold
Ss_all200810_16576	IPR013069	BTB/POZ
Ss_all200810_16585	IPR008928	Six-hairpin glycosidase-like
Ss_all200810_16586	IPR011545	DNA/RNA helicase, DEAD/DEAH box type, N-terminal
Ss_all200810_16586	IPR027417	P-loop containing nucleoside triphosphate hydrolase
Ss_all200810_1659	IPR001584	Integrase, catalytic core
Ss_all200810_1659	IPR012337	Ribonuclease H-like domain
Ss_all200810_16591	IPR009410	Allene oxide cyclase
Ss_all200810_16597	IPR007321	Transposase (putative), gypsy type
Ss_all200810_1660	IPR012337	Ribonuclease H-like domain
Ss_all200810_16601	IPR001593	Ribosomal protein S3Ae
Ss_all200810_16602	IPR003613	U box domain
Ss_all200810_16604	IPR011545	DNA/RNA helicase, DEAD/DEAH box type, N-terminal
Ss_all200810_16604	IPR027417	P-loop containing nucleoside triphosphate hydrolase
Ss_all200810_16610	IPR001650	Helicase, C-terminal
Ss_all200810_16610	IPR027417	P-loop containing nucleoside triphosphate hydrolase
Ss_all200810_16611	IPR012336	Thioredoxin-like fold
Ss_all200810_16611	IPR013740	Redoxin
Ss_all200810_16614	IPR002629	Methionine synthase, vitamin-B12 independent
Ss_all200810_16621	IPR005162	Retrotransposon gag domain
Ss_all200810_1663	IPR012337	Ribonuclease H-like domain
Ss_all200810_16634	IPR008162	Inorganic pyrophosphatase
Ss_all200810_16635	IPR001584	Integrase, catalytic core
Ss_all200810_16635	IPR012337	Ribonuclease H-like domain
Ss_all200810_16636	IPR005025	NADPH-dependent FMN reductase-like
Ss_all200810_16636	IPR014063	Arsenate resistance ArsH
Ss_all200810_16638	IPR000477	Reverse transcriptase
Ss_all200810_16639	IPR016197	Chromo domain-like
Ss_all200810_16639	IPR023780	Chromo domain
Ss_all200810_16644	IPR002885	Pentatricopeptide repeat
Ss_all200810_1665	IPR012337	Ribonuclease H-like domain
Ss_all200810_16659	IPR013126	Heat shock protein 70 family
Ss_all200810_16659	IPR019651	Glutamate dehydrogenase, NAD-specific
Ss_all200810_1666	IPR012337	Ribonuclease H-like domain
Ss_all200810_16660	IPR005011	SART-1 protein
Ss_all200810_16661	IPR003439	ABC transporter-like
Ss_all200810_16661	IPR027417	P-loop containing nucleoside triphosphate hydrolase
Ss_all200810_16662	IPR005135	Endonuclease/exonuclease/phosphatase
Ss_all200810_16665	IPR025558	Domain of unknown function DUF4283
Ss_all200810_1667	IPR001584	Integrase, catalytic core
Ss_all200810_1667	IPR012337	Ribonuclease H-like domain
Ss_all200810_16676	IPR010304	Survival motor neuron
Ss_all200810_1668	IPR001584	Integrase, catalytic core
Ss_all200810_1668	IPR012337	Ribonuclease H-like domain
Ss_all200810_16683	IPR005078	Peptidase C54
Ss_all200810_1669	IPR012337	Ribonuclease H-like domain
Ss_all200810_16690	IPR000719	Protein kinase domain
Ss_all200810_16690	IPR011009	Protein kinase-like domain
Ss_all200810_16698	IPR011766	Thiamine pyrophosphate enzyme, C-terminal TPP-binding
Ss_all200810_16701	IPR015414	SNARE associated Golgi protein
Ss_all200810_1671	IPR001584	Integrase, catalytic core
Ss_all200810_1671	IPR012337	Ribonuclease H-like domain
Ss_all200810_16717	IPR022059	Protein of unknown function DUF3615
Ss_all200810_16719	IPR001564	Nucleoside diphosphate kinase
Ss_all200810_1672	IPR000477	Reverse transcriptase
Ss_all200810_16721	IPR004313	Acireductone dioxygenase ARD family
Ss_all200810_16721	IPR011051	RmlC-like cupin domain
Ss_all200810_16722	IPR025836	Zinc knuckle CX2CX4HX4C
Ss_all200810_16724	IPR017853	Glycoside hydrolase, superfamily
Ss_all200810_16727	IPR000644	CBS domain
Ss_all200810_1673	IPR001584	Integrase, catalytic core
Ss_all200810_1673	IPR012337	Ribonuclease H-like domain
Ss_all200810_16738	IPR003959	ATPase, AAA-type, core
Ss_all200810_16738	IPR027417	P-loop containing nucleoside triphosphate hydrolase
Ss_all200810_1674	IPR001584	Integrase, catalytic core
Ss_all200810_1674	IPR012337	Ribonuclease H-like domain
Ss_all200810_16744	IPR013103	Reverse transcriptase, RNA-dependent DNA polymerase
Ss_all200810_16747	IPR011676	Domain of unknown function DUF1618
Ss_all200810_1676	IPR012337	Ribonuclease H-like domain
Ss_all200810_16768	IPR003864	Domain of unknown function DUF221
Ss_all200810_16768	IPR027815	Domain of unknown function DUF4463
Ss_all200810_16786	IPR011333	BTB/POZ fold
Ss_all200810_16786	IPR016072	SKP1 component, dimerisation
Ss_all200810_16786	IPR016073	SKP1 component, POZ domain
Ss_all200810_16788	IPR007658	Protein of unknown function DUF594
Ss_all200810_1679	IPR000484	Photosynthetic reaction centre, L/M
Ss_all200810_1679	IPR005868	Photosystem II PsbD/D2, reaction centre
Ss_all200810_16792	IPR002182	NB-ARC
Ss_all200810_168	IPR000477	Reverse transcriptase
Ss_all200810_16800	IPR000425	Major intrinsic protein
Ss_all200810_16800	IPR023271	Aquaporin-like
Ss_all200810_16802	IPR023562	Clp protease proteolytic subunit /Translocation-enhancing protein TepA
Ss_all200810_16806	IPR007321	Transposase (putative), gypsy type
Ss_all200810_16809	IPR001810	F-box domain
Ss_all200810_1681	IPR000932	Photosystem antenna protein-like
Ss_all200810_1681	IPR005869	Photosystem II PsbC
Ss_all200810_1682	IPR000484	Photosynthetic reaction centre, L/M
Ss_all200810_1682	IPR000932	Photosystem antenna protein-like
Ss_all200810_16821	IPR000477	Reverse transcriptase
Ss_all200810_16822	IPR000477	Reverse transcriptase
Ss_all200810_16827	IPR025724	GAG-pre-integrase domain
Ss_all200810_16837	IPR006048	Alpha-amylase, C-terminal all beta
Ss_all200810_16837	IPR017853	Glycoside hydrolase, superfamily
Ss_all200810_16842	IPR011032	GroES (chaperonin 10)-like
Ss_all200810_16853	IPR003834	Cytochrome c assembly protein, transmembrane domain
Ss_all200810_16879	IPR000668	Peptidase C1A, papain C-terminal
Ss_all200810_16879	IPR013201	Proteinase inhibitor I29, cathepsin propeptide
Ss_all200810_16889	IPR013103	Reverse transcriptase, RNA-dependent DNA polymerase
Ss_all200810_16890	IPR000425	Major intrinsic protein
Ss_all200810_16890	IPR023271	Aquaporin-like
Ss_all200810_16896	IPR003453	Permease domain
Ss_all200810_169	IPR000477	Reverse transcriptase
Ss_all200810_169	IPR001584	Integrase, catalytic core
Ss_all200810_169	IPR012337	Ribonuclease H-like domain
Ss_all200810_16905	IPR000531	TonB-dependent receptor, beta-barrel
Ss_all200810_16923	IPR004776	Auxin efflux carrier
Ss_all200810_16924	IPR001650	Helicase, C-terminal
Ss_all200810_16924	IPR011545	DNA/RNA helicase, DEAD/DEAH box type, N-terminal
Ss_all200810_16924	IPR027417	P-loop containing nucleoside triphosphate hydrolase
Ss_all200810_16926	IPR000719	Protein kinase domain
Ss_all200810_16926	IPR011009	Protein kinase-like domain
Ss_all200810_16928	IPR013242	Retroviral aspartyl protease
Ss_all200810_16928	IPR021109	Aspartic peptidase domain
Ss_all200810_16932	IPR003959	ATPase, AAA-type, core
Ss_all200810_16932	IPR027417	P-loop containing nucleoside triphosphate hydrolase
Ss_all200810_16934	IPR005811	ATP-citrate lyase/succinyl-CoA ligase
Ss_all200810_16934	IPR016102	Succinyl-CoA synthetase-like
Ss_all200810_16935	IPR000426	Proteasome, alpha-subunit, N-terminal domain
Ss_all200810_16935	IPR001353	Proteasome, subunit alpha/beta
Ss_all200810_16936	IPR000782	FAS1 domain
Ss_all200810_16941	IPR025875	Leucine rich repeat 4
Ss_all200810_16946	IPR000109	Proton-dependent oligopeptide transporter family
Ss_all200810_16947	IPR000477	Reverse transcriptase
Ss_all200810_16959	IPR003959	ATPase, AAA-type, core
Ss_all200810_16959	IPR027417	P-loop containing nucleoside triphosphate hydrolase
Ss_all200810_16970	IPR001327	Pyridine nucleotide-disulphide oxidoreductase, NAD-binding domain
Ss_all200810_16970	IPR013027	FAD-dependent pyridine nucleotide-disulphide oxidoreductase
Ss_all200810_16970	IPR023753	Pyridine nucleotide-disulphide oxidoreductase, FAD/NAD(P)-binding domain
Ss_all200810_16971	IPR000114	Ribosomal protein L16
Ss_all200810_16971	IPR016180	Ribosomal protein L10e/L16
Ss_all200810_16972	IPR013103	Reverse transcriptase, RNA-dependent DNA polymerase
Ss_all200810_16982	IPR001757	Cation-transporting P-type ATPase
Ss_all200810_16982	IPR023214	HAD-like domain
Ss_all200810_16992	IPR005177	Bifunctional kinase-pyrophosphorylase
Ss_all200810_16997	IPR000719	Protein kinase domain
Ss_all200810_16997	IPR011009	Protein kinase-like domain
Ss_all200810_17015	IPR001478	PDZ domain
Ss_all200810_17017	IPR017853	Glycoside hydrolase, superfamily
Ss_all200810_17018	IPR000477	Reverse transcriptase
Ss_all200810_17024	IPR001584	Integrase, catalytic core
Ss_all200810_17024	IPR012337	Ribonuclease H-like domain
Ss_all200810_17041	IPR005135	Endonuclease/exonuclease/phosphatase
Ss_all200810_17048	IPR012936	Endoplasmic reticulum vesicle transporter, C-terminal
Ss_all200810_17053	IPR021773	Foie gras liver health family 1
Ss_all200810_17056	IPR002498	Phosphatidylinositol-4-phosphate 5-kinase, core
Ss_all200810_17057	IPR001017	Dehydrogenase, E1 component
Ss_all200810_17069	IPR000477	Reverse transcriptase
Ss_all200810_17101	IPR000477	Reverse transcriptase
Ss_all200810_17102	IPR011320	Ribonuclease H1, N-terminal
Ss_all200810_17104	IPR000156	Ran binding domain
Ss_all200810_17106	IPR003674	Oligosaccharyl transferase, STT3 subunit
Ss_all200810_17115	IPR013057	Amino acid transporter, transmembrane
Ss_all200810_17117	IPR001005	SANT/Myb domain
Ss_all200810_17117	IPR006447	Myb domain, plants
Ss_all200810_17117	IPR009057	Homeodomain-like
Ss_all200810_17119	IPR005225	Small GTP-binding protein domain
Ss_all200810_17119	IPR006689	Small GTPase superfamily, ARF/SAR type
Ss_all200810_17119	IPR027417	P-loop containing nucleoside triphosphate hydrolase
Ss_all200810_17123	IPR000477	Reverse transcriptase
Ss_all200810_17124	IPR005162	Retrotransposon gag domain
Ss_all200810_17126	IPR026960	Reverse transcriptase zinc-binding domain
Ss_all200810_1714	IPR002198	Short-chain dehydrogenase/reductase SDR
Ss_all200810_1714	IPR002347	Glucose/ribitol dehydrogenase
Ss_all200810_1715	IPR001907	ClpP
Ss_all200810_1715	IPR005679	Ribosomal protein S12, bacteria
Ss_all200810_1715	IPR006032	Ribosomal protein S12/S23
Ss_all200810_1715	IPR012340	Nucleic acid-binding, OB-fold
Ss_all200810_1715	IPR023562	Clp protease proteolytic subunit /Translocation-enhancing protein TepA
Ss_all200810_17153	IPR002314	Aminoacyl-tRNA synthetase, class II (G/ H/ P/ S), conserved domain
Ss_all200810_17153	IPR004154	Anticodon-binding
Ss_all200810_17154	IPR000070	Pectinesterase, catalytic
Ss_all200810_17154	IPR011050	Pectin lyase fold/virulence factor
Ss_all200810_17164	IPR019514	Protein of unknown function DUF2451, C-terminal
Ss_all200810_17167	IPR001245	Serine-threonine/tyrosine-protein kinase catalytic domain
Ss_all200810_17167	IPR011009	Protein kinase-like domain
Ss_all200810_17169	IPR003953	FAD binding domain
Ss_all200810_17169	IPR015939	Fumarate reductase/succinate dehydrogenase flavoprotein-like, C-terminal
Ss_all200810_17169	IPR027477	Succinate dehydrogenase/fumarate reductase flavoprotein, catalytic domain
Ss_all200810_1717	IPR005717	Ribosomal protein S7, bacterial/organellar-type
Ss_all200810_1717	IPR023798	Ribosomal protein S7 domain
Ss_all200810_17172	IPR003959	ATPase, AAA-type, core
Ss_all200810_17172	IPR027417	P-loop containing nucleoside triphosphate hydrolase
Ss_all200810_17182	IPR008969	Carboxypeptidase-like, regulatory domain
Ss_all200810_17185	IPR001763	Rhodanese-like domain
Ss_all200810_17186	IPR000639	Epoxide hydrolase-like
Ss_all200810_17196	IPR016196	Major facilitator superfamily domain, general substrate transporter
Ss_all200810_17230	IPR000531	TonB-dependent receptor, beta-barrel
Ss_all200810_17233	IPR001878	Zinc finger, CCHC-type
Ss_all200810_17241	IPR001926	Tryptophan synthase beta subunit-like PLP-dependent enzymes superfamily
Ss_all200810_17247	IPR001544	Aminotransferase, class IV
Ss_all200810_17248	IPR000793	ATPase, F1/V1/A1 complex, alpha/beta subunit, C-terminal
Ss_all200810_17249	IPR000909	Phospholipase C, phosphatidylinositol-specific , X domain
Ss_all200810_17249	IPR017946	PLC-like phosphodiesterase, TIM beta/alpha-barrel domain
Ss_all200810_17254	IPR002550	Domain of unknown function DUF21
Ss_all200810_17255	IPR019273	Domain of unknown function DUF2296
Ss_all200810_17256	IPR016140	Bifunctional inhibitor/plant lipid transfer protein/seed storage helical domain
Ss_all200810_17258	IPR007863	Peptidase M16, C-terminal domain
Ss_all200810_17258	IPR011249	Metalloenzyme, LuxS/M16 peptidase-like
Ss_all200810_17258	IPR011765	Peptidase M16, N-terminal
Ss_all200810_17260	IPR000719	Protein kinase domain
Ss_all200810_17260	IPR011009	Protein kinase-like domain
Ss_all200810_17266	IPR000103	Pyridine nucleotide-disulphide oxidoreductase, class-II
Ss_all200810_17266	IPR001327	Pyridine nucleotide-disulphide oxidoreductase, NAD-binding domain
Ss_all200810_17266	IPR013027	FAD-dependent pyridine nucleotide-disulphide oxidoreductase
Ss_all200810_17266	IPR023753	Pyridine nucleotide-disulphide oxidoreductase, FAD/NAD(P)-binding domain
Ss_all200810_17267	IPR000103	Pyridine nucleotide-disulphide oxidoreductase, class-II
Ss_all200810_17267	IPR001327	Pyridine nucleotide-disulphide oxidoreductase, NAD-binding domain
Ss_all200810_17267	IPR013027	FAD-dependent pyridine nucleotide-disulphide oxidoreductase
Ss_all200810_17267	IPR023753	Pyridine nucleotide-disulphide oxidoreductase, FAD/NAD(P)-binding domain
Ss_all200810_17269	IPR004680	Citrate transporter-like domain
Ss_all200810_17270	IPR000146	Fructose-1,6-bisphosphatase class 1/Sedoheputulose-1,7-bisphosphatase
Ss_all200810_17270	IPR023079	Sedoheptulose-1,7-bisphosphatase
Ss_all200810_17274	IPR005067	Fatty acid desaturase, type 2
Ss_all200810_17274	IPR009078	Ferritin-like superfamily
Ss_all200810_17275	IPR015590	Aldehyde dehydrogenase domain
Ss_all200810_17275	IPR016161	Aldehyde/histidinol dehydrogenase
Ss_all200810_17276	IPR003851	Zinc finger, Dof-type
Ss_all200810_17278	IPR002136	Ribosomal protein L4/L1e
Ss_all200810_17278	IPR023574	Ribosomal protein L4 domain
Ss_all200810_17280	IPR000620	Drug/metabolite transporter
Ss_all200810_17281	IPR007402	Protein of unknown function DUF455
Ss_all200810_17281	IPR009078	Ferritin-like superfamily
Ss_all200810_17281	IPR010386	tRNA-hydroxylase MiaE
Ss_all200810_17282	IPR001878	Zinc finger, CCHC-type
Ss_all200810_17284	IPR001327	Pyridine nucleotide-disulphide oxidoreductase, NAD-binding domain
Ss_all200810_17284	IPR013027	FAD-dependent pyridine nucleotide-disulphide oxidoreductase
Ss_all200810_17284	IPR023753	Pyridine nucleotide-disulphide oxidoreductase, FAD/NAD(P)-binding domain
Ss_all200810_17285	IPR004045	Glutathione S-transferase, N-terminal
Ss_all200810_17285	IPR004046	Glutathione S-transferase, C-terminal
Ss_all200810_17285	IPR010987	Glutathione S-transferase, C-terminal-like
Ss_all200810_17285	IPR012336	Thioredoxin-like fold
Ss_all200810_17299	IPR004007	DhaL domain
Ss_all200810_17304	IPR001932	Protein phosphatase 2C (PP2C)-like domain
Ss_all200810_17307	IPR011701	Major facilitator superfamily
Ss_all200810_17307	IPR016196	Major facilitator superfamily domain, general substrate transporter
Ss_all200810_1731	IPR006424	Glyceraldehyde-3-phosphate dehydrogenase, type I
Ss_all200810_1731	IPR020828	Glyceraldehyde 3-phosphate dehydrogenase, NAD(P) binding domain
Ss_all200810_1731	IPR020829	Glyceraldehyde 3-phosphate dehydrogenase, catalytic domain
Ss_all200810_1731	IPR020831	Glyceraldehyde/Erythrose phosphate dehydrogenase family
Ss_all200810_17316	IPR006680	Amidohydrolase 1
Ss_all200810_17316	IPR011059	Metal-dependent hydrolase, composite domain
Ss_all200810_17319	IPR003855	K+ potassium transporter
Ss_all200810_1732	IPR020828	Glyceraldehyde 3-phosphate dehydrogenase, NAD(P) binding domain
Ss_all200810_1732	IPR020829	Glyceraldehyde 3-phosphate dehydrogenase, catalytic domain
Ss_all200810_1732	IPR020831	Glyceraldehyde/Erythrose phosphate dehydrogenase family
Ss_all200810_17321	IPR002198	Short-chain dehydrogenase/reductase SDR
Ss_all200810_17321	IPR002347	Glucose/ribitol dehydrogenase
Ss_all200810_1733	IPR014027	UDP-glucose/GDP-mannose dehydrogenase, C-terminal
Ss_all200810_17330	IPR018317	Queuosine biosynthesis protein QueC
Ss_all200810_17331	IPR000477	Reverse transcriptase
Ss_all200810_17338	IPR006140	D-isomer specific 2-hydroxyacid dehydrogenase, NAD-binding
Ss_all200810_17346	IPR003439	ABC transporter-like
Ss_all200810_17346	IPR027417	P-loop containing nucleoside triphosphate hydrolase
Ss_all200810_17347	IPR010820	Protein of unknown function DUF1421
Ss_all200810_17376	IPR016024	Armadillo-type fold
Ss_all200810_1738	IPR000086	NUDIX hydrolase domain
Ss_all200810_1738	IPR003293	Nudix hydrolase 6-like
Ss_all200810_1738	IPR015797	NUDIX hydrolase domain-like
Ss_all200810_17384	IPR005654	ATPase, AFG1-like
Ss_all200810_17384	IPR027417	P-loop containing nucleoside triphosphate hydrolase
Ss_all200810_17385	IPR013057	Amino acid transporter, transmembrane
Ss_all200810_17387	IPR001478	PDZ domain
Ss_all200810_17391	IPR000719	Protein kinase domain
Ss_all200810_17391	IPR011009	Protein kinase-like domain
Ss_all200810_17393	IPR016196	Major facilitator superfamily domain, general substrate transporter
Ss_all200810_17396	IPR006927	Protein of unknown function DUF639
Ss_all200810_17399	IPR027417	P-loop containing nucleoside triphosphate hydrolase
Ss_all200810_174	IPR005162	Retrotransposon gag domain
Ss_all200810_17403	IPR005135	Endonuclease/exonuclease/phosphatase
Ss_all200810_17404	IPR003657	DNA-binding WRKY
Ss_all200810_1741	IPR000866	Alkyl hydroperoxide reductase subunit C/ Thiol specific antioxidant
Ss_all200810_1741	IPR012336	Thioredoxin-like fold
Ss_all200810_1741	IPR019479	Peroxiredoxin, C-terminal
Ss_all200810_1742	IPR000866	Alkyl hydroperoxide reductase subunit C/ Thiol specific antioxidant
Ss_all200810_1742	IPR012336	Thioredoxin-like fold
Ss_all200810_1742	IPR019479	Peroxiredoxin, C-terminal
Ss_all200810_17421	IPR001478	PDZ domain
Ss_all200810_17427	IPR000531	TonB-dependent receptor, beta-barrel
Ss_all200810_1743	IPR004843	Phosphoesterase domain
Ss_all200810_1743	IPR008963	Purple acid phosphatase-like, N-terminal
Ss_all200810_1743	IPR025733	Iron/zinc purple acid phosphatase-like C-terminal domain
Ss_all200810_17439	IPR018485	Carbohydrate kinase, FGGY, C-terminal
Ss_all200810_1744	IPR000868	Isochorismatase-like
Ss_all200810_17440	IPR000322	Glycoside hydrolase, family 31
Ss_all200810_17440	IPR017853	Glycoside hydrolase, superfamily
Ss_all200810_17442	IPR006943	Domain of unknown function DUF641, plant
Ss_all200810_17444	IPR000298	Cytochrome c oxidase, subunit III
Ss_all200810_1746	IPR000639	Epoxide hydrolase-like
Ss_all200810_17474	IPR008274	Aldehyde oxidase/xanthine dehydrogenase, molybdopterin binding
Ss_all200810_17485	IPR018108	Mitochondrial substrate/solute carrier
Ss_all200810_17485	IPR023395	Mitochondrial carrier domain
Ss_all200810_17488	IPR005828	General substrate transporter
Ss_all200810_17488	IPR016196	Major facilitator superfamily domain, general substrate transporter
Ss_all200810_1749	IPR004294	Carotenoid oxygenase
Ss_all200810_17491	IPR012337	Ribonuclease H-like domain
Ss_all200810_17491	IPR013520	Exonuclease, RNase T/DNA polymerase III
Ss_all200810_17509	IPR000504	RNA recognition motif domain
Ss_all200810_1751	IPR000217	Tubulin
Ss_all200810_1751	IPR002452	Alpha tubulin
Ss_all200810_1751	IPR003008	Tubulin/FtsZ, GTPase domain
Ss_all200810_17516	IPR000873	AMP-dependent synthetase/ligase
Ss_all200810_17528	IPR005828	General substrate transporter
Ss_all200810_17528	IPR016196	Major facilitator superfamily domain, general substrate transporter
Ss_all200810_1754	IPR000568	ATPase, F0 complex, subunit A
Ss_all200810_17547	IPR021924	Protein of unknown function DUF3537
Ss_all200810_1755	IPR000568	ATPase, F0 complex, subunit A
Ss_all200810_17550	IPR004839	Aminotransferase, class I/classII
Ss_all200810_17550	IPR015424	Pyridoxal phosphate-dependent transferase
Ss_all200810_17560	IPR007263	Putative thiol-disulphide oxidoreductase DCC
Ss_all200810_17566	IPR005135	Endonuclease/exonuclease/phosphatase
Ss_all200810_17579	IPR025287	Wall-associated receptor kinase galacturonan-binding domain
Ss_all200810_17582	IPR002784	Ribosomal protein L14
Ss_all200810_17582	IPR005824	KOW
Ss_all200810_17582	IPR008991	Translation protein SH3-like domain
Ss_all200810_17591	IPR005135	Endonuclease/exonuclease/phosphatase
Ss_all200810_17592	IPR000719	Protein kinase domain
Ss_all200810_17592	IPR004041	NAF domain
Ss_all200810_17592	IPR011009	Protein kinase-like domain
Ss_all200810_17607	IPR001584	Integrase, catalytic core
Ss_all200810_17607	IPR012337	Ribonuclease H-like domain
Ss_all200810_17617	IPR002208	SecY/SEC61-alpha family
Ss_all200810_17617	IPR023201	SecY subunit domain
Ss_all200810_17619	IPR000425	Major intrinsic protein
Ss_all200810_17619	IPR023271	Aquaporin-like
Ss_all200810_1762	IPR025314	Domain of unknown function DUF4219
Ss_all200810_17620	IPR024557	CCR4-Not complex, Not1 subunit, domain of unknown function DUF3819
Ss_all200810_17624	IPR002933	Peptidase M20
Ss_all200810_17628	IPR002014	VHS
Ss_all200810_17628	IPR008942	ENTH/VHS
Ss_all200810_17635	IPR005162	Retrotransposon gag domain
Ss_all200810_17651	IPR000719	Protein kinase domain
Ss_all200810_17651	IPR011009	Protein kinase-like domain
Ss_all200810_17674	IPR000477	Reverse transcriptase
Ss_all200810_17689	IPR001750	NADH:ubiquinone/plastoquinone oxidoreductase
Ss_all200810_17718	IPR000719	Protein kinase domain
Ss_all200810_17718	IPR011009	Protein kinase-like domain
Ss_all200810_17739	IPR008580	PPPDE putative peptidase domain
Ss_all200810_17745	IPR000719	Protein kinase domain
Ss_all200810_17745	IPR011009	Protein kinase-like domain
Ss_all200810_17746	IPR001680	WD40 repeat
Ss_all200810_17746	IPR017986	WD40-repeat-containing domain
Ss_all200810_17747	IPR000592	Ribosomal protein S27e
Ss_all200810_17747	IPR011332	Zinc-binding ribosomal protein
Ss_all200810_17749	IPR001279	Beta-lactamase-like
Ss_all200810_17749	IPR017782	Hydroxyacylglutathione hydrolase
Ss_all200810_17750	IPR002495	Glycosyl transferase, family 8
Ss_all200810_17755	IPR000490	Glycoside hydrolase, family 17
Ss_all200810_17755	IPR017853	Glycoside hydrolase, superfamily
Ss_all200810_17759	IPR013085	Zinc finger, U1-C type
Ss_all200810_17760	IPR001715	Calponin homology domain
Ss_all200810_17763	IPR010734	Copine
Ss_all200810_17769	IPR007219	Transcription factor domain, fungi
Ss_all200810_17774	IPR001806	Small GTPase superfamily
Ss_all200810_17774	IPR005225	Small GTP-binding protein domain
Ss_all200810_17774	IPR027417	P-loop containing nucleoside triphosphate hydrolase
Ss_all200810_17781	IPR016197	Chromo domain-like
Ss_all200810_17781	IPR023780	Chromo domain
Ss_all200810_17782	IPR001245	Serine-threonine/tyrosine-protein kinase catalytic domain
Ss_all200810_17782	IPR011009	Protein kinase-like domain
Ss_all200810_17784	IPR009769	Domain of unknown function DUF1336
Ss_all200810_17788	IPR005031	Streptomyces cyclase/dehydrase
Ss_all200810_17789	IPR001509	NAD-dependent epimerase/dehydratase
Ss_all200810_17791	IPR001810	F-box domain
Ss_all200810_17793	IPR000504	RNA recognition motif domain
Ss_all200810_17793	IPR001878	Zinc finger, CCHC-type
Ss_all200810_178	IPR000477	Reverse transcriptase
Ss_all200810_17816	IPR002680	Alternative oxidase
Ss_all200810_17819	IPR021832	Ankyrin repeat domain-containing protein 13
Ss_all200810_17820	IPR015310	Activator of Hsp90 ATPase, N-terminal
Ss_all200810_17821	IPR001140	ABC transporter, transmembrane domain
Ss_all200810_17821	IPR003439	ABC transporter-like
Ss_all200810_17821	IPR011527	ABC transporter type 1, transmembrane domain
Ss_all200810_17821	IPR027417	P-loop containing nucleoside triphosphate hydrolase
Ss_all200810_17824	IPR001878	Zinc finger, CCHC-type
Ss_all200810_17825	IPR012337	Ribonuclease H-like domain
Ss_all200810_17838	IPR025558	Domain of unknown function DUF4283
Ss_all200810_1784	IPR001584	Integrase, catalytic core
Ss_all200810_1784	IPR012337	Ribonuclease H-like domain
Ss_all200810_17842	IPR012337	Ribonuclease H-like domain
Ss_all200810_1786	IPR012337	Ribonuclease H-like domain
Ss_all200810_17860	IPR011546	Peptidase M41, FtsH extracellular
Ss_all200810_17861	IPR001194	DENN domain
Ss_all200810_17871	IPR004147	UbiB domain
Ss_all200810_17871	IPR011009	Protein kinase-like domain
Ss_all200810_17875	IPR000620	Drug/metabolite transporter
Ss_all200810_17875	IPR004853	Triose-phosphate transporter domain
Ss_all200810_17876	IPR001857	Ribosomal protein L19
Ss_all200810_17876	IPR008991	Translation protein SH3-like domain
Ss_all200810_1788	IPR001584	Integrase, catalytic core
Ss_all200810_1788	IPR012337	Ribonuclease H-like domain
Ss_all200810_17898	IPR015590	Aldehyde dehydrogenase domain
Ss_all200810_17898	IPR016161	Aldehyde/histidinol dehydrogenase
Ss_all200810_17908	IPR000719	Protein kinase domain
Ss_all200810_17908	IPR011009	Protein kinase-like domain
Ss_all200810_1791	IPR012337	Ribonuclease H-like domain
Ss_all200810_17912	IPR017853	Glycoside hydrolase, superfamily
Ss_all200810_17913	IPR013210	Leucine-rich repeat-containing N-terminal, type 2
Ss_all200810_17917	IPR004154	Anticodon-binding
Ss_all200810_17919	IPR003663	Sugar/inositol transporter
Ss_all200810_17919	IPR005828	General substrate transporter
Ss_all200810_17919	IPR016196	Major facilitator superfamily domain, general substrate transporter
Ss_all200810_17924	IPR005135	Endonuclease/exonuclease/phosphatase
Ss_all200810_1793	IPR001584	Integrase, catalytic core
Ss_all200810_1793	IPR012337	Ribonuclease H-like domain
Ss_all200810_1794	IPR012337	Ribonuclease H-like domain
Ss_all200810_17963	IPR002130	Cyclophilin-like peptidyl-prolyl cis-trans isomerase domain
Ss_all200810_17972	IPR002683	Photosystem II PsbP, oxygen evolving complex
Ss_all200810_17972	IPR016123	Mog1/PsbP, alpha/beta/alpha sandwich
Ss_all200810_17973	IPR001394	Ubiquitin carboxyl-terminal hydrolases family 2
Ss_all200810_17980	IPR000058	Zinc finger, AN1-type
Ss_all200810_17981	IPR005135	Endonuclease/exonuclease/phosphatase
Ss_all200810_1799	IPR020471	Aldo/keto reductase subgroup
Ss_all200810_1799	IPR023210	NADP-dependent oxidoreductase domain
Ss_all200810_17992	IPR005135	Endonuclease/exonuclease/phosphatase
Ss_all200810_1800	IPR023210	NADP-dependent oxidoreductase domain
Ss_all200810_18000	IPR005828	General substrate transporter
Ss_all200810_18003	IPR005810	Succinyl-CoA ligase, alpha subunit
Ss_all200810_18003	IPR005811	ATP-citrate lyase/succinyl-CoA ligase
Ss_all200810_18003	IPR016102	Succinyl-CoA synthetase-like
Ss_all200810_18027	IPR026960	Reverse transcriptase zinc-binding domain
Ss_all200810_1803	IPR000047	Helix-turn-helix motif
Ss_all200810_1803	IPR001356	Homeobox domain
Ss_all200810_1803	IPR003106	Leucine zipper, homeobox-associated
Ss_all200810_1803	IPR009057	Homeodomain-like
Ss_all200810_1804	IPR000047	Helix-turn-helix motif
Ss_all200810_1804	IPR001356	Homeobox domain
Ss_all200810_1804	IPR003106	Leucine zipper, homeobox-associated
Ss_all200810_1804	IPR009057	Homeodomain-like
Ss_all200810_18046	IPR026960	Reverse transcriptase zinc-binding domain
Ss_all200810_1806	IPR000490	Glycoside hydrolase, family 17
Ss_all200810_1806	IPR017853	Glycoside hydrolase, superfamily
Ss_all200810_18067	IPR026960	Reverse transcriptase zinc-binding domain
Ss_all200810_18075	IPR025314	Domain of unknown function DUF4219
Ss_all200810_18082	IPR013819	Lipoxygenase, C-terminal
Ss_all200810_1809	IPR005162	Retrotransposon gag domain
Ss_all200810_18106	IPR012337	Ribonuclease H-like domain
Ss_all200810_1812	IPR001932	Protein phosphatase 2C (PP2C)-like domain
Ss_all200810_18126	IPR000477	Reverse transcriptase
Ss_all200810_18139	IPR006016	UspA
Ss_all200810_18156	IPR001932	Protein phosphatase 2C (PP2C)-like domain
Ss_all200810_18158	IPR001878	Zinc finger, CCHC-type
Ss_all200810_18160	IPR009075	Acyl-CoA dehydrogenase/oxidase C-terminal
Ss_all200810_18195	IPR012337	Ribonuclease H-like domain
Ss_all200810_18195	IPR025724	GAG-pre-integrase domain
Ss_all200810_182	IPR002222	Ribosomal protein S19/S15
Ss_all200810_182	IPR005732	Ribosomal protein S19, bacterial-type
Ss_all200810_182	IPR005880	Ribosomal protein L2, bacterial/organellar-type
Ss_all200810_182	IPR008991	Translation protein SH3-like domain
Ss_all200810_182	IPR012340	Nucleic acid-binding, OB-fold
Ss_all200810_182	IPR012678	Ribosomal protein L23/L15e core domain
Ss_all200810_182	IPR013025	Ribosomal protein L25/L23
Ss_all200810_182	IPR022666	Ribosomal Proteins L2, RNA binding domain
Ss_all200810_182	IPR022669	Ribosomal protein L2, C-terminal
Ss_all200810_182	IPR023575	Ribosomal protein S19, superfamily
Ss_all200810_18202	IPR008146	Glutamine synthetase, catalytic domain
Ss_all200810_18202	IPR008147	Glutamine synthetase, beta-Grasp
Ss_all200810_18204	IPR005135	Endonuclease/exonuclease/phosphatase
Ss_all200810_18227	IPR001204	Phosphate transporter
Ss_all200810_18228	IPR001320	Ionotropic glutamate receptor
Ss_all200810_18240	IPR003148	Regulator of K+ conductance, N-terminal
Ss_all200810_18240	IPR013099	Two pore domain potassium channel domain
Ss_all200810_18247	IPR012944	RagB/SusD domain
Ss_all200810_18258	IPR025298	Domain of unknown function DUF4094
Ss_all200810_18260	IPR012549	Domain of unknown function DUF1705
Ss_all200810_18264	IPR004161	Translation elongation factor EFTu/EF1A, domain 2
Ss_all200810_18264	IPR009000	Translation protein, beta-barrel domain
Ss_all200810_1827	IPR016140	Bifunctional inhibitor/plant lipid transfer protein/seed storage helical domain
Ss_all200810_1828	IPR019186	Nucleolar protein 12
Ss_all200810_18289	IPR000225	Armadillo
Ss_all200810_18289	IPR016024	Armadillo-type fold
Ss_all200810_18290	IPR013863	Vacuolar import/degradation, Vid27-related
Ss_all200810_18290	IPR017986	WD40-repeat-containing domain
Ss_all200810_18297	IPR000477	Reverse transcriptase
Ss_all200810_18316	IPR001830	Glycosyl transferase, family 20
Ss_all200810_18316	IPR003337	Trehalose-phosphatase
Ss_all200810_18316	IPR023214	HAD-like domain
Ss_all200810_1832	IPR025314	Domain of unknown function DUF4219
Ss_all200810_18322	IPR000477	Reverse transcriptase
Ss_all200810_1833	IPR005162	Retrotransposon gag domain
Ss_all200810_18344	IPR000477	Reverse transcriptase
Ss_all200810_18363	IPR021109	Aspartic peptidase domain
Ss_all200810_18381	IPR001623	DnaJ domain
Ss_all200810_18382	IPR016140	Bifunctional inhibitor/plant lipid transfer protein/seed storage helical domain
Ss_all200810_18389	IPR006045	Cupin 1
Ss_all200810_18389	IPR011051	RmlC-like cupin domain
Ss_all200810_1839	IPR000719	Protein kinase domain
Ss_all200810_1839	IPR011009	Protein kinase-like domain
Ss_all200810_18391	IPR011011	Zinc finger, FYVE/PHD-type
Ss_all200810_18391	IPR019787	Zinc finger, PHD-finger
Ss_all200810_1840	IPR000795	Elongation factor, GTP-binding domain
Ss_all200810_1840	IPR004160	Translation elongation factor EFTu/EF1A, C-terminal
Ss_all200810_1840	IPR004161	Translation elongation factor EFTu/EF1A, domain 2
Ss_all200810_1840	IPR004539	Translation elongation factor EF1A, eukaryotic/archaeal
Ss_all200810_1840	IPR009000	Translation protein, beta-barrel domain
Ss_all200810_1840	IPR009001	Translation elongation factor EF1A/initiation factor IF2gamma, C-terminal
Ss_all200810_1840	IPR027417	P-loop containing nucleoside triphosphate hydrolase
Ss_all200810_18406	IPR003439	ABC transporter-like
Ss_all200810_18406	IPR011633	Protein of unknown function DUF1602
Ss_all200810_18406	IPR027417	P-loop containing nucleoside triphosphate hydrolase
Ss_all200810_18411	IPR000194	ATPase, F1/V1/A1 complex, alpha/beta subunit, nucleotide-binding domain
Ss_all200810_18411	IPR027417	P-loop containing nucleoside triphosphate hydrolase
Ss_all200810_18429	IPR002048	EF-hand domain
Ss_all200810_18429	IPR011992	EF-hand domain pair
Ss_all200810_1843	IPR000795	Elongation factor, GTP-binding domain
Ss_all200810_1843	IPR004160	Translation elongation factor EFTu/EF1A, C-terminal
Ss_all200810_1843	IPR004161	Translation elongation factor EFTu/EF1A, domain 2
Ss_all200810_1843	IPR004539	Translation elongation factor EF1A, eukaryotic/archaeal
Ss_all200810_1843	IPR009000	Translation protein, beta-barrel domain
Ss_all200810_1843	IPR009001	Translation elongation factor EF1A/initiation factor IF2gamma, C-terminal
Ss_all200810_1843	IPR027417	P-loop containing nucleoside triphosphate hydrolase
Ss_all200810_18433	IPR005162	Retrotransposon gag domain
Ss_all200810_18438	IPR002618	UTP--glucose-1-phosphate uridylyltransferase
Ss_all200810_18439	IPR005607	BSD
Ss_all200810_1844	IPR009686	Senescence/spartin-associated
Ss_all200810_18444	IPR020828	Glyceraldehyde 3-phosphate dehydrogenase, NAD(P) binding domain
Ss_all200810_18477	IPR003959	ATPase, AAA-type, core
Ss_all200810_18477	IPR027417	P-loop containing nucleoside triphosphate hydrolase
Ss_all200810_185	IPR021109	Aspartic peptidase domain
Ss_all200810_18515	IPR000477	Reverse transcriptase
Ss_all200810_18517	IPR001360	Glycoside hydrolase, family 1
Ss_all200810_18517	IPR017853	Glycoside hydrolase, superfamily
Ss_all200810_18518	IPR001005	SANT/Myb domain
Ss_all200810_18518	IPR006447	Myb domain, plants
Ss_all200810_18518	IPR009057	Homeodomain-like
Ss_all200810_1852	IPR000932	Photosystem antenna protein-like
Ss_all200810_18520	IPR003441	NAC domain
Ss_all200810_18543	IPR001303	Class II aldolase/adducin N-terminal
Ss_all200810_18543	IPR023214	HAD-like domain
Ss_all200810_18549	IPR003439	ABC transporter-like
Ss_all200810_18549	IPR027417	P-loop containing nucleoside triphosphate hydrolase
Ss_all200810_1855	IPR000477	Reverse transcriptase
Ss_all200810_1856	IPR004864	Late embryogenesis abundant protein, LEA-14
Ss_all200810_18562	IPR010285	DNA helicase Pif1
Ss_all200810_18562	IPR027417	P-loop containing nucleoside triphosphate hydrolase
Ss_all200810_18571	IPR001163	Ribonucleoprotein LSM domain
Ss_all200810_18571	IPR010920	Like-Sm (LSM) domain
Ss_all200810_1858	IPR001360	Glycoside hydrolase, family 1
Ss_all200810_1858	IPR017853	Glycoside hydrolase, superfamily
Ss_all200810_18602	IPR000477	Reverse transcriptase
Ss_all200810_18616	IPR010347	Tyrosyl-DNA phosphodiesterase
Ss_all200810_18619	IPR003953	FAD binding domain
Ss_all200810_18623	IPR000403	Phosphatidylinositol 3-/4-kinase, catalytic domain
Ss_all200810_18623	IPR011009	Protein kinase-like domain
Ss_all200810_18647	IPR000719	Protein kinase domain
Ss_all200810_18647	IPR011009	Protein kinase-like domain
Ss_all200810_18648	IPR000504	RNA recognition motif domain
Ss_all200810_18651	IPR007231	Nucleoporin interacting component Nup93/Nic96
Ss_all200810_18654	IPR007321	Transposase (putative), gypsy type
Ss_all200810_18660	IPR000834	Peptidase M14, carboxypeptidase A
Ss_all200810_18667	IPR000209	Peptidase S8/S53 domain
Ss_all200810_18667	IPR010259	Proteinase inhibitor I9
Ss_all200810_18667	IPR015500	Peptidase S8, subtilisin-related
Ss_all200810_18668	IPR000719	Protein kinase domain
Ss_all200810_18668	IPR011009	Protein kinase-like domain
Ss_all200810_1867	IPR021109	Aspartic peptidase domain
Ss_all200810_18671	IPR003311	AUX/IAA protein
Ss_all200810_1868	IPR021109	Aspartic peptidase domain
Ss_all200810_18682	IPR001878	Zinc finger, CCHC-type
Ss_all200810_18696	IPR001584	Integrase, catalytic core
Ss_all200810_18696	IPR012337	Ribonuclease H-like domain
Ss_all200810_1871	IPR001245	Serine-threonine/tyrosine-protein kinase catalytic domain
Ss_all200810_1871	IPR011009	Protein kinase-like domain
Ss_all200810_18717	IPR003439	ABC transporter-like
Ss_all200810_18717	IPR027417	P-loop containing nucleoside triphosphate hydrolase
Ss_all200810_18718	IPR005101	DNA photolyase, FAD-binding/Cryptochrome, C-terminal
Ss_all200810_1872	IPR004332	Transposase, MuDR, plant
Ss_all200810_1872	IPR018289	MULE transposase domain
Ss_all200810_18739	IPR005135	Endonuclease/exonuclease/phosphatase
Ss_all200810_1874	IPR022796	Chlorophyll A-B binding protein
Ss_all200810_1874	IPR023329	Chlorophyll a/b binding protein domain
Ss_all200810_1875	IPR001878	Zinc finger, CCHC-type
Ss_all200810_1875	IPR025314	Domain of unknown function DUF4219
Ss_all200810_1876	IPR001041	2Fe-2S ferredoxin-type domain
Ss_all200810_1876	IPR002033	Sec-independent periplasmic protein translocase TatC
Ss_all200810_1876	IPR006656	Molybdopterin oxidoreductase
Ss_all200810_1876	IPR019574	NADH:ubiquinone oxidoreductase, subunit G, iron-sulphur binding
Ss_all200810_18771	IPR004041	NAF domain
Ss_all200810_18778	IPR000477	Reverse transcriptase
Ss_all200810_18791	IPR023302	Peptidase S9A, N-terminal domain
Ss_all200810_1880	IPR000477	Reverse transcriptase
Ss_all200810_1880	IPR021109	Aspartic peptidase domain
Ss_all200810_18806	IPR001708	Membrane insertase OXA1/ALB3/YidC
Ss_all200810_18806	IPR028055	Membrane insertase YidC/Oxa1, C-terminal
Ss_all200810_1881	IPR000477	Reverse transcriptase
Ss_all200810_18811	IPR001204	Phosphate transporter
Ss_all200810_18818	IPR008217	Domain of unknown function DUF125, transmembrane
Ss_all200810_18821	IPR006461	Uncharacterised protein family Cys-rich
Ss_all200810_18830	IPR024302	SusD-like
Ss_all200810_18839	IPR000504	RNA recognition motif domain
Ss_all200810_18840	IPR001078	2-oxoacid dehydrogenase acyltransferase, catalytic domain
Ss_all200810_18840	IPR006255	Dihydrolipoamide succinyltransferase
Ss_all200810_18848	IPR000467	G-patch domain
Ss_all200810_18849	IPR002885	Pentatricopeptide repeat
Ss_all200810_18856	IPR008972	Cupredoxin
Ss_all200810_18856	IPR011707	Multicopper oxidase, type 3
Ss_all200810_18864	IPR013057	Amino acid transporter, transmembrane
Ss_all200810_18870	IPR000357	HEAT
Ss_all200810_18870	IPR016024	Armadillo-type fold
Ss_all200810_18877	IPR025836	Zinc knuckle CX2CX4HX4C
Ss_all200810_18886	IPR000109	Proton-dependent oligopeptide transporter family
Ss_all200810_1889	IPR005162	Retrotransposon gag domain
Ss_all200810_18896	IPR020829	Glyceraldehyde 3-phosphate dehydrogenase, catalytic domain
Ss_all200810_18896	IPR020831	Glyceraldehyde/Erythrose phosphate dehydrogenase family
Ss_all200810_1890	IPR005162	Retrotransposon gag domain
Ss_all200810_18900	IPR001245	Serine-threonine/tyrosine-protein kinase catalytic domain
Ss_all200810_18900	IPR011009	Protein kinase-like domain
Ss_all200810_18908	IPR003959	ATPase, AAA-type, core
Ss_all200810_18908	IPR027417	P-loop containing nucleoside triphosphate hydrolase
Ss_all200810_18920	IPR006461	Uncharacterised protein family Cys-rich
Ss_all200810_18941	IPR000771	Ketose-bisphosphate aldolase, class-II
Ss_all200810_18941	IPR010737	Protein of unknown function, DUF1537
Ss_all200810_18942	IPR025875	Leucine rich repeat 4
Ss_all200810_18958	IPR002818	ThiJ/PfpI
Ss_all200810_18958	IPR006286	Peptidase C56, PfpI
Ss_all200810_1896	IPR001046	Natural resistance-associated macrophage like
Ss_all200810_1897	IPR002068	Alpha crystallin/Hsp20 domain
Ss_all200810_1897	IPR008978	HSP20-like chaperone
Ss_all200810_18977	IPR002885	Pentatricopeptide repeat
Ss_all200810_1898	IPR000864	Proteinase inhibitor I13, potato inhibitor I
Ss_all200810_18982	IPR000719	Protein kinase domain
Ss_all200810_18982	IPR011009	Protein kinase-like domain
Ss_all200810_19000	IPR001425	Rhodopsin, archaeal/bacterial/fungal
Ss_all200810_19004	IPR008429	Cleft lip and palate transmembrane 1
Ss_all200810_19023	IPR001040	Translation Initiation factor eIF- 4e
Ss_all200810_19023	IPR023398	Translation Initiation factor eIF- 4e-like domain
Ss_all200810_1904	IPR000477	Reverse transcriptase
Ss_all200810_1904	IPR005135	Endonuclease/exonuclease/phosphatase
Ss_all200810_19060	IPR000195	Rab-GTPase-TBC domain
Ss_all200810_19079	IPR026891	Fibronectin type III-like domain
Ss_all200810_19088	IPR001584	Integrase, catalytic core
Ss_all200810_19088	IPR012337	Ribonuclease H-like domain
Ss_all200810_19095	IPR025886	Phloem protein 2-like
Ss_all200810_19109	IPR013103	Reverse transcriptase, RNA-dependent DNA polymerase
Ss_all200810_19114	IPR006953	Vesicle tethering protein Uso1/P115-like , head domain
Ss_all200810_19115	IPR026960	Reverse transcriptase zinc-binding domain
Ss_all200810_1913	IPR016180	Ribosomal protein L10e/L16
Ss_all200810_1914	IPR016180	Ribosomal protein L10e/L16
Ss_all200810_19146	IPR007321	Transposase (putative), gypsy type
Ss_all200810_19150	IPR001128	Cytochrome P450
Ss_all200810_19170	IPR016196	Major facilitator superfamily domain, general substrate transporter
Ss_all200810_19186	IPR013979	Translation initiation factor, beta propellor-like domain
Ss_all200810_19189	IPR006091	Acyl-CoA oxidase/dehydrogenase, central domain
Ss_all200810_19189	IPR009100	Acyl-CoA dehydrogenase/oxidase, N-terminal and middle domain
Ss_all200810_19192	IPR000999	Ribonuclease III domain
Ss_all200810_19193	IPR000560	Histidine phosphatase superfamily, clade-2
Ss_all200810_19203	IPR012337	Ribonuclease H-like domain
Ss_all200810_19211	IPR019476	Type IV secretion system, TraD, DNA-binding domain
Ss_all200810_19211	IPR027417	P-loop containing nucleoside triphosphate hydrolase
Ss_all200810_19219	IPR001075	NIF system FeS cluster assembly, NifU, C-terminal
Ss_all200810_19219	IPR014824	NIF system FeS cluster assembly, NifU-like scaffold, N-terminal
Ss_all200810_19225	IPR000897	Signal recognition particle, SRP54 subunit, GTPase domain
Ss_all200810_19225	IPR013822	Signal recognition particle, SRP54 subunit, helical bundle
Ss_all200810_19225	IPR027417	P-loop containing nucleoside triphosphate hydrolase
Ss_all200810_19226	IPR017853	Glycoside hydrolase, superfamily
Ss_all200810_19231	IPR000608	Ubiquitin-conjugating enzyme, E2
Ss_all200810_19231	IPR016135	Ubiquitin-conjugating enzyme/RWD-like
Ss_all200810_19236	IPR013566	EF hand associated, type-1
Ss_all200810_19236	IPR013567	EF hand associated, type-2
Ss_all200810_1924	IPR012871	Protein of unknown function DUF1677, Oryza sativa
Ss_all200810_19240	IPR001611	Leucine-rich repeat
Ss_all200810_19255	IPR011032	GroES (chaperonin 10)-like
Ss_all200810_19272	IPR020471	Aldo/keto reductase subgroup
Ss_all200810_19272	IPR023210	NADP-dependent oxidoreductase domain
Ss_all200810_19284	IPR001932	Protein phosphatase 2C (PP2C)-like domain
Ss_all200810_19287	IPR010846	Protein of unknown function DUF1460
Ss_all200810_19295	IPR002130	Cyclophilin-like peptidyl-prolyl cis-trans isomerase domain
Ss_all200810_19300	IPR011051	RmlC-like cupin domain
Ss_all200810_19300	IPR021120	KduI/IolB isomerase
Ss_all200810_19301	IPR001584	Integrase, catalytic core
Ss_all200810_19301	IPR012337	Ribonuclease H-like domain
Ss_all200810_19311	IPR006444	Bacteriophage 16-3, major capsid protein
Ss_all200810_19311	IPR024455	Caudovirus, capsid
Ss_all200810_19327	IPR000425	Major intrinsic protein
Ss_all200810_19327	IPR023271	Aquaporin-like
Ss_all200810_19333	IPR000219	Dbl homology (DH) domain
Ss_all200810_19337	IPR000007	Tubby, C-terminal
Ss_all200810_19337	IPR025659	Tubby C-terminal-like domain
Ss_all200810_1934	IPR002130	Cyclophilin-like peptidyl-prolyl cis-trans isomerase domain
Ss_all200810_19342	IPR013099	Two pore domain potassium channel domain
Ss_all200810_19345	IPR024084	Isopropylmalate dehydrogenase-like domain
Ss_all200810_19348	IPR005117	Nitrite/Sulfite reductase ferredoxin-like domain
Ss_all200810_19348	IPR006067	Nitrite/sulphite reductase 4Fe-4S domain
Ss_all200810_19361	IPR004154	Anticodon-binding
Ss_all200810_1937	IPR007736	Caleosin
Ss_all200810_19379	IPR012870	Protein of unknown function DUF1666
Ss_all200810_19381	IPR001245	Serine-threonine/tyrosine-protein kinase catalytic domain
Ss_all200810_19381	IPR011009	Protein kinase-like domain
Ss_all200810_19396	IPR000172	Glucose-methanol-choline oxidoreductase, N-terminal
Ss_all200810_19397	IPR005135	Endonuclease/exonuclease/phosphatase
Ss_all200810_1940	IPR007736	Caleosin
Ss_all200810_19404	IPR023271	Aquaporin-like
Ss_all200810_19407	IPR001680	WD40 repeat
Ss_all200810_19407	IPR017986	WD40-repeat-containing domain
Ss_all200810_19410	IPR003663	Sugar/inositol transporter
Ss_all200810_19410	IPR005828	General substrate transporter
Ss_all200810_19410	IPR016196	Major facilitator superfamily domain, general substrate transporter
Ss_all200810_19415	IPR013822	Signal recognition particle, SRP54 subunit, helical bundle
Ss_all200810_1942	IPR005123	Oxoglutarate/iron-dependent dioxygenase
Ss_all200810_1942	IPR026992	Non-haem dioxygenase N-terminal domain
Ss_all200810_19420	IPR005123	Oxoglutarate/iron-dependent dioxygenase
Ss_all200810_19426	IPR001680	WD40 repeat
Ss_all200810_19426	IPR017986	WD40-repeat-containing domain
Ss_all200810_1943	IPR001296	Glycosyl transferase, family 1
Ss_all200810_19431	IPR000537	UbiA prenyltransferase family
Ss_all200810_19437	IPR013242	Retroviral aspartyl protease
Ss_all200810_19437	IPR021109	Aspartic peptidase domain
Ss_all200810_1944	IPR001433	Oxidoreductase FAD/NAD(P)-binding
Ss_all200810_1944	IPR001709	Flavoprotein pyridine nucleotide cytochrome reductase
Ss_all200810_1944	IPR008333	Oxidoreductase, FAD-binding domain
Ss_all200810_1944	IPR017938	Riboflavin synthase-like beta-barrel
Ss_all200810_19447	IPR002110	Ankyrin repeat
Ss_all200810_19447	IPR020683	Ankyrin repeat-containing domain
Ss_all200810_19459	IPR000095	CRIB domain
Ss_all200810_19459	IPR000198	Rho GTPase-activating protein domain
Ss_all200810_19459	IPR008936	Rho GTPase activation protein
Ss_all200810_1946	IPR001005	SANT/Myb domain
Ss_all200810_1946	IPR006447	Myb domain, plants
Ss_all200810_1946	IPR009057	Homeodomain-like
Ss_all200810_19462	IPR001012	UBX
Ss_all200810_19464	IPR006121	Heavy metal-associated domain, HMA
Ss_all200810_19466	IPR004263	Exostosin-like
Ss_all200810_1947	IPR001005	SANT/Myb domain
Ss_all200810_1947	IPR006447	Myb domain, plants
Ss_all200810_1947	IPR009057	Homeodomain-like
Ss_all200810_19477	IPR002933	Peptidase M20
Ss_all200810_19477	IPR011650	Peptidase M20, dimerisation domain
Ss_all200810_19477	IPR017439	Amidohydrolase
Ss_all200810_1948	IPR000007	Tubby, C-terminal
Ss_all200810_1948	IPR001810	F-box domain
Ss_all200810_1948	IPR025659	Tubby C-terminal-like domain
Ss_all200810_1949	IPR000477	Reverse transcriptase
Ss_all200810_1950	IPR025476	Helitron helicase-like domain
Ss_all200810_19507	IPR001548	Peptidase M2, peptidyl-dipeptidase A
Ss_all200810_19517	IPR010285	DNA helicase Pif1
Ss_all200810_19517	IPR027417	P-loop containing nucleoside triphosphate hydrolase
Ss_all200810_1952	IPR001360	Glycoside hydrolase, family 1
Ss_all200810_1952	IPR017853	Glycoside hydrolase, superfamily
Ss_all200810_19524	IPR005064	Bordetella uptake gene
Ss_all200810_1953	IPR001360	Glycoside hydrolase, family 1
Ss_all200810_1953	IPR017853	Glycoside hydrolase, superfamily
Ss_all200810_19536	IPR001932	Protein phosphatase 2C (PP2C)-like domain
Ss_all200810_19565	IPR003663	Sugar/inositol transporter
Ss_all200810_19565	IPR005828	General substrate transporter
Ss_all200810_19565	IPR016196	Major facilitator superfamily domain, general substrate transporter
Ss_all200810_1957	IPR001128	Cytochrome P450
Ss_all200810_1957	IPR002403	Cytochrome P450, E-class, group IV
Ss_all200810_1958	IPR005162	Retrotransposon gag domain
Ss_all200810_1963	IPR001878	Zinc finger, CCHC-type
Ss_all200810_1963	IPR013242	Retroviral aspartyl protease
Ss_all200810_19646	IPR001678	Bacterial Fmu (Sun)/eukaryotic nucleolar NOL1/Nop2p
Ss_all200810_19646	IPR023267	RNA (C5-cytosine) methyltransferase
Ss_all200810_1965	IPR002680	Alternative oxidase
Ss_all200810_19656	IPR004179	Sec63 domain
Ss_all200810_19656	IPR027417	P-loop containing nucleoside triphosphate hydrolase
Ss_all200810_1966	IPR005795	Major pollen allergen Lol pI
Ss_all200810_1966	IPR009009	RlpA-like double-psi beta-barrel domain
Ss_all200810_1967	IPR004316	SWEET sugar transporter
Ss_all200810_19673	IPR000719	Protein kinase domain
Ss_all200810_19673	IPR011009	Protein kinase-like domain
Ss_all200810_19691	IPR003959	ATPase, AAA-type, core
Ss_all200810_19691	IPR005937	26S proteasome subunit P45
Ss_all200810_19691	IPR027417	P-loop containing nucleoside triphosphate hydrolase
Ss_all200810_19695	IPR013227	PAN-2 domain
Ss_all200810_1970	IPR001199	Cytochrome b5-like heme/steroid binding domain
Ss_all200810_19701	IPR013242	Retroviral aspartyl protease
Ss_all200810_19701	IPR021109	Aspartic peptidase domain
Ss_all200810_19718	IPR002347	Glucose/ribitol dehydrogenase
Ss_all200810_19738	IPR001584	Integrase, catalytic core
Ss_all200810_19738	IPR012337	Ribonuclease H-like domain
Ss_all200810_19742	IPR001750	NADH:ubiquinone/plastoquinone oxidoreductase
Ss_all200810_19742	IPR003918	NADH:ubiquinone oxidoreductase
Ss_all200810_19747	IPR002293	Amino acid/polyamine transporter I
Ss_all200810_1975	IPR000477	Reverse transcriptase
Ss_all200810_1979	IPR026960	Reverse transcriptase zinc-binding domain
Ss_all200810_1981	IPR001584	Integrase, catalytic core
Ss_all200810_1981	IPR012337	Ribonuclease H-like domain
Ss_all200810_1981	IPR016197	Chromo domain-like
Ss_all200810_1981	IPR023780	Chromo domain
Ss_all200810_19831	IPR016197	Chromo domain-like
Ss_all200810_19856	IPR001236	Lactate/malate dehydrogenase, N-terminal
Ss_all200810_19880	IPR003689	Zinc/iron permease
Ss_all200810_19885	IPR001593	Ribosomal protein S3Ae
Ss_all200810_1991	IPR008146	Glutamine synthetase, catalytic domain
Ss_all200810_19911	IPR012337	Ribonuclease H-like domain
Ss_all200810_19913	IPR005122	Uracil-DNA glycosylase-like
Ss_all200810_19923	IPR008528	Protein of unknown function DUF810
Ss_all200810_19928	IPR002300	Aminoacyl-tRNA synthetase, class Ia
Ss_all200810_19938	IPR012336	Thioredoxin-like fold
Ss_all200810_19938	IPR019479	Peroxiredoxin, C-terminal
Ss_all200810_20	IPR002156	Ribonuclease H domain
Ss_all200810_20	IPR012337	Ribonuclease H-like domain
Ss_all200810_2001	IPR001878	Zinc finger, CCHC-type
Ss_all200810_20013	IPR005841	Alpha-D-phosphohexomutase superfamily
Ss_all200810_20013	IPR005844	Alpha-D-phosphohexomutase, alpha/beta/alpha domain I
Ss_all200810_20013	IPR005845	Alpha-D-phosphohexomutase, alpha/beta/alpha domain II
Ss_all200810_20013	IPR005846	Alpha-D-phosphohexomutase, alpha/beta/alpha domain III
Ss_all200810_20013	IPR016055	Alpha-D-phosphohexomutase, alpha/beta/alpha I/II/III
Ss_all200810_2002	IPR001878	Zinc finger, CCHC-type
Ss_all200810_2005	IPR000477	Reverse transcriptase
Ss_all200810_2005	IPR026960	Reverse transcriptase zinc-binding domain
Ss_all200810_20054	IPR027417	P-loop containing nucleoside triphosphate hydrolase
Ss_all200810_20058	IPR016196	Major facilitator superfamily domain, general substrate transporter
Ss_all200810_2007	IPR003251	Rubrerythrin
Ss_all200810_2007	IPR008434	Magnesium-protoporphyrin IX monomethyl ester aerobic oxidative cyclase
Ss_all200810_2007	IPR009078	Ferritin-like superfamily
Ss_all200810_2008	IPR005474	Transketolase, N-terminal
Ss_all200810_2008	IPR005475	Transketolase-like, pyrimidine-binding domain
Ss_all200810_2008	IPR005476	Transketolase, C-terminal
Ss_all200810_2008	IPR009014	Transketolase, C-terminal/Pyruvate-ferredoxin oxidoreductase, domain II
Ss_all200810_20094	IPR004299	Membrane bound O-acyl transferase, MBOAT
Ss_all200810_20097	IPR018484	Carbohydrate kinase, FGGY, N-terminal
Ss_all200810_20097	IPR018485	Carbohydrate kinase, FGGY, C-terminal
Ss_all200810_2010	IPR016288	1, 4-beta cellobiohydrolase
Ss_all200810_2011	IPR015345	Cytokinin dehydrogenase 1, FAD/cytokinin binding domain
Ss_all200810_2011	IPR016164	FAD-linked oxidase-like, C-terminal
Ss_all200810_20119	IPR001781	Zinc finger, LIM-type
Ss_all200810_20119	IPR022087	Protein DA1 like
Ss_all200810_2012	IPR026960	Reverse transcriptase zinc-binding domain
Ss_all200810_20125	IPR001360	Glycoside hydrolase, family 1
Ss_all200810_20125	IPR017853	Glycoside hydrolase, superfamily
Ss_all200810_20131	IPR015947	PUA-like domain
Ss_all200810_20132	IPR001251	CRAL-TRIO domain
Ss_all200810_20132	IPR011074	CRAL/TRIO, N-terminal domain
Ss_all200810_20138	IPR000719	Protein kinase domain
Ss_all200810_20138	IPR011009	Protein kinase-like domain
Ss_all200810_2014	IPR025558	Domain of unknown function DUF4283
Ss_all200810_2014	IPR025836	Zinc knuckle CX2CX4HX4C
Ss_all200810_20140	IPR004839	Aminotransferase, class I/classII
Ss_all200810_20140	IPR015424	Pyridoxal phosphate-dependent transferase
Ss_all200810_20144	IPR011598	Myc-type, basic helix-loop-helix (bHLH) domain
Ss_all200810_20146	IPR000772	Ricin B lectin domain
Ss_all200810_20147	IPR001433	Oxidoreductase FAD/NAD(P)-binding
Ss_all200810_20147	IPR001709	Flavoprotein pyridine nucleotide cytochrome reductase
Ss_all200810_20147	IPR003097	FAD-binding, type 1
Ss_all200810_20147	IPR017938	Riboflavin synthase-like beta-barrel
Ss_all200810_2015	IPR008598	Drought induced 19 protein-like, zinc-binding domain
Ss_all200810_2015	IPR027935	Protein dehydration-induced 19, C-terminal
Ss_all200810_20153	IPR001471	AP2/ERF domain
Ss_all200810_20153	IPR016177	DNA-binding domain
Ss_all200810_20156	IPR000308	14-3-3 protein
Ss_all200810_20156	IPR023410	14-3-3 domain
Ss_all200810_20159	IPR010987	Glutathione S-transferase, C-terminal-like
Ss_all200810_20163	IPR027417	P-loop containing nucleoside triphosphate hydrolase
Ss_all200810_20165	IPR027417	P-loop containing nucleoside triphosphate hydrolase
Ss_all200810_20174	IPR002198	Short-chain dehydrogenase/reductase SDR
Ss_all200810_20174	IPR002347	Glucose/ribitol dehydrogenase
Ss_all200810_20176	IPR001471	AP2/ERF domain
Ss_all200810_20176	IPR016177	DNA-binding domain
Ss_all200810_20177	IPR003311	AUX/IAA protein
Ss_all200810_2018	IPR004000	Actin-related protein
Ss_all200810_2019	IPR000477	Reverse transcriptase
Ss_all200810_20191	IPR002067	Mitochondrial carrier protein
Ss_all200810_20191	IPR002113	Adenine nucleotide translocator 1
Ss_all200810_20191	IPR018108	Mitochondrial substrate/solute carrier
Ss_all200810_20191	IPR023395	Mitochondrial carrier domain
Ss_all200810_20196	IPR011032	GroES (chaperonin 10)-like
Ss_all200810_20196	IPR013154	Alcohol dehydrogenase GroES-like
Ss_all200810_20199	IPR000092	Polyprenyl synthetase
Ss_all200810_20199	IPR008949	Terpenoid synthase
Ss_all200810_2022	IPR001305	Heat shock protein DnaJ, cysteine-rich domain
Ss_all200810_2022	IPR001623	DnaJ domain
Ss_all200810_2022	IPR002939	Chaperone DnaJ, C-terminal
Ss_all200810_2022	IPR008971	HSP40/DnaJ peptide-binding
Ss_all200810_20220	IPR000595	Cyclic nucleotide-binding domain
Ss_all200810_20220	IPR002110	Ankyrin repeat
Ss_all200810_20220	IPR018490	Cyclic nucleotide-binding-like
Ss_all200810_20220	IPR020683	Ankyrin repeat-containing domain
Ss_all200810_20230	IPR005162	Retrotransposon gag domain
Ss_all200810_20231	IPR013918	Nucleotide exchange factor Fes1
Ss_all200810_20231	IPR016024	Armadillo-type fold
Ss_all200810_2024	IPR004827	Basic-leucine zipper domain
Ss_all200810_20252	IPR002044	Carbohydrate binding module family 20
Ss_all200810_20252	IPR013784	Carbohydrate-binding-like fold
Ss_all200810_20254	IPR011701	Major facilitator superfamily
Ss_all200810_20254	IPR016196	Major facilitator superfamily domain, general substrate transporter
Ss_all200810_20258	IPR004082	Protein OBERON
Ss_all200810_20285	IPR023210	NADP-dependent oxidoreductase domain
Ss_all200810_2029	IPR026960	Reverse transcriptase zinc-binding domain
Ss_all200810_20290	IPR007657	Glycosyltransferase AER61, uncharacterised
Ss_all200810_20293	IPR000571	Zinc finger, CCCH-type
Ss_all200810_20293	IPR004088	K Homology domain, type 1
Ss_all200810_20298	IPR000719	Protein kinase domain
Ss_all200810_20298	IPR011009	Protein kinase-like domain
Ss_all200810_20307	IPR005103	Glycoside hydrolase, family 61
Ss_all200810_2031	IPR001806	Small GTPase superfamily
Ss_all200810_2031	IPR002041	Ran GTPase
Ss_all200810_2031	IPR005225	Small GTP-binding protein domain
Ss_all200810_2031	IPR027417	P-loop containing nucleoside triphosphate hydrolase
Ss_all200810_20312	IPR005150	Cellulose synthase
Ss_all200810_2032	IPR001892	Ribosomal protein S13
Ss_all200810_2032	IPR010979	Ribosomal protein S13-like, H2TH
Ss_all200810_20325	IPR000504	RNA recognition motif domain
Ss_all200810_20326	IPR006094	FAD linked oxidase, N-terminal
Ss_all200810_20326	IPR016166	FAD-binding, type 2
Ss_all200810_20328	IPR027915	Protein of unknown function DUF4452
Ss_all200810_2033	IPR010308	TRP-like family
Ss_all200810_20330	IPR000523	Magnesium chelatase, ChlI subunit
Ss_all200810_20330	IPR027417	P-loop containing nucleoside triphosphate hydrolase
Ss_all200810_20331	IPR022124	Protein of unknown function DUF3659
Ss_all200810_20334	IPR002641	Patatin/Phospholipase A2-related
Ss_all200810_20334	IPR016035	Acyl transferase/acyl hydrolase/lysophospholipase
Ss_all200810_20339	IPR012936	Endoplasmic reticulum vesicle transporter, C-terminal
Ss_all200810_20342	IPR003441	NAC domain
Ss_all200810_20346	IPR005135	Endonuclease/exonuclease/phosphatase
Ss_all200810_20354	IPR001093	IMP dehydrogenase/GMP reductase
Ss_all200810_20359	IPR018108	Mitochondrial substrate/solute carrier
Ss_all200810_20359	IPR023395	Mitochondrial carrier domain
Ss_all200810_20361	IPR000583	Class II glutamine amidotransferase domain
Ss_all200810_20369	IPR000823	Plant peroxidase
Ss_all200810_20369	IPR002016	Haem peroxidase, plant/fungal/bacterial
Ss_all200810_20369	IPR010255	Haem peroxidase
Ss_all200810_20374	IPR001764	Glycoside hydrolase, family 3, N-terminal
Ss_all200810_20374	IPR017853	Glycoside hydrolase, superfamily
Ss_all200810_20375	IPR007087	Zinc finger, C2H2
Ss_all200810_20375	IPR022755	Zinc finger, double-stranded RNA binding
Ss_all200810_20377	IPR017941	Rieske [2Fe-2S] iron-sulphur domain
Ss_all200810_20386	IPR000262	FMN-dependent dehydrogenase
Ss_all200810_20386	IPR001199	Cytochrome b5-like heme/steroid binding domain
Ss_all200810_20390	IPR000297	Peptidyl-prolyl cis-trans isomerase, PpiC-type
Ss_all200810_20391	IPR001680	WD40 repeat
Ss_all200810_20391	IPR017986	WD40-repeat-containing domain
Ss_all200810_20391	IPR020472	G-protein beta WD-40 repeat
Ss_all200810_20394	IPR013057	Amino acid transporter, transmembrane
Ss_all200810_20396	IPR001327	Pyridine nucleotide-disulphide oxidoreductase, NAD-binding domain
Ss_all200810_20396	IPR023753	Pyridine nucleotide-disulphide oxidoreductase, FAD/NAD(P)-binding domain
Ss_all200810_20399	IPR011687	P60-like
Ss_all200810_2040	IPR012337	Ribonuclease H-like domain
Ss_all200810_20405	IPR000375	Dynamin central domain
Ss_all200810_20406	IPR001425	Rhodopsin, archaeal/bacterial/fungal
Ss_all200810_20408	IPR009080	Aminoacyl-tRNA synthetase, class 1a, anticodon-binding
Ss_all200810_20408	IPR013155	Valyl/Leucyl/Isoleucyl-tRNA synthetase, class I, anticodon-binding
Ss_all200810_20408	IPR015413	Methionyl/Leucyl tRNA synthetase
Ss_all200810_2041	IPR008948	L-Aspartase-like
Ss_all200810_20411	IPR001623	DnaJ domain
Ss_all200810_2042	IPR006685	Mechanosensitive ion channel MscS
Ss_all200810_2042	IPR010920	Like-Sm (LSM) domain
Ss_all200810_2042	IPR011014	Mechanosensitive ion channel MscS, transmembrane-2
Ss_all200810_20420	IPR005828	General substrate transporter
Ss_all200810_20420	IPR016196	Major facilitator superfamily domain, general substrate transporter
Ss_all200810_2043	IPR003480	Transferase
Ss_all200810_2044	IPR006115	6-phosphogluconate dehydrogenase, NADP-binding
Ss_all200810_2044	IPR008927	6-phosphogluconate dehydrogenase, C-terminal-like
Ss_all200810_20442	IPR012336	Thioredoxin-like fold
Ss_all200810_20445	IPR000555	JAB/MPN domain
Ss_all200810_20449	IPR002885	Pentatricopeptide repeat
Ss_all200810_2045	IPR000535	MSP domain
Ss_all200810_2045	IPR008962	PapD-like
Ss_all200810_20450	IPR018791	UV radiation resistance protein/autophagy-related protein 14
Ss_all200810_20451	IPR026960	Reverse transcriptase zinc-binding domain
Ss_all200810_20452	IPR004938	Xyloglucan fucosyltransferase
Ss_all200810_20456	IPR008183	Aldose 1-/Glucose-6-phosphate 1-epimerase
Ss_all200810_20456	IPR011013	Galactose mutarotase-like domain
Ss_all200810_2046	IPR026960	Reverse transcriptase zinc-binding domain
Ss_all200810_20463	IPR000330	SNF2-related
Ss_all200810_20463	IPR027417	P-loop containing nucleoside triphosphate hydrolase
Ss_all200810_20467	IPR025114	Domain of unknown function DUF4033
Ss_all200810_20468	IPR001394	Ubiquitin carboxyl-terminal hydrolases family 2
Ss_all200810_20471	IPR002586	CobQ/CobB/MinD/ParA nucleotide binding domain
Ss_all200810_20471	IPR027417	P-loop containing nucleoside triphosphate hydrolase
Ss_all200810_2048	IPR008854	TPMT family
Ss_all200810_20486	IPR000209	Peptidase S8/S53 domain
Ss_all200810_20486	IPR009020	Proteinase inhibitor, propeptide
Ss_all200810_20486	IPR010259	Proteinase inhibitor I9
Ss_all200810_20492	IPR002410	Peptidase S33
Ss_all200810_20494	IPR000999	Ribonuclease III domain
Ss_all200810_20495	IPR006108	3-hydroxyacyl-CoA dehydrogenase, C-terminal
Ss_all200810_20495	IPR006176	3-hydroxyacyl-CoA dehydrogenase, NAD binding
Ss_all200810_20495	IPR008927	6-phosphogluconate dehydrogenase, C-terminal-like
Ss_all200810_20496	IPR001107	Band 7 protein
Ss_all200810_20498	IPR006710	Glycoside hydrolase, family 43
Ss_all200810_20498	IPR023296	Glycosyl hydrolase, five-bladed beta-propellor domain
Ss_all200810_20499	IPR001810	F-box domain
Ss_all200810_20501	IPR002060	Squalene/phytoene synthase
Ss_all200810_20501	IPR008949	Terpenoid synthase
Ss_all200810_20512	IPR005103	Glycoside hydrolase, family 61
Ss_all200810_20515	IPR006634	TRAM/LAG1/CLN8 homology domain
Ss_all200810_20522	IPR001487	Bromodomain
Ss_all200810_20536	IPR011032	GroES (chaperonin 10)-like
Ss_all200810_20536	IPR013154	Alcohol dehydrogenase GroES-like
Ss_all200810_20546	IPR000535	MSP domain
Ss_all200810_20546	IPR008962	PapD-like
Ss_all200810_2055	IPR001584	Integrase, catalytic core
Ss_all200810_2055	IPR012337	Ribonuclease H-like domain
[truncated: 7,287 more rows]
