# Supplementary material for: Sporobolus stapfianus: Insights into desiccation tolerance in the resurrection grasses from linking transcriptomics to metabolomics
Source: BMC Plant Biol. 2017 Mar 28;17:67. doi: 10.1186/s12870-017-1013-7 (PMC5371216; doi:10.1186/s12870-017-1013-7)
Supplement: Supplementary file 4 — ANOVA analysis and log2 expression values for Sporobolus stapfianus leaf SDATs during both dehydration and rehydration. Table S4b. Fold change (log2) in abundance and cluster assignment for SDATs during dehydration of young leaves of Sporobolus stapfianus. Table S4c. Fold change (log2) and cluster assignment for SDATs during rehydration of young leaves of Sporobolus stapfianus. (XLS 1622 kb) [file 12870_2017_1013_MOESM4_ESM.xls]

## Sheet: 4a
Contig	Description	eValue		HYD	80%WC	60%WC	40%WC	30%WC	DRY		Reh-12h	Reh-24h
Ss_all200810_11330	PREDICTED: late embryogenesis abundant protein 1-like [Brachypodium distachyon]	4.8603e-25		8.3	9.05	11.14	11.57	13.44	10.63		10.16	10.87
Ss_all200810_15937	early light-induced protein [Zea mays] >gi|195658873|gb|ACG48904.1| early light-induced protein [Zea mays]	3.94579e-52		8.4	8.66	8.67	11.35	13.7	12.66		11.1	10.4
Ss_all200810_16106	dehydrin [Triticum durum]	6.98936e-44		7.75	7.92	8.51	12.1	13.64	12.36		10.97	10.39
Ss_all200810_16479	cold-regulated protein [Hordeum vulgare subsp. vulgare] >gi|326511755|dbj|BAJ92022.1| predicted protein [Hordeum vulgare subsp. vulgare]	8.99275e-06		7.49	7.23	7.8	9.95	10.57	9.6		8.13	7.85
Ss_all200810_1742	1-Cys peroxiredoxin [Triticum durum]	6.04869e-145		6.58	6.43	6.6	9.12	9.71	8.88		6.25	6.58
Ss_all200810_17814	UFG2 [Triticum aestivum]	1.30682e-07		7.58	7.11	8.8	9.45	9.06	8.4		8.49	8.34
Ss_all200810_1856	dehydrin [Triticum durum]	4.26239e-89		8.37	8.35	9.01	11.83	13.45	11.93		11.1	10.55
Ss_all200810_1874	early light-induced protein [Zea mays]	7.8282e-34		7.96	7.75	8.25	12.05	13.13	11.56		10.83	9.94
Ss_all200810_23024	PREDICTED: 6-phosphofructokinase 2-like [Brachypodium distachyon]	2.10625e-33		7.28	7.27	8.2	9.05	10.69	8.08		8.41	7.87
Ss_all200810_24028	2,3-bisphosphoglycerate-independent phosphoglycerate mutase, putative [Oryza sativa Japonica Group] >gi|125543725|gb|EAY89864.1| hypothetical protein OsI_11413 [Oryza sativa Indica Group] >gi|125586132|gb|EAZ26796.1| hypothetical protein OsJ_10707 [Oryza sativa Japonica Group]	1.63984e-45		7.71	8.14	9.46	11.08	10.98	10.31		8.42	8.86
Ss_all200810_29896	High molecular mass early light-inducible protein HV58, chloroplastic [Aegilops tauschii]			8.49	8.69	8.87	12.07	13.43	12.82		11.68	11.32
Ss_all200810_30274	endo-beta-mannanase, putative, expressed [Oryza sativa Japonica Group]	1.43373e-07		6.84	6.83	6.19	9.31	10.66	8.93		9.07	7.75
Ss_all200810_30275	endo-beta-mannanase, putative, expressed [Oryza sativa Japonica Group]	1.04206e-10		8.15	8.1	8.03	11.2	12.51	10.86		10.17	10
Ss_all200810_31699	Os03g0345300 [Oryza sativa Japonica Group] >gi|108708103|gb|ABF95898.1| Desiccation-related protein PCC13-62 precursor, putative, expressed [Oryza sativa Japonica Group] >gi|113548560|dbj|BAF12003.1| Os03g0345300 [Oryza sativa Japonica Group]	3.52968e-09		7.49	7.44	7.71	10.32	12.08	9.86		8.46	8.99
Ss_all200810_359	defence-related protein precursor [Zea mays] >gi|559534|emb|CAA57674.1| defence-related protein [Zea mays]	3.01026e-35		6.69	7.22	6.77	9.66	11.71	10.62		8.85	9.16
Ss_all200810_36700	1-Cys peroxiredoxin [Triticum durum]	1.8026e-19		7.03	7.22	8.78	11.4	12.21	9.92		8.67	9.17
Ss_all200810_37321	endo-beta-mannanase, putative, expressed [Oryza sativa Japonica Group]	2.04597e-06		7.05	7.07	6.97	9.82	11.54	10.32		8.33	8.21
Ss_all200810_37616	PREDICTED: mitogen-activated protein kinase kinase kinase A-like [Setaria italica]			7.69	7.58	7.66	9.4	10.7	9.97		10.11	10.09
Ss_all200810_37637	guanylyl cyclase [Zea mays]	1.00052e-81		9.02	8.76	8.99	10.99	12.33	10.55		9.93	10.18
Ss_all200810_38457	embryonic protein DC-8 precursor [Zea mays] >gi|195604380|gb|ACG24020.1| embryonic protein DC-8 [Zea mays]	1.11521e-19		7.32	7.93	8.79	11.76	12.26	10.68		9.76	10.36
Ss_all200810_4025	glucose and ribitol dehydrogenase homolog - barley	1.1818e-167		8.44	8.28	8.67	10.46	12.97	9.93		9.63	9.27
Ss_all200810_4083	early light-induced protein [Zea mays] >gi|195608240|gb|ACG25950.1| early light-induced protein [Zea mays]	1.15194e-49		8.58	8.24	8.32	11.69	13.26	12.15		10.27	10.18
Ss_all200810_43917	plasma membrane associated protein [Zea mays]	3.80025e-33		8.15	8.39	10.81	13.1	12.9	10.85		9.49	10.26
Ss_all200810_4412	Os03g0663400 [Oryza sativa Japonica Group] >gi|41469599|gb|AAS07342.1| putative antifungal thaumatin-like protein [Oryza sativa Japonica Group] >gi|108710240|gb|ABF98035.1| P21 protein, putative, expressed [Oryza sativa Japonica Group] >gi|113549303|dbj|BAF12746.1| Os03g0663400 [Oryza sativa Japonica Group] >gi|125545139|gb|EAY91278.1| hypothetical protein OsI_12893 [Oryza sativa Indica Group] >g…	8.04116e-15		8.18	8.12	8.54	10.19	12.06	10.74		10.38	10.24
Ss_all200810_44435	Os03g0663400 [Oryza sativa Japonica Group] >gi|41469599|gb|AAS07342.1| putative antifungal thaumatin-like protein [Oryza sativa Japonica Group] >gi|108710240|gb|ABF98035.1| P21 protein, putative, expressed [Oryza sativa Japonica Group] >gi|113549303|dbj|BAF12746.1| Os03g0663400 [Oryza sativa Japonica Group] >gi|125545139|gb|EAY91278.1| hypothetical protein OsI_12893 [Oryza sativa Indica Group] >g…	1.74803e-15		7.02	7.48	7.12	8.53	10.65	9.11
Ss_all200810_45312	cystatin [Zea mays] >gi|195639136|gb|ACG39036.1| cystatin [Zea mays]	2.24751e-42		6.2	7.39	6.16	7.83	10.36	9.62		8.63	8.6
Ss_all200810_5554	early light-induced protein [Zea mays] >gi|195608672|gb|ACG26166.1| early light-induced protein [Zea mays]	2.02874e-15		7.91	8.06	8.26	10.09	12.21	10.84		9.97	9.37
Ss_all200810_6777	1-Cys peroxiredoxin PER1 [Zea mays] >gi|146325682|sp|A2SZW8.1|REHY_MAIZE RecName: Full=1-Cys peroxiredoxin PER1; AltName: Full=Rehydrin homolog; AltName: Full=Thioredoxin peroxidase >gi|87133468|gb|ABD24377.1| 1-Cys peroxiredoxin antioxidant [Zea mays] >gi|195606232|gb|ACG24946.1| peroxiredoxin [Zea mays]	5.42253e-16		6.95	7.03	8.01	10.83	11.89	10.06		8.89	8.78
Ss_all200810_7107	PREDICTED: 18 kDa seed maturation protein-like [Brachypodium distachyon]	2.52059e-09		8.18	7.85	8.96	12.65	13.67	12.76		10.5	10.52
Ss_all200810_7192	erwinia induced protein 2 [Zea mays]	6.04124e-06		9.15	8.49	9.04	10.75	12.14	10.61		10.78	10.11
Ss_all200810_9410	chitinase (EC 3.2.1.14) - two-rowed barley	1.59096e-11		8.42	8.25	8.55	10.69	12.43	11.38		10.77	10.45
Ss_all200810_9658	corticosteroid 11-beta-dehydrogenase isozyme 1 [Zea mays]	2.03699e-07		8.93	8.59	9.15	11.17	11.79	10.78		10.25	9.86
Ss_all200810_9827	alcohol dehydrogenase [Elymus libanoticus]	4.34072e-60		8.71	8.8	9.47	10.31	12.72	10.62		9.38	10.14
Ss_all200810_209	tumor-related protein-like [Zea mays] >gi|195659369|gb|ACG49152.1| tumor-related protein-like [Zea mays]	4.22924e-11		6.35	6.48	6.63	8.39	7.71	7.07		6.61	6.07
Ss_all200810_21580	NADH dehydrogenase subunit 4, partial (mitochondrion) [Blepharostoma trichophyllum]	1.72355e-05		4.67	7.58	6.02	5.33	4.94	9.16		11.24	9.18
Ss_all200810_24108	Os03g0234200 [Oryza sativa Japonica Group] >gi|302425019|sp|P0CH35.1|RL40B_ORYSJ RecName: Full=Ubiquitin-60S ribosomal protein L40-2; Contains: RecName: Full=Ubiquitin; Contains: RecName: Full=60S ribosomal protein L40-2; AltName: Full=CEP52; Flags: Precursor >gi|302595812|sp|P0CH34.1|RL40A_ORYSJ RecName: Full=Ubiquitin-60S ribosomal protein L40-1; Contains: RecName: Full=Ubiquitin; Contains: Rec…	7.50283e-18		6.6	6.91	6.89	6.62	6.79	8.83		10.91	9.54
Ss_all200810_24309	PREDICTED: 60S ribosomal protein L23-like [Brachypodium distachyon] >gi|326532548|dbj|BAK05203.1| predicted protein [Hordeum vulgare subsp. vulgare]	2.64229e-14		6.25	7.03	6.71	6.4	6.62	8.34		10.89	8.87
Ss_all200810_24330	60S ribosomal protein L36 [Arabidopsis lyrata subsp. lyrata] >gi|297827275|ref|XP_002881520.1| 60S ribosomal protein L36 [Arabidopsis lyrata subsp. lyrata] >gi|297327356|gb|EFH57776.1| 60S ribosomal protein L36 [Arabidopsis lyrata subsp. lyrata] >gi|297327359|gb|EFH57779.1| 60S ribosomal protein L36 [Arabidopsis lyrata subsp. lyrata]	6.21982e-10		6.67	7.34	6.85	6.99	6.52	9.36		11.45	9.77
Ss_all200810_27121	PREDICTED: succinate-semialdehyde dehydrogenase, mitochondrial-like [Brachypodium distachyon]	9.19075e-11		5.94	6.72	6.53	6.35	6.27	8.31		10.14	9.08
Ss_all200810_29479	RecName: Full=Glucose and ribitol dehydrogenase; AltName: Full=Carrot ABA-induced in somatic embryos 5 protein >gi|57506548|dbj|BAD86648.1| glucose and ribitol dehydrogenase protein [Daucus carota]	8.9458e-09		6.32	7.33	6.78	6.53	6.04	8.26		9.86	7.79
Ss_all200810_2955	pathogenesis related protein 1 isoform 1 [Ficus pumila var. awkeotsang]	6.67922e-08		5.3	6.45	5.75	8.21	7.88	7.05		5.47	5.04
Ss_all200810_31801	Os03g0828500 [Oryza sativa Japonica Group] >gi|125951537|sp|Q10B67.2|MAN4_ORYSJ RecName: Full=Mannan endo-1,4-beta-mannosidase 4; AltName: Full=Beta-mannanase 4; AltName: Full=Endo-beta-1,4-mannanase 4; AltName: Full=OsMAN4 >gi|108711881|gb|ABF99676.1| beta-mannan endohydrolase, putative, expressed [Oryza sativa Japonica Group] >gi|113550248|dbj|BAF13691.1| Os03g0828500 [Oryza sativa Japonica Gro…	2.88879e-93		6.48	6.7	6.51	7.58	8.58	7.2		7.24	7.28
Ss_all200810_33247	LOC100284953 [Zea mays] >gi|195645810|gb|ACG42373.1| galactokinase [Zea mays]	6.94727e-42		7.17	7.03	7.58	8.06	8.48	6.37		6.31	6.81
Ss_all200810_354	putative zinc-binding protein [Oryza sativa Japonica Group] >gi|41053269|dbj|BAD07695.1| putative zinc-binding protein [Oryza sativa Japonica Group] >gi|125583318|gb|EAZ24249.1| hypothetical protein OsJ_07999 [Oryza sativa Japonica Group] >gi|215695005|dbj|BAG90196.1| unnamed protein product [Oryza sativa Japonica Group] >gi|215740817|dbj|BAG96973.1| unnamed protein product [Oryza sativa Japonica…	1.43478e-12		6.05	6.63	7.53	8.29	7.85	7.02		8.31	7.27
Ss_all200810_38722	60S L13 ribosomal protein [Arabidopsis thaliana]	7.84891e-08		6.53	6.45	6.65	6.35	6.51	8.39		10.75	9.35
Ss_all200810_49896	transaldolase [Cladosporium cladosporioides]			6.11	6.56	6.2	6.19	5.83	7.73		9.89	8.28
Ss_all200810_5361	RecName: Full=60S ribosomal protein L37a >gi|4090257|emb|CAA10493.1| ribosomal protein L37A [Pseudotsuga menziesii] >gi|116785707|gb|ABK23828.1| unknown [Picea sitchensis] >gi|116789645|gb|ABK25327.1| unknown [Picea sitchensis] >gi|148908607|gb|ABR17413.1| unknown [Picea sitchensis] >gi|148910142|gb|ABR18153.1| unknown [Picea sitchensis]	7.51353e-30		5.72	6.19	5.89	5.69	5.97	8.42		10.69	8.85
Ss_all200810_5766	PREDICTED: peptidyl-prolyl cis-trans isomerase CYP19-4-like isoform 1 [Glycine max]	6.51211e-51		6.09	6.82	6.35	6.49	6.68	8.17		10.94	9.65
Ss_all200810_620	protein phosphatase 2C [Zea mays] >gi|195645064|gb|ACG42000.1| protein phosphatase 2C [Zea mays]	5.54599e-65		7.14	6.97	7.44	8.38	8.26	6.89		7.73	7.08
Ss_all200810_7077	60S ribosomal protein L21 [Arabidopsis lyrata subsp. lyrata] >gi|297335602|gb|EFH66019.1| 60S ribosomal protein L21 [Arabidopsis lyrata subsp. lyrata]	3.43482e-06		5.19	6.75	5.49	5.49	5.1	8.5		10.35	7.76
Ss_all200810_7205	translation elongation factor 1A-7 [Gossypium hirsutum]	1.51116e-40		7.15	7.58	7.3	7.34	7	9.58		11.93	10.22
Ss_all200810_279	Dehydrin			11.32	11.96	13.92	14.58	14.83	14.22		13.67	13.66
Ss_all200810_282	Dehydrin			9.1	9.91	12.87	13.86	14.25	13.65		12.85	12.85
Ss_all200810_29706	putative group 3 late embryogenesis abundant protein [Sporobolus stapfianus]	3.80726e-11		9.91	10.74	13.77	14.5	14.62	13.9		12.82	13
Ss_all200810_29707	putative group 3 late embryogenesis abundant protein [Sporobolus stapfianus]	7.26506e-11		10.06	10.63	13.93	14.62	14.65	13.82		12.33	13.19
Ss_all200810_29708	embryonic protein DC-8 precursor [Zea mays] >gi|195604380|gb|ACG24020.1| embryonic protein DC-8 [Zea mays]	2.21265e-11		9.92	10.62	13.71	14.36	14.33	13.71		12.74	13.05
Ss_all200810_29709	putative group 3 late embryogenesis abundant protein [Sporobolus stapfianus]	1.26564e-18		11.47	11.63	14.41	14.99	14.98	14.09		12.64	13.56
Ss_all200810_29712	putative group 3 late embryogenesis abundant protein [Sporobolus stapfianus]	5.87479e-07		8.87	9.41	13.12	14.08	14.15	13.48		11.75	12.35
Ss_all200810_29713	embryonic protein DC-8 precursor [Zea mays] >gi|195604380|gb|ACG24020.1| embryonic protein DC-8 [Zea mays]	1.28951e-17		9.46	10.56	13.84	14.72	14.68	13.94		12.2	12.95
Ss_all200810_29715	1-Cys peroxiredoxin [Triticum durum]	6.98522e-12		8.66	10.62	13.79	14.49	14.64	13.89		12.05	12.77
Ss_all200810_29718	putative group 3 late embryogenesis abundant protein [Sporobolus stapfianus]	1.0818e-08		10.88	11.54	14.19	14.84	14.95	14.24		13.38	13.58
Ss_all200810_29899	early salt stress and cold acclimation-induced protein 2-3 [Lophopyrum elongatum]	2.87951e-32		10.06	10.19	11.04	14.07	14.63	13.66		12.37	12.54
Ss_all200810_307	late embryogenesis abundant protein group 3 variant 1 [Pogonatherum paniceum]	6.37258e-22		10.31	11.61	13.54	14.75	14.83	14.36		13.9	14.09
Ss_all200810_351	aldose reductase [Hordeum vulgare]	0		10.15	10.33	11.92	14.37	14.61	13.47		12.14	13.24
Ss_all200810_36724	group3 late embryogenesis abundant protein [Agropyron cristatum]	2.50173e-12		9.5	9.93	11.91	13.86	14.55	13.84		12.68	12.76
Ss_all200810_36725	late embryogenesis abundant protein, group 3 [Zea mays]	4.70332e-05		9.5	9.94	11.43	13.2	13.72	13.34		12.84	12.67
Ss_all200810_3958	putative group 3 late embryogenesis abundant protein [Sporobolus stapfianus]	5.22377e-07		9.13	9.9	13.22	14.23	14.21	13.49		11.49	12.41
Ss_all200810_3960	putative group 3 late embryogenesis abundant protein [Sporobolus stapfianus]			11.76	11.44	13.98	14.6	14.6	13.7		13.06	13.24
Ss_all200810_3961	embryonic protein DC-8 precursor [Zea mays] >gi|195604380|gb|ACG24020.1| embryonic protein DC-8 [Zea mays]	9.68758e-12		8.9	9.57	12.83	13.9	13.87	13.14		10.85	11.73
Ss_all200810_3962	putative group 3 late embryogenesis abundant protein [Sporobolus stapfianus]	2.07044e-07		10.02	11.15	14.35	15.04	15.01	14.47		12.76	13.49
Ss_all200810_3965	embryonic protein DC-8 precursor [Zea mays] >gi|195604380|gb|ACG24020.1| embryonic protein DC-8 [Zea mays]	3.16836e-22		10.11	11.11	14.26	14.94	14.99	14.17		12.73	13.29
Ss_all200810_3967	embryonic protein DC-8 precursor [Zea mays] >gi|195604380|gb|ACG24020.1| embryonic protein DC-8 [Zea mays]	9.69278e-20		11.3	11.66	14.21	14.72	14.87	13.84		13.26	13.58
Ss_all200810_4166	dehydrin [Hordeum vulgare subsp. vulgare]	8.1596e-08		9.25	9.46	11.67	13.34	13.78	12.96		11.27	11.96
Ss_all200810_4301	NADP malic enzyme4 [Zea mays] >gi|57867869|gb|AAW57314.1| NADP-dependent malic enzyme [Zea mays]	0		9.66	10.53	12.43	13.65	13.36	11.81		10.26	11.22
Ss_all200810_44021	stress-inducible membrane pore protein [Bromus inermis]	1.12396e-12		9.64	10.94	12.9	13.64	13.7	12.46		11.36	11.84
Ss_all200810_44283	metallothionein-like protein [Cynodon dactylon]	1.88433e-20		10.39	10.58	11.58	13.67	14.54	14.18		12.9	13.35
Ss_all200810_44545	RecName: Full=High molecular mass early light-inducible protein HV58, chloroplastic; Short=ELIP; Flags: Precursor >gi|19025|emb|CAA33728.1| unnamed protein product [Hordeum vulgare subsp. vulgare]	4.53225e-13		10.33	10.53	10.52	13.66	15.16	14.64		12.96	13.12
Ss_all200810_525	PREDICTED: peroxygenase-like [Setaria italica]			9.02	9.63	11.91	13.99	14.33	12.69		10.99	11.2
Ss_all200810_5360	embryonic protein DC-8 precursor [Zea mays] >gi|195604380|gb|ACG24020.1| embryonic protein DC-8 [Zea mays]	5.70131e-42		8.81	9.68	12.28	13.4	13.53	11.95		10.46	11.28
Ss_all200810_5602	PREDICTED: late embryogenesis abundant protein 1-like [Brachypodium distachyon]	7.97563e-33		8.57	9.75	11.97	12.86	14.36	11.94		10.56	11.36
Ss_all200810_6232	PREDICTED: late embryogenesis abundant protein 1-like [Brachypodium distachyon]	6.05074e-26		8.96	9.76	11.92	12.47	13.97	11.56		10.85	11.8
Ss_all200810_6712	Dehydrin			11.39	11.87	13.39	14.71	14.89	14.19		13.99	14.05
Ss_all200810_6721	Dehydrin			9.97	10.05	12.18	13.63	13.84	13.06		12.81	12.66
Ss_all200810_6769	putative gamma tonoplast intrinsic protein (TIP) [Sporobolus stapfianus]	1.96872e-49		11.59	11.31	13.32	14.59	15.03	13.88		12.46	12.92
Ss_all200810_6857	Os07g0422100 [Oryza sativa Japonica Group] >gi|4097340|gb|AAD10377.1| hydrophobic LEA-like protein [Oryza sativa] >gi|34394744|dbj|BAC84108.1| putative plasma membrane associated protein [Oryza sativa Japonica Group] >gi|34395385|dbj|BAC84545.1| putative plasma membrane associated protein [Oryza sativa Japonica Group] >gi|113611021|dbj|BAF21399.1| Os07g0422100 [Oryza sativa Japonica Group] >gi|12…	2.36955e-05		8.69	9.52	12.45	13.83	13.75	12.69		10.93	11.84
Ss_all200810_8722	aldose reductase [Hordeum vulgare]	7.02527e-48		10.11	10.27	11.44	13.43	14.84	12.62		11.33	12.35
Ss_all200810_12166	ATP synthase subunit alpha [Medicago truncatula] >gi|355477374|gb|AES58577.1| ATP synthase subunit alpha [Medicago truncatula]	1.05473e-08		6.16	8.51	5.97	6.34	6.56	6.15		8.01	9.23
Ss_all200810_14813	putative reverse transcriptase [Oryza sativa Japonica Group]	1.51397e-35		6.08	6.79	5.49	6.14	4.85	5.24		4.96	4.7
Ss_all200810_16411	Cell wall-associated hydrolase [Medicago truncatula] >gi|355504652|gb|AES85855.1| Cell wall-associated hydrolase [Medicago truncatula]	7.53621e-28		5.84	8.01	5.56	5.65	5.95	5.65		6.88	6.09
Ss_all200810_30347	PREDICTED: UDP-glycosyltransferase 85A2-like [Brachypodium distachyon]	1.66528e-11		7.06	7.19	6.35	6.44	5.18	5.77		5.7	4.75
Ss_all200810_34375	Ribosomal protein S10 [Medicago truncatula] >gi|355477385|gb|AES58588.1| Ribosomal protein S10 [Medicago truncatula]	1.67664e-05		5.29	7.83	5.29	6	5.54	5.16		6.15	5.52
Ss_all200810_45076	Cell wall-associated hydrolase [Medicago truncatula] >gi|355504652|gb|AES85855.1| Cell wall-associated hydrolase [Medicago truncatula]	9.21065e-13		5.78	8.77	5.49	5.95	6	5.57		6.72	6.56
Ss_all200810_5604	vacuolar processing enzyme 4 [Aegilops speltoides]	1.39714e-09		5.11	6.29	5.47	7.71	6.38	4.95		5.42	5.55
Ss_all200810_7699	Cell wall-associated hydrolase, partial [Medicago truncatula] >gi|355503009|gb|AES84212.1| Cell wall-associated hydrolase, partial [Medicago truncatula]	1.19455e-13		5.91	8.08	5.47	5.85	5.73	5.93		6.84	6.49
Ss_all200810_10100	DM280 protein [Oryza sativa Indica Group]	4.17666e-46		9.14	8.82	9.76	10.41	11.26	10.04		10.3	10.03
Ss_all200810_10103	delta 1-pyrroline-5-carboxylate synthase [Aeluropus lagopoides]	1.44398e-141		8.84	8.83	9.98	10.45	9.33	8.61		9.47	8.9
Ss_all200810_11294	Cytochrome P450			9.59	9.85	9.94	10.64	10.91	10.25		11.33	10.73
Ss_all200810_12863	putative inositol-1, 4, 5-trisphosphate 5-phosphatase [Oryza sativa Japonica Group] >gi|222619441|gb|EEE55573.1| hypothetical protein OsJ_03851 [Oryza sativa Japonica Group]	5.24716e-107		9.05	9.17	9.36	10.56	11.06	9.88		9.03	9.1
Ss_all200810_12892	Putative small nuclear ribonucleoprotein G [Oryza sativa]	2.50226e-32		9.48	9.85	10.4	10.49	9.44	8.68		10.4	10.21
Ss_all200810_13020	PREDICTED: malate dehydrogenase, chloroplastic-like [Brachypodium distachyon]	4.88072e-33		9.06	8.93	8.82	9.46	10.51	9.3		10.05	10.39
Ss_all200810_15418	Guanylate-binding protein, C-terminal domain			8.92	9.13	9.43	9.78	11.38	9.69		9	10.31
Ss_all200810_15957	PREDICTED: arabinogalactan peptide 16-like [Brachypodium distachyon]	2.30433e-12		8.75	8.64	9.07	10.3	9.69	8.98		8.98	8.75
Ss_all200810_16196	PREDICTED: tubby-like F-box protein 8-like [Brachypodium distachyon]	1.17627e-163		9.5	9.18	9.2	10.55	11.93	10.17		9.95	10.37
Ss_all200810_16333	seed imbibition protein [Hordeum vulgare subsp. vulgare]	4.45041e-74		8.68	9.45	10.82	10.68	11.97	9.87		10.28	10.39
Ss_all200810_16344	protein phosphatase 2C [Zea mays] >gi|195645064|gb|ACG42000.1| protein phosphatase 2C [Zea mays]	5.38715e-35		8.41	8.56	9.33	10.67	10.78	8.66		9.4	9.32
Ss_all200810_16701	SNARE associated Golgi protein			9.06	9.35	9.56	10.93	11.55	10.64		9.76	9.95
Ss_all200810_16843	metallothionein [Brassica rapa var. parachinensis]	2.98166e-09		9.72	9.76	10.21	10.48	9.14	8.68		9.72	8.36
Ss_all200810_16894	hydrolase [Zea mays] >gi|195657171|gb|ACG48053.1| hydrolase [Zea mays]	7.68898e-27		8.57	8.41	8.9	9.5	10.2	9.63		8.87	8.82
Ss_all200810_17254	LOC100283152 [Zea mays] >gi|195627790|gb|ACG35725.1| CBS domain containing protein [Zea mays]	1.88156e-158		9.22	8.9	9.44	10.58	12.32	9.97		10.09	10.07
Ss_all200810_17321	3-oxoacyl-reductase [Zea mays]	5.09524e-68		9.14	9.34	10.63	10.88	9.01	7.98
Ss_all200810_17393	major facilitator superfamily defense1 [Zea mays] >gi|194706064|gb|ACF87116.1| unknown [Zea mays]	1.88954e-76		9	9.17	10	11.64	10.48	9.67		9.18	9.45
Ss_all200810_1761	phosphoenolpyruvate carboxylase kinase [Oryza sativa Japonica Group]	6.59833e-11		9.15	9.3	11.02	11.36	9.05	7.93		9.96	9.41
Ss_all200810_17619	aquaporin NIP2-2 [Zea mays] >gi|75308078|sp|Q9ATN2.1|NIP22_MAIZE RecName: Full=Aquaporin NIP2-2; AltName: Full=NOD26-like intrinsic protein 2-2; AltName: Full=ZmNIP2-2; AltName: Full=ZmNIP2;2 >gi|13447789|gb|AAK26752.1| NOD26-like membrane integral protein ZmNIP2-2 [Zea mays] >gi|195613150|gb|ACG28405.1| aquaporin NIP4.1 [Zea mays] >gi|223948523|gb|ACN28345.1| unknown [Zea mays]	3.92677e-43		10	10.17	10.82	10.71	9.09	8.44		8.81	8.96
Ss_all200810_1779	PREDICTED: probable NADH dehydrogenase-like [Brachypodium distachyon]	1.16491e-06		8.53	8.59	9.11	9.85	9.98	9.26		8.67	8.59
Ss_all200810_1803	homeobox-leucine zipper protein ATHB-6 [Zea mays] >gi|195650009|gb|ACG44472.1| homeobox-leucine zipper protein ATHB-6 [Zea mays]	3.62552e-72		8.54	8.66	8.82	9.31	10.16	9.33		8.69	8.77
Ss_all200810_1804	homeobox-leucine zipper protein ATHB-6 [Zea mays] >gi|195650009|gb|ACG44472.1| homeobox-leucine zipper protein ATHB-6 [Zea mays]	8.14472e-77		7.91	8.1	8.7	9.52	10.85	9.83		9.34	8.71
Ss_all200810_18249	cytochrome P450 monooxygenase [Glycyrrhiza uralensis]	6.58728e-10		8.97	9.25	9.5	10.68	11.27	10.4		10.19	10.36
Ss_all200810_18912	phytoene synthase 3 [Zea mays]	9.42636e-05		9.41	9.55	9.78	10.21	11.16	10.31		9.43	9.7
Ss_all200810_19002	2-Sep [Zea mays]	1.42258e-29		8.66	9.09	10.61	11.28	10.27	8.85		8.71	8.76
Ss_all200810_1948	PREDICTED: tubby-like F-box protein 8-like [Brachypodium distachyon]	0		9.22	8.89	9.22	10.29	11.3	9.69		10	10.13
Ss_all200810_1994	Os01g0167400 [Oryza sativa Japonica Group] >gi|13486666|dbj|BAB39903.1| putative protein synthesis inhibitor II (ribosome-inactivating protein II) (rRNA N-glycosidase) [Oryza sativa Japonica Group] >gi|15528767|dbj|BAB64809.1| putative protein synthesis inhibitor II (Ribosome-inactivating protein II) (rRNA N-glycosidase) [Oryza sativa Japonica Group] >gi|19071828|dbj|BAB85658.1| ribosome inactiva…	3.81837e-06		9.33	9.38	9.28	9.96	11.23	11.11		10.76	11.02
Ss_all200810_20058	PREDICTED: putative glycerol-3-phosphate transporter 1-like [Glycine max]	8.88859e-30		9.53	9.75	10.29	11.02	10.96	9.86		9.67	10
Ss_all200810_20174	steroleosin [Zea mays] >gi|195658219|gb|ACG48577.1| steroleosin [Zea mays]	2.57274e-119		9.4	9.53	9.89	10.75	11.83	10.18		9.74	9.71
Ss_all200810_2066	stress-inducible membrane pore protein [Bromus inermis]	3.15606e-49		8.9	9.14	10.04	11.02	11.73	9.99		9.9	9.91
Ss_all200810_20896	Os02g0803300 [Oryza sativa Japonica Group] >gi|51090587|dbj|BAD36039.1| clathrin assembly protein AP180 short form-like [Oryza sativa Japonica Group] >gi|113537956|dbj|BAF10339.1| Os02g0803300 [Oryza sativa Japonica Group] >gi|215715361|dbj|BAG95112.1| unnamed protein product [Oryza sativa Japonica Group] >gi|222623865|gb|EEE57997.1| hypothetical protein OsJ_08760 [Oryza sativa Japonica Group]	4.42701e-62		9.1	8.66	8.8	9.41	10.52	8.93		9.53	9.83
Ss_all200810_21723	chloroplast Mg-chelatase subunit XANTHA-G precursor [Hordeum vulgare] >gi|326503464|dbj|BAJ86238.1| predicted protein [Hordeum vulgare subsp. vulgare] >gi|326508943|dbj|BAJ86864.1| predicted protein [Hordeum vulgare subsp. vulgare]	6.59645e-23		9.81	9.85	10.45	10.03	9.19	8.7
Ss_all200810_22221	Oleosin [Medicago truncatula] >gi|357477661|ref|XP_003609116.1| Oleosin [Medicago truncatula] >gi|355510138|gb|AES91280.1| Oleosin [Medicago truncatula] >gi|355510171|gb|AES91313.1| Oleosin [Medicago truncatula]	2.14131e-05		8.62	8.47	9.01	10.67	10.8	9.87		9.44	8.61
Ss_all200810_22949	pathogenesis-related protein 1-7 [Triticum aestivum]	1.81476e-34		9.04	9.16	9.41	9.9	10.78	9.66		9.7	9.57
Ss_all200810_22951	phospholipid transfer protein 1 [Zea diploperennis] >gi|75994598|gb|ABA33863.1| phospholipid transfer protein 1 [Zea diploperennis]	6.12807e-14		9.07	9.36	10.48	10.61	9.91	8.45		9.92	9.39
Ss_all200810_22978	Os02g0217900 [Oryza sativa Japonica Group] >gi|75294174|sp|Q6Z6L5.1|HSP19_ORYSJ RecName: Full=19.0 kDa class II heat shock protein; AltName: Full=19.0 kDa heat shock protein; Short=OsHsp19.0 >gi|46805844|dbj|BAD17178.1| putative cytosolic class II low molecular weight heat shock protein [Oryza sativa Japonica Group] >gi|113535833|dbj|BAF08216.1| Os02g0217900 [Oryza sativa Japonica Group] >gi|1255…	6.85451e-05		10.2	9.71	9.32	10.44	11.52	10.78		10.52	10.26
Ss_all200810_22979	17.6 kDa class II heat shock protein [Arabidopsis lyrata subsp. lyrata] >gi|297319382|gb|EFH49804.1| 17.6 kDa class II heat shock protein [Arabidopsis lyrata subsp. lyrata]	1.71336e-10		9.54	9.28	9.43	9.9	11.47	10.28		10.05	9.75
Ss_all200810_23041	putative salt-inducible protein kinase [Oryza sativa Japonica Group] >gi|55773783|dbj|BAD72566.1| putative salt-inducible protein kinase [Oryza sativa Japonica Group]	1.00865e-145		8.67	8.8	9.16	9.02	10.84	9.03		8.35	8.91
Ss_all200810_23111	acetyl-CoA acetyltransferase, cytosolic 2 isoform 1 [Zea mays] >gi|194706258|gb|ACF87213.1| unknown [Zea mays] >gi|195640758|gb|ACG39847.1| acetyl-CoA acetyltransferase, cytosolic 2 [Zea mays] >gi|238007216|gb|ACR34643.1| unknown [Zea mays]	3.39658e-22		8.7	9.13	9.4	10.38	11.35	10.47		10.77	11.27
Ss_all200810_2313	11-beta-hydroxysteroid dehydrogenase-like protein [Triticum aestivum]	4.69118e-121		9.05	9.17	9.59	10.57	12.47	10.13		9.4	9.95
Ss_all200810_23945	16.9 kDa class I heat shock protein 1 [Zea mays]	2.18641e-08		8.38	8.54	8.8	9.95	9.79	9.01		8.93	8.26
Ss_all200810_24251	Os06g0717100 [Oryza sativa Japonica Group] >gi|18855022|gb|AAL79714.1|AC091774_5 putative senescence-associated protein [Oryza sativa Japonica Group] >gi|53791793|dbj|BAD53587.1| putative ERD7 protein [Oryza sativa Japonica Group] >gi|54291040|dbj|BAD61717.1| putative ERD7 protein [Oryza sativa Japonica Group] >gi|113596632|dbj|BAF20506.1| Os06g0717100 [Oryza sativa Japonica Group]	3.65829e-26		8.35	8.2	8.96	9.53	11.04	10.22		9.21	9.64
Ss_all200810_24941	1-aminocyclopropane-1-carboxylate oxidase [Zea mays]	2.20655e-19		8.42	8.67	9.06	9.97	10.18	9.33		9.47	8.98
Ss_all200810_25768	Os05g0156300 [Oryza sativa Japonica Group] >gi|75326516|sp|Q75M08.2|PDI21_ORYSJ RecName: Full=Protein disulfide isomerase-like 2-1; Short=OsPDIL2-1; AltName: Full=Protein disulfide isomerase-like 4-1; Short=OsPDIL4-1; Flags: Precursor >gi|54291859|gb|AAV32227.1| putative disulfide-isomerase [Oryza sativa Japonica Group] >gi|57863918|gb|AAS55771.2| putative disulfide-isomerase [Oryza sativa Japoni…	1.13146e-113		9.81	9.26	10.21	10.53	11.4	9.21		9.67	10.16
Ss_all200810_27195	Os03g0374600 [Oryza sativa Japonica Group] >gi|31249724|gb|AAP46217.1| putative glucanase [Oryza sativa Japonica Group] >gi|108708413|gb|ABF96208.1| Glycosyl hydrolases family 17 protein, expressed [Oryza sativa Japonica Group] >gi|108708414|gb|ABF96209.1| Glycosyl hydrolases family 17 protein, expressed [Oryza sativa Japonica Group] >gi|113548685|dbj|BAF12128.1| Os03g0374600 [Oryza sativa Japoni…	1.37623e-17		9.05	8.7	9.37	10.71	11.5	10.67		10.22	10.04
Ss_all200810_2958	phospholipid transfer protein 1 [Zea diploperennis] >gi|75994598|gb|ABA33863.1| phospholipid transfer protein 1 [Zea diploperennis]	2.63835e-28		8.4	8.99	10	10.12	9.16	7.61		8.6	9.83
Ss_all200810_30064	alpha-galactosidase [Hordeum vulgare subsp. vulgare]	3.54406e-21		8.05	9.11	10.16	10.15	9.15	8.19		8.62	7.62
Ss_all200810_30421	40S ribosomal protein S12 [Zea mays]	4.09783e-65		9.93	9.73	10.49	9.98	9.02	8.96
Ss_all200810_308	LEA3 protein [Sorghum bicolor]	2.85792e-05		9.85	9.87	9.74	10.05	10.74	10.78		10.17	10.09
Ss_all200810_310	LEA3 protein [Sorghum bicolor]	1.4044e-24		9.36	9.51	9.86	10.44	11.12	10.26		9.94	9.63
Ss_all200810_31537	PREDICTED: V-type proton ATPase subunit D-like [Brachypodium distachyon]	3.64078e-08		8.55	8.57	9.86	11.05	10.57	9.42		8.78	8.88
Ss_all200810_3174	calcium-activated outward-rectifying potassium channel 1 [Zea mays] >gi|195641264|gb|ACG40100.1| calcium-activated outward-rectifying potassium channel 1 [Zea mays]	9.94437e-33		8.83	8.76	9.55	10.57	10.06	9.52		8.71	8.65
Ss_all200810_32525	PREDICTED: probable nucleoredoxin 2-like [Brachypodium distachyon]	1.56764e-10		8.86	9.44	9.84	10.85	11.05	9.76		9.31	9.45
Ss_all200810_32618	PREDICTED: ferredoxin-6, chloroplastic-like [Brachypodium distachyon]	1.05709e-24		8.65	8.67	8.66	9.68	10.58	10.31		9.74	9.23
Ss_all200810_32691	RecName: Full=Homeobox-leucine zipper protein HOX29; AltName: Full=HD-ZIP protein HOX29; AltName: Full=Homeodomain transcription factor HOX29; AltName: Full=OSHB5; AltName: Full=OsHox29 >gi|187369569|dbj|BAG31403.1| class III homeodomain-leucine zipper protein [Oryza sativa Japonica Group]	0		9.64	10.02	11.06	10.36	9.01	9.23		9.88	9.2
Ss_all200810_33126	PREDICTED: TBC1 domain family member 15-like [Brachypodium distachyon]	7.66164e-50		9.71	9.21	9.8	10.22	11.48	9.13		9.4	10.22
Ss_all200810_33367	70 kDa heat shock protein [Triticum aestivum]	6.65242e-05		9.47	9.44	9.93	10.26	10.7	9.74		11.41	11.48
Ss_all200810_33685	PREDICTED: adenosine kinase 2-like [Brachypodium distachyon]	2.31158e-47		9.32	9.43	10.11	10.59	10.59	9.56		9.21	9.34
Ss_all200810_3405	monodehydroascorbate reductase [Brachypodium distachyon]	1.20173e-07		9.03	8.86	9.17	10.66	10.75	9.11		8.84	8.95
Ss_all200810_34307	LOC100285510 precursor [Zea mays] >gi|195650519|gb|ACG44727.1| virulence-related protein Nf314 [Zea mays]	4.4154e-126		8.49	8.78	10.13	11.66	11.18	9.68		8.89	8.81
Ss_all200810_3449	PREDICTED: SNF1-related protein kinase regulatory subunit gamma-1-like [Brachypodium distachyon]	1.0625e-20		8.93	9.03	9.45	10.48	11.1	9.72		9.2	9.22
Ss_all200810_3546	transferase, transferring glycosyl groups [Zea mays]	2.49852e-05		10.1	9.84	9.73	10.19	11.04	10.43		10.73	10.56
Ss_all200810_3561	ring zinc finger protein-like protein [Oryza sativa Japonica Group]	1.36525e-114		9.53	9.56	10.17	10.47	11.35	9.37		10.38	10.29
Ss_all200810_36733	embryonic protein DC-8 precursor [Zea mays] >gi|195604380|gb|ACG24020.1| embryonic protein DC-8 [Zea mays]	1.64016e-40		8.17	8.08	10.46	11.62	12.05	10.36		9.93	10.29
Ss_all200810_36865	galactinol synthase 1 [Zea mays] >gi|33323017|gb|AAQ07248.1|AF497507_1 galactinol synthase 1 [Zea mays]	2.1646e-113		8.77	8.36	8.97	10.45	11.69	10.09		9.19	8.9
Ss_all200810_36902	Os03g0305600 [Oryza sativa Japonica Group] >gi|108707728|gb|ABF95523.1| mitochondrial import inner membrane translocase subunit Tim17/Tim22/Tim23 family protein, putative, expressed [Oryza sativa Japonica Group] >gi|113548355|dbj|BAF11798.1| Os03g0305600 [Oryza sativa Japonica Group] >gi|215686584|dbj|BAG88837.1| unnamed protein product [Oryza sativa Japonica Group]	6.51528e-37		6.25	7.9	10.5	11.7	10.39	8.66		7.05	6.45
Ss_all200810_36998	PREDICTED: medium-chain-fatty-acid--CoA ligase-like [Brachypodium distachyon]	2.00026e-18		10.12	9.63	9.86	10.47	11.25	10.34		10.19	10.2
Ss_all200810_37029	beta-amylase [Zea mays] >gi|194704546|gb|ACF86357.1| unknown [Zea mays] >gi|195612024|gb|ACG27842.1| beta-amylase [Zea mays]	3.10931e-06		9	9.41	11.34	11.73	10.19	9.25		9.16	9.24
Ss_all200810_37031	amylase [Oryza sativa]	2.29142e-05		8.66	9.31	11.33	11.64	10.05	9.06		8.97	9.16
Ss_all200810_371	PREDICTED: pentatricopeptide repeat-containing protein At5g13770, chloroplastic-like [Brachypodium distachyon]	0		9.95	9.62	10.25	10.04	11.1	9.09		9.91	10.02
Ss_all200810_37327	subtilisin-chymotrypsin inhibitor CI-1C [Zea mays] >gi|195607942|gb|ACG25801.1| subtilisin-chymotrypsin inhibitor CI-1C [Zea mays] >gi|195616334|gb|ACG29997.1| subtilisin-chymotrypsin inhibitor CI-1C [Zea mays]	5.53469e-07		8.69	8.85	8.97	9.96	10.54	9.91		10.6	10
Ss_all200810_37391	protein disulfide isomerase [Zea mays]	7.23742e-39		8.56	8.79	9.58	10.44	10.87	9.25		9.13	9.09
Ss_all200810_38571	triacylglycerol lipase, putative [Ricinus communis] >gi|223527934|gb|EEF30021.1| triacylglycerol lipase, putative [Ricinus communis]	2.35105e-17		9.18	9.32	10.09	10.87	10.83	9.81		9.35	9.46
Ss_all200810_39678	heat shock factor protein 3 [Zea mays]	1.32492e-101		9.04	8.36	8.92	9.57	10.34	9.05		9.72	9.86
Ss_all200810_3975	embryonic protein DC-8 precursor [Zea mays] >gi|195604380|gb|ACG24020.1| embryonic protein DC-8 [Zea mays]	1.78958e-07		9.65	9.56	9.3	10.66	11.09	10.19		9.66	9.91
Ss_all200810_40045	ER lumen protein retaining receptor precursor [Zea mays] >gi|195625250|gb|ACG34455.1| ER lumen protein retaining receptor [Zea mays] >gi|224035699|gb|ACN36925.1| unknown [Zea mays]	5.63646e-128		8.36	8.87	9.63	10.31	9.65	8.4		8.74	8.71
Ss_all200810_40174	Os09g0436800 [Oryza sativa Japonica Group] >gi|51090650|dbj|BAD36431.1| CAAX amino terminal protease-like protein [Oryza sativa Japonica Group] >gi|113631495|dbj|BAF25176.1| Os09g0436800 [Oryza sativa Japonica Group] >gi|215765089|dbj|BAG86786.1| unnamed protein product [Oryza sativa Japonica Group]	1.09584e-111		9.4	9.37	9.84	10.56	10.62	9.48		10.38	10.58
Ss_all200810_40400	PREDICTED: E3 ubiquitin-protein ligase HERC2-like [Brachypodium distachyon]	3.88602e-118		9.46	9.71	9.93	10.81	10.91	9.79		9.17	9.05
Ss_all200810_40447	PREDICTED: WPP domain-interacting protein 1-like [Setaria italica]			9.39	9.58	9.77	10.44	11.03	10.29		9.66	9.38
Ss_all200810_4085	early light-induced protein [Zea mays] >gi|195608672|gb|ACG26166.1| early light-induced protein [Zea mays]	4.00385e-10		9	9.05	8.79	9.28	10.44	9.39		9.35	8.81
Ss_all200810_41281	Os01g0295700 [Oryza sativa Japonica Group] >gi|75309931|sp|Q9FYN7.1|P2C02_ORYSJ RecName: Full=Probable protein phosphatase 2C 2; Short=OsPP2C02 >gi|9909177|dbj|BAB12036.1| putative protein phosphatase-2C; PP2C [Oryza sativa Japonica Group] >gi|113532332|dbj|BAF04715.1| Os01g0295700 [Oryza sativa Japonica Group] >gi|125525506|gb|EAY73620.1| hypothetical protein OsI_01508 [Oryza sativa Indica Group…	4.73579e-51		8.72	8.64	8.99	9.68	10.16	9.15		9.21	10.05
Ss_all200810_416	PREDICTED: phosphatidylglycerol/phosphatidylinositol transfer protein-like isoform 1 [Brachypodium distachyon] >gi|357111558|ref|XP_003557579.1| PREDICTED: phosphatidylglycerol/phosphatidylinositol transfer protein-like isoform 2 [Brachypodium distachyon]	6.4712e-52		8.97	8.73	9.31	10.72	11.54	10.43		10.31	9.89
Ss_all200810_41865	hydrolase, alpha/beta fold family protein [Zea mays]	5.44913e-119		9.47	9.28	9.97	10.03	11.13	9.18		9.78	9.91
Ss_all200810_4385	glyoxalase family protein, expressed [Oryza sativa Japonica Group] >gi|125585786|gb|EAZ26450.1| hypothetical protein OsJ_10338 [Oryza sativa Japonica Group]	2.82223e-69		8.43	8.25	8.83	10.45	10.99	10.19		9.85	9.65
Ss_all200810_44067	fructose-bisphosphate aldolase cytoplasmic isozyme [Zea mays]	1.68318e-20		9.1	9.3	9.69	10.38	11.06	10.03		10.59	11.07
Ss_all200810_44092	PREDICTED: C2 and GRAM domain-containing protein At5g50170-like [Brachypodium distachyon]	5.63675e-17		9.23	8.98	9.38	10.87	10.94	10.04		9.2	9.58
Ss_all200810_44093	PREDICTED: C2 and GRAM domain-containing protein At5g50170-like [Brachypodium distachyon]	3.56182e-06		8.96	8.48	8.73	10.16	10.76	9.41		9.3	9.07
Ss_all200810_44101	chitinase 1 [Zea mays] >gi|195616830|gb|ACG30245.1| chitinase 1 precursor [Zea mays]	2.01848e-23		8.33	8.82	8.84	9.71	11.25	10.61		9.85	9.74
Ss_all200810_44102	chitinase 1 [Zea mays] >gi|195616830|gb|ACG30245.1| chitinase 1 precursor [Zea mays]	2.50274e-136		9	9.05	9.34	10.33	12.03	10.67		10.94	10.72
Ss_all200810_44184	PREDICTED: rRNA 2'-O-methyltransferase fibrillarin 1-like [Brachypodium distachyon]	1.33669e-52		9.11	9.47	10.52	10.07	8.78	8.92
Ss_all200810_45639	CTP synthase [Zea mays] >gi|195615804|gb|ACG29732.1| CTP synthase [Zea mays] >gi|224030637|gb|ACN34394.1| unknown [Zea mays]	2.54101e-08		9.18	9.4	10.77	11.82	10.45	9.2		9.19	8.97
Ss_all200810_46506	Os02g0480900 [Oryza sativa Japonica Group] >gi|47848156|dbj|BAD21937.1| putative Poly(A)-binding protein binding protein [Oryza sativa Japonica Group] >gi|47848604|dbj|BAD22453.1| putative Poly(A)-binding protein binding protein [Oryza sativa Japonica Group] >gi|113536381|dbj|BAF08764.1| Os02g0480900 [Oryza sativa Japonica Group] >gi|215707204|dbj|BAG93664.1| unnamed protein product [Oryza sativa…	8.82618e-16		9.09	9.45	10.03	10.5	11.32	9.5		9.81	10.05
Ss_all200810_4655	Os09g0370300 [Oryza sativa Japonica Group] >gi|49389107|dbj|BAD26386.1| putative succinate dehydrogenase [Oryza sativa Japonica Group] >gi|113631251|dbj|BAF24932.1| Os09g0370300 [Oryza sativa Japonica Group]	3.7462e-44		9.74	10	10.14	10.48	10.95	10.68		9.96	9.86
Ss_all200810_46798	PREDICTED: DEAD-box ATP-dependent RNA helicase 7-like [Brachypodium distachyon]	4.94265e-144		9.26	9.61	10.92	10.2	9.33	9.17		10.07	10.42
Ss_all200810_47122	MATE efflux family protein, expressed [Oryza sativa Japonica Group]	1.52565e-112		8.91	9.05	9.59	10.06	11.45	9.23		9.4	9.87
Ss_all200810_4865	embryonic protein DC-8 precursor [Zea mays] >gi|195604380|gb|ACG24020.1| embryonic protein DC-8 [Zea mays]	1.08522e-123		8.77	8.41	8.95	9.8	10.78	9.71		9.45	9.23
Ss_all200810_49314	dnaJ domain containing protein [Zea mays] >gi|195616904|gb|ACG30282.1| dnaJ domain containing protein [Zea mays]	9.62374e-25		8.75	8.55	8.59	9.67	10.57	9.41		9.23	9.73
Ss_all200810_494	PREDICTED: pyruvate dehydrogenase E1 component subunit alpha-2, mitochondrial-like [Brachypodium distachyon]	0		8.57	9.11	10.42	10.86	11.68	9.46		8.91	9.03
Ss_all200810_50068	PREDICTED: malate dehydrogenase, chloroplastic-like [Vitis vinifera]	2.25494e-21		9.75	9.79	10.45	10.92	9.23	9.04		9.41	9.17
Ss_all200810_5094	cytokinin-O-glucosyltransferase 3 [Zea mays] >gi|195615726|gb|ACG29693.1| cytokinin-O-glucosyltransferase 3 [Zea mays]	4.95e-09		9.05	9.38	9.38	10.62	11.67	11.37		9.95	10.07
Ss_all200810_543	catalase [Citrus maxima]	6.44866e-17		9.36	8.37	11.09	9.66	11.13	10.85
Ss_all200810_5496	class II chitinase [Triticum aestivum]	3.27235e-56		9.99	9.84	9.8	10.3	10.9	10.71		10.28	9.93
Ss_all200810_5641	LOC100284305 [Zea mays] >gi|194701832|gb|ACF85000.1| unknown [Zea mays] >gi|195640988|gb|ACG39962.1| ADP,ATP carrier protein [Zea mays]	3.82265e-155		8.35	8.74	9.87	10.47	11.53	9.37		8.37	8.91
Ss_all200810_5698	Os08g0457600 [Oryza sativa Japonica Group] >gi|33354141|dbj|BAC81140.1| plastid (p)ppGpp synthase [Oryza sativa Japonica Group] >gi|42408400|dbj|BAD09583.1| plastid (p)ppGpp synthase [Oryza sativa Japonica Group] >gi|113623938|dbj|BAF23883.1| Os08g0457600 [Oryza sativa Japonica Group] >gi|215694336|dbj|BAG89329.1| unnamed protein product [Oryza sativa Japonica Group] >gi|215704598|dbj|BAG94226.1|…	5.32376e-145		9.77	9.33	9.94	10.56	11.03	9.2		8.45	9.21
Ss_all200810_5834	PREDICTED: succinate dehydrogenase [ubiquinone] flavoprotein subunit, mitochondrial-like [Brachypodium distachyon]	3.38075e-44		8.67	9.07	10.2	11.65	10.62	8.72		10.59	10.22
Ss_all200810_6896	PREDICTED: probable carboxylesterase 13-like [Brachypodium distachyon]	2.63916e-29		9.45	9.63	9.72	11.08	10.69	10.08		9.62	9.62
Ss_all200810_6978	PREDICTED: protein HVA22-like [Brachypodium distachyon]	3.57546e-50		9.45	9.49	9.3	9.88	10.67	9.94		9.83	9.75
Ss_all200810_7417	cystatin [Zea mays] >gi|195639136|gb|ACG39036.1| cystatin [Zea mays]	8.35572e-43		9.92	9.64	9.31	9.64	10.46	10.36		10.52	10.09
Ss_all200810_7704	acetylglucosaminyltransferase, putative [Ricinus communis] >gi|223529357|gb|EEF31323.1| acetylglucosaminyltransferase, putative [Ricinus communis]	1.69124e-57		9.52	9.78	9.91	11.03	11.02	10.13		9.47	9.6
Ss_all200810_8748	actin depolymerization factor-like protein [Hordeum vulgare subsp. vulgare] >gi|197621224|gb|ACH70384.1| actin depolymerization factor-like protein [Hordeum vulgare subsp. vulgare]	5.00098e-73		8.77	8.83	10.26	11.8	11.37	9.63		10.1	10.25
Ss_all200810_8771	metallothionein [Brassica rapa var. parachinensis]	1.94423e-15		8.97	9.22	9.79	10.1	8.84	7.79		9.33	9.36
Ss_all200810_8851	PREDICTED: pyruvate dehydrogenase E1 component subunit alpha-2, mitochondrial-like [Brachypodium distachyon]	1.05655e-35		8.57	8.63	9.49	10.83	10.94	9.29		8.82	9.04
Ss_all200810_8924	cold regulated protein [Triticum aestivum]	1.0684e-14		8.74	8.38	8.82	10.26	10.89	9.86		9.84	9.55
Ss_all200810_9438	choline/ethanolamine kinase [Zea mays]	8.66521e-97		9.44	9.45	9.76	10.58	11.84	9.94		9.82	9.71
Ss_all200810_9485	lysine ketoglutarate reductase/saccharopine dehydrogenase [Triticum turgidum]	8.36872e-94		8.87	8.96	9.41	10.22	11.06	9.07		9.31	9.53
Ss_all200810_11500	heat shock protein 70-1 [Nicotiana tabacum]	3.94852e-30		6.14	6.1	6.13	5.99	6.2	6.29		7.45	7.1
Ss_all200810_11859	thiazole biosynthetic enzyme [Pseudotsuga menziesii var. menziesii]	1.78054e-70		6.05	6.3	6.28	5.93	6.17	6.39		7.36	6.82
Ss_all200810_12143	PREDICTED: carbamoyl-phosphate synthase large chain-like [Brachypodium distachyon]	1.56073e-23		5.72	6.16	6.1	6.1	6.12	6.5		7.58	6.94
Ss_all200810_13429	elongation factor 2 [Triticum monococcum]	1.80622e-52		5.83	6.07	6.14	5.89	6	6.42		8.89	7.9
Ss_all200810_15134	G protein alpha II subunit [Pisum sativum]	5.62123e-08		6.01	6.22	6.02	5.84	5.98	6.24		8.29	6.52
Ss_all200810_17974	mitochondrial import receptor subunit TOM40 [Zea mays] >gi|195610654|gb|ACG27157.1| mitochondrial import receptor subunit TOM40 [Zea mays]	9.88567e-06		5.94	6.1	5.99	5.89	6.12	6.37		7.42	6.72
Ss_all200810_19750	S-adenosyl-homocysteine hydrolase [Schiedea globosa]	1.01818e-14		5.85	5.9	6.01	5.89	5.97	5.9		7.67	7.56
Ss_all200810_19885	Ribosomal S3Ae family			5.65	5.93	6.13	5.97	6.37	7.01		9.13	9.15
Ss_all200810_20307	Glycosyl hydrolase family 61			5.99	6.29	6.29	6.17	6.17	6.45		7.26	7.32
Ss_all200810_21679	enterochelin esterase, putative [Ricinus communis] >gi|223499772|gb|EEF22348.1| enterochelin esterase, putative [Ricinus communis]	2.27958e-05		6.19	6.36	6.4	6.26	6.23	6.34		6.14	7.84
Ss_all200810_2191	glycoside hydrolase family 37 protein [Sphaerulina musiva SO2202]			5.83	6.02	6.15	5.91	5.99	5.95		8.03	6.32
Ss_all200810_23131	Gag-Pol polyprotein [Lotus japonicus]	5.82681e-11		6.23	5.78	6.57	6.3	6.56	6.55		6.31	8.35
Ss_all200810_23729	40S ribosomal protein S4 [Zea mays] >gi|195610502|gb|ACG27081.1| 40S ribosomal protein S4 [Zea mays]	1.97017e-72		5.57	5.97	6.02	5.75	5.37	7.42		9.95	8.87
Ss_all200810_25687	peroxisomal membrane protein [Sphaerulina musiva SO2202]			5.63	6.27	6.02	5.97	5.96	6.6		8.53	7.8
Ss_all200810_25869	Peptidase M14 carboxypeptidase A [Macrophomina phaseolina MS6]			6.35	6.37	6.39	6.26	6.28	6.45		10.25	8.74
Ss_all200810_26848	putative glutamate carboxypeptidase protein [Eutypa lata UCREL1]			5.42	6.13	6.19	5.97	6.01	6.72		8.03	7.29
Ss_all200810_27342	RecName: Full=Phytepsin; AltName: Full=Aspartic proteinase; Contains: RecName: Full=Phytepsin 32 kDa subunit; Contains: RecName: Full=Phytepsin 29 kDa subunit; Contains: RecName: Full=Phytepsin 16 kDa subunit; Contains: RecName: Full=Phytepsin 11 kDa subunit; Flags: Precursor >gi|18904|emb|CAA39602.1| aspartic proteinase [Hordeum vulgare subsp. vulgare]	1.8477e-49		5.71	5.95	6.27	5.97	6.34	6.56		8.7	7.82
Ss_all200810_27418	aldehyde dehydrogenase [Oryza sativa]	6.75611e-100		5.99	6.28	6.33	6.05	6.08	6.37		8.54	8.31
Ss_all200810_27818	cat eye syndrome critical region protein 5 [Zea mays] >gi|195653355|gb|ACG46145.1| cat eye syndrome critical region protein 5 precursor [Zea mays]	2.10869e-40		5.56	6.04	6.15	6.05	6.2	6.55		8.13	7.26
Ss_all200810_2790	Cell wall-associated hydrolase [Medicago truncatula] >gi|355504652|gb|AES85855.1| Cell wall-associated hydrolase [Medicago truncatula]	1.6984e-17		6.08	7.1	6.2	5.81	6.13	5.76		8.03	8.77
Ss_all200810_30976	putative cytochrome P450 [Eustoma exaltatum subsp. russellianum]	1.97323e-06		6.5	6.6	6.37	6.03	6.42	6.39		8.21	8.29
Ss_all200810_31019	DEAD BOX RNA helicase RH15 - like protein [Arabidopsis thaliana]	4.02902e-23		5.86	6.23	6.15	6.07	6.35	6.56		8.32	7.9
Ss_all200810_31171	60S ribosomal protein L20 [Rhizoplaca chrysoleuca]			5.59	6.1	6.3	5.8	6.07	6.52		9.87	7.7
Ss_all200810_31390	chloroplast translational elongation factor Tu [Pelargonium graveolens]	2.89375e-11		5.9	5.96	6.08	5.88	5.8	6.99		8.63	7.65
Ss_all200810_31963	similar to succinate/fumarate mitochondrial transporter [Leptosphaeria maculans JN3]			5.98	6.28	6.01	5.99	6.17	7.19		8.36	7
Ss_all200810_32017	putative plasma membrane H+ ATPase [Oryza sativa Japonica Group] >gi|55168258|gb|AAV44124.1| putative plasma membrane H+ ATPase [Oryza sativa Japonica Group]	1.54596e-23		5.7	6.06	6.41	6.09	5.29	6.56		10.86	9.42
Ss_all200810_32856	carbohydrate-binding module family 48 protein [Pseudocercospora fijiensis CIRAD86]			5.59	6.16	6.18	6.07	5.92	6.43		8.54	6.81
Ss_all200810_33339	elongation factor 1-alpha, partial [Arum maculatum]	1.68061e-30		5.87	6.44	6.11	6.06	6.17	6.18		8.94	8.13
Ss_all200810_33665	cell division control protein 48C [Arabidopsis thaliana] >gi|28201771|sp|Q9LZF6.2|CD48E_ARATH RecName: Full=Cell division control protein 48 homolog E; Short=AtCDC48e; AltName: Full=Transitional endoplasmic reticulum ATPase E >gi|26449352|dbj|BAC41803.1| putative transitional endoplasmic reticulum ATPase [Arabidopsis thaliana] >gi|26452166|dbj|BAC43171.1| putative transitional endoplasmic reticul…	2.49647e-16		5.78	6.34	6.44	6.12	6.47	6.45		8.72	6.95
Ss_all200810_35924	succinate dehydrogenase 1-1 [Arabidopsis lyrata subsp. lyrata] >gi|297312576|gb|EFH43000.1| succinate dehydrogenase 1-1 [Arabidopsis lyrata subsp. lyrata]	1.75154e-17		5.83	6.07	6.23	6.08	6.23	6.48		7.95	7.4
Ss_all200810_36593	aspartate aminotransferase [Oryza sativa Japonica Group]	4.2698e-11		6.06	6.08	6.27	6.16	6.32	6.36		7.01	6.71
Ss_all200810_37151	actin [Cleistogenes songorica]	3.05706e-07		5.8	6.04	6.07	5.96	6.14	6.86		9.34	7.96
Ss_all200810_38172	granule-bound starch synthase I, partial [Bashania aristata]	1.46226e-05		5.64	6.37	5.97	5.81	5.83	6.08		8.63	6.8
Ss_all200810_39672	glutamine synthetase GS58 [Nicotiana attenuata]	6.23091e-144		5.66	6.37	6.61	5.87	6.11	6.49		8.91	7.56
Ss_all200810_39785	integral membrane protein [Verticillium alfalfae VaMs.102]			5.66	6.35	6.18	5.83	6.1	6.87		7.34	7.65
Ss_all200810_40229	kinase-like protein [Sphaerulina musiva SO2202]			6.05	6.32	6.06	5.82	5.96	6.26		7.92	7.19
Ss_all200810_40922	glutathione-dependent formaldehyde dehydrogenase [Linum usitatissimum]	3.41633e-32		6.23	6.2	6.5	6.1	6.27	6.34		7.81	7.15
Ss_all200810_41927	ATP synthase beta chain [Isotachis lyallii]	1.63616e-13		5.74	6.38	6.2	6.02	6.1	6.38		9.47	9.54
Ss_all200810_42245	PREDICTED: probable glutamate carboxypeptidase 2-like [Glycine max]	4.68052e-05		6.16	5.97	6.43	6.29	6.53	6.62		9.58	8.52
Ss_all200810_42544	glycoside hydrolase family 10 protein [Setosphaeria turcica Et28A]			5.68	5.99	6.2	5.94	6.34	6.48		9.81	8.28
Ss_all200810_43129	phosphoinositide phosphatase [Sphaerulina musiva SO2202]			5.98	6.17	6.11	5.84	6.14	6.4		7.42	7.23
Ss_all200810_43363	cyclophilin [Ricinus communis]	2.01802e-15		5.81	5.82	5.95	5.87	5.96	6.8		9.35	7.73
Ss_all200810_45249	carbamoyl phosphate synthetase B [Populus maximowiczii x Populus nigra]	4.77021e-16		5.78	6.15	6.05	6.17	6.1	6.78		8.13	7.93
Ss_all200810_46199	PREDICTED: DEAD-box ATP-dependent RNA helicase 56-like [Brachypodium distachyon]	5.73516e-62		5.99	6.36	6.17	6.16	6.3	6.25		8.15	7.34
Ss_all200810_48077	MFS general substrate transporter [Sphaerulina musiva SO2202]			6.21	6.3	6.34	6.06	6.13	6.37		7.58	7.88
Ss_all200810_48275	hydrolase, putative [Ricinus communis] >gi|223536861|gb|EEF38500.1| hydrolase, putative [Ricinus communis]	4.86652e-15		5.81	6.1	6.23	5.93	6.26	6.29		8.07	6.82
Ss_all200810_50288	PREDICTED: malignant T cell-amplified sequence 1-like [Glycine max]	1.31138e-05		5.98	6.17	6.08	6.06	6.09	6.26		7.1	6.83
Ss_all200810_5162	NADH dehydrogenase subunit 7 [Dichodontium pellucidum]	6.26994e-113		6.43	6.5	6.32	6.17	6.01	6.43		8.28	7.45
Ss_all200810_6428	alpha-l-arabinofuranosidase a [Colletotrichum orbiculare MAFF 240422]			5.72	5.99	6.32	5.79	6.43	6.65		8.45	8.08
Ss_all200810_742	aconitate hydratase 2 [Citrus clementina]	3.40583e-25		5.95	6.2	6.11	5.88	6.11	6.31		7.98	7.48
Ss_all200810_7528	60S ribosomal protein L35a [Vernicia fordii]	2.01834e-06		5.7	6.04	6.14	5.79	6.14	6.54		10.15	8.8
Ss_all200810_9022	Chain A, Dihydrolipoamide Dehydrogenase Of Glycine Decarboxylase From Pisum Sativum >gi|9955322|pdb|1DXL|B Chain B, Dihydrolipoamide Dehydrogenase Of Glycine Decarboxylase From Pisum Sativum >gi|9955323|pdb|1DXL|C Chain C, Dihydrolipoamide Dehydrogenase Of Glycine Decarboxylase From Pisum Sativum >gi|9955324|pdb|1DXL|D Chain D, Dihydrolipoamide Dehydrogenase Of Glycine Decarboxylase From Pisum Sa…	1.53917e-24		6.08	6.34	6.52	6.35	6.2	6.31		9.12	9.12
Ss_all200810_16305	Os02g0615300 [Oryza sativa Japonica Group] >gi|47496821|dbj|BAD19465.1| putative protein kinase Xa21 , receptor type [Oryza sativa Japonica Group] >gi|113536960|dbj|BAF09343.1| Os02g0615300 [Oryza sativa Japonica Group] >gi|125582882|gb|EAZ23813.1| hypothetical protein OsJ_07526 [Oryza sativa Japonica Group]	9.38239e-36		5.49	6.48	5.01	4.92	4.63	4.64		4.65	4.84
Ss_all200810_16945	hypothetical protein MTR_5g051000 [Medicago truncatula] >gi|355515718|gb|AES97341.1| hypothetical protein MTR_5g051000 [Medicago truncatula]	1.89003e-15		5.16	6.61	5.13	5.6	5.04	5.09		4.73	5.05
Ss_all200810_24209	NADP-dependent mannitol dehydrogenase [Sphaerulina musiva SO2202]			5.09	5.73	5.14	5.05	5.26	6.81		7.88	6.74
Ss_all200810_712	ATP synthase F0 subunit 8 (mitochondrion) [Phialocephala subalpina]			4.44	4.85	4.55	4.61	4.73	6.38
Ss_all200810_7330	Transketolase [Macrophomina phaseolina MS6]			4.83	5.04	4.85	4.93	5.06	6.48		7.91	5.68
Ss_all200810_8040	NADH/Ubiquinone/plastoquinone (complex I) [Microbacterium laevaniformans]			4.35	5.81	5.06	4.74	4.33	5.4		10.09	7.79
Ss_all200810_10121	ATP-binding cassette transporter, subfamily C, member 6, SmABCC6 [Selaginella moellendorffii] >gi|300158907|gb|EFJ25528.1| ATP-binding cassette transporter, subfamily C, member 6, SmABCC6 [Selaginella moellendorffii]	1.6974e-21		5.06	5.26	5	5.05	5.02	5.06		5.79	5.35
Ss_all200810_19488	glycoside hydrolase family 36 protein [Baudoinia compniacensis UAMH 10762]			4.92	5.03	4.96	4.94	4.92	4.99		6.46	5.23
Ss_all200810_27086	eukaryotic translation initiation factor 2 beta subunit isoform 1 [Zea mays] >gi|195633813|gb|ACG36751.1| eukaryotic translation initiation factor 2 beta subunit [Zea mays] >gi|238014440|gb|ACR38255.1| unknown [Zea mays]	2.09924e-38		4.55	5.28	5.03	4.72	4.75	5.19		6.96	5.81
Ss_all200810_28945	laccase [Populus trichocarpa] >gi|11071906|emb|CAC14720.1| laccase [Populus trichocarpa]	7.47147e-16		4.91	5.08	5.02	4.89	5.12	5.25		6.6	6.42
Ss_all200810_48495	Major facilitator superfamily [Macrophomina phaseolina MS6]			4.65	5.09	4.84	4.73	4.72	4.98		6.09	5.47
Ss_all200810_8832	actin [Erythroxylum coca]	2.31718e-08		4.92	4.88	5.01	5	4.97	5.09		5.93	5.49
Ss_all200810_12930	cytochrome c oxidase subunit 2 [Equisetum arvense]	2.16792e-13		4.42	5.11	4.48	4.66	4.66	5.22		8.28	6.79
Ss_all200810_763	Ribosomal protein S10 [Medicago truncatula] >gi|355477385|gb|AES58588.1| Ribosomal protein S10 [Medicago truncatula]	8.15855e-06		4.53	4.53	4.47	4.6	4.67	4.52		5.25	7.42
Ss_all200810_11612	ATP synthase F1 subunit alpha [Funaria hygrometrica]	1.13168e-69		5.78	5.87	5.87	5.65	5.95	6.12		8.16	7.55
Ss_all200810_12608	alcohol dehydrogenase (EC 1.1.1.1) class III [Arabidopsis thaliana]	2.8432e-31		5.86	5.95	5.95	5.86	5.84	6.18		7.8	6.66
Ss_all200810_13039	MFS general substrate transporter			5.41	5.77	5.81	5.52	5.52	5.67		7.25	6.7
Ss_all200810_13803	Fungal specific transcription factor domain			5.47	5.72	5.39	5.45	5.69	6.02		7.12	6.36
Ss_all200810_13998	PREDICTED: proteasome subunit alpha type-7-A-like [Brachypodium distachyon]	4.12851e-22		5.66	5.96	5.74	5.81	5.87	6.34		8.35	7.15
Ss_all200810_14352	Tannase and feruloyl esterase			5.57	6.05	6.06	5.72	5.78	6.24		7.22	6.94
Ss_all200810_17912	glycoside hydrolase family 17 protein [Baudoinia compniacensis UAMH 10762]			5.58	5.76	5.9	5.81	5.97	6.04		7.88	7.16
Ss_all200810_18770	PREDICTED: 2-oxoglutarate dehydrogenase, mitochondrial-like [Glycine max]	3.90294e-21		5.48	5.86	5.59	5.63	5.61	6.21		7.96	6.38
Ss_all200810_19080	sugar transporter [Colletotrichum orbiculare MAFF 240422]			5.77	5.91	5.88	5.89	5.77	5.98		7.34	6.73
Ss_all200810_20325	oligouridylate binding protein [Nicotiana plumbaginifolia]	2.88443e-14		5.5	5.91	5.67	5.46	5.5	5.86		8.94	8.47
Ss_all200810_20840	putative opsin [Oryza sativa Indica Group]	2.44181e-10		5.68	5.3	6.03	5.73	6.09	5.84		6.31	7.43
Ss_all200810_25299	Lactose permease [Fusarium oxysporum f. sp. cubense race 4]			6.03	5.9	5.81	5.6	5.81	6.24		10.32	8.83
Ss_all200810_25914	ubiquitin-specific protease 6 [Arabidopsis thaliana]	5.19458e-10		5.42	5.91	5.93	5.75	5.94	6.24		7.39	7.22
Ss_all200810_25974	PREDICTED: glucosamine--fructose-6-phosphate aminotransferase [isomerizing] 2 [Brachypodium distachyon]	2.64705e-11		5.64	6.11	5.89	5.71	5.73	6.25		9.34	8.35
Ss_all200810_27148	glycoside hydrolase family 61 protein [Pseudocercospora fijiensis CIRAD86]			5.62	6.09	5.77	5.96	5.95	6.17		8.31	7.64
Ss_all200810_30493	C6 finger domain protein, putative [Metarhizium acridum CQMa 102]			5.83	6.03	5.93	5.83	5.8	6.36		7.29	6.52
Ss_all200810_33631	Aha1_N-domain-containing protein [Sphaerulina musiva SO2202]			5.53	5.71	5.42	5.45	5.61	6.04		7.49	6.53
Ss_all200810_35000	alpha-glucosidase [Hordeum vulgare subsp. spontaneum]	3.59904e-20		5.56	5.54	5.71	5.59	5.65	6.26		8.05	7.46
Ss_all200810_35126	RecName: Full=5-methyltetrahydropteroyltriglutamate--homocysteine methyltransferase; AltName: Full=Cobalamin-independent methionine synthase isozyme; AltName: Full=Vitamin-B12-independent methionine synthase isozyme >gi|886471|emb|CAA58474.1| methionine synthase [Catharanthus roseus]	1.61982e-17		5.54	5.69	5.81	5.53	5.66	6.04		7.85	8.43
Ss_all200810_35185	40S ribosomal protein S23 [Ajellomyces dermatitidis SLH14081]			5.76	5.86	5.88	5.84	5.74	6.09		8.3	6.21
Ss_all200810_35765	glycoside hydrolase family 93 protein [Pseudocercospora fijiensis CIRAD86]			5.57	6.06	5.85	5.65	5.98	6.14		7.66	6.73
Ss_all200810_39293	PREDICTED: 40S ribosomal protein S14-like [Brachypodium distachyon]	8.85121e-31		5.42	5.81	5.6	5.6	5.58	6.27		8.61	7.47
Ss_all200810_41375	bifunctional {beta}-D-xylosidase/{alpha}-L-arabinofuranosidase [Arabidopsis thaliana] >gi|75262458|sp|Q9FGY1.1|BXL1_ARATH RecName: Full=Beta-D-xylosidase 1; Short=AtBXL1; AltName: Full=Alpha-L-arabinofuranosidase; Flags: Precursor >gi|9759419|dbj|BAB09906.1| xylosidase [Arabidopsis thaliana] >gi|21539545|gb|AAM53325.1| xylosidase [Arabidopsis thaliana] >gi|332008419|gb|AED95802.1| bifunctional {b…	2.3905e-39		5.57	5.82	5.77	5.53	5.73	5.77		7.29	6.84
Ss_all200810_45532	peptidase [Myceliophthora thermophila ATCC 42464]			5.55	5.82	5.72	5.61	5.96	5.92		8.98	7.9
Ss_all200810_47396	enolase [Arabidopsis thaliana]	1.26854e-22		5.64	5.67	5.67	5.48	5.66	5.91		7.11	6.55
Ss_all200810_50303	nucleosome assembly protein 1-like protein 2 [Nicotiana tabacum]	7.16079e-08		5.38	6.07	5.89	5.52	5.7	6.11		8.24	7.12
Ss_all200810_5772	alcohol oxidase [Aspergillus niger ATCC 1015]			5.63	5.95	6.01	5.95	5.9	6.24		8.02	7.42
Ss_all200810_7448	polyol transporter 5 [Arabidopsis thaliana] >gi|118573108|sp|Q8VZ80.2|PLT5_ARATH RecName: Full=Polyol transporter 5; AltName: Full=Protein POLYOL TRANSPORTER 5; Short=AtPLT5; AltName: Full=Sugar-proton symporter PLT5 >gi|9293909|dbj|BAB01812.1| sugar transporter protein [Arabidopsis thaliana] >gi|332642632|gb|AEE76153.1| polyol transporter 5 [Arabidopsis thaliana]	3.92609e-17		5.39	5.98	5.55	5.75	5.53	6.15		8.74	8.44
Ss_all200810_10280	isoprenoid biosynthesis-like protein [Oryza sativa Japonica Group]	9.41408e-42		9.72	9.63	10.32	9.66	9.36	8.89
Ss_all200810_11033	RNA recognition motif containing protein [Zea mays] >gi|224033095|gb|ACN35623.1| unknown [Zea mays] >gi|238014594|gb|ACR38332.1| unknown [Zea mays]	3.61922e-49		10.19	10.3	10.68	9.88	9.74	9.25		10.65	10.63
Ss_all200810_11933	glyceraldehyde-3-phosphate dehydrogenase [Oryza sativa]	1.10937e-125		10.2	10.06	10.31	9.63	9.15	9.42		9.37	9.68
Ss_all200810_13683	oligouridylate binding protein-like protein [Solanum tuberosum]	5.10259e-15		9.74	9.47	10.04	9.55	9.74	7.92		9	8.81
Ss_all200810_16368	PREDICTED: beta-fructofuranosidase 1-like [Brachypodium distachyon]	5.51047e-80		10.66	10.23	10.04	9.86	9.67	9.58		9.78	9.1
Ss_all200810_16580	Sigma factor sigB regulation protein rsbQ [Zea mays] >gi|194695224|gb|ACF81696.1| unknown [Zea mays] >gi|195638958|gb|ACG38947.1| sigma factor sigB regulation protein rsbQ [Zea mays] >gi|195645464|gb|ACG42200.1| sigma factor sigB regulation protein rsbQ [Zea mays]	1.75994e-144		10.65	9.98	10.15	9.77	9.48	9.18		9.97	9.92
Ss_all200810_16800	aquaporin NIP4.1 [Zea mays]	4.77721e-108		10.01	9.8	9.95	9.72	9.37	9.12		9.05	9.02
Ss_all200810_17323	1-deoxy-D-xylulose 5-phosphate reductoisomerase precursor [Oryza sativa]	1.94116e-31		10.34	10.25	10.4	10.23	9.48	9.06		10.71	9.99
Ss_all200810_18994	Os12g0615400 [Oryza sativa Japonica Group] >gi|108862964|gb|ABA99849.2| 37 kDa inner envelope membrane protein, chloroplast precursor, putative, expressed [Oryza sativa Japonica Group] >gi|113649781|dbj|BAF30293.1| Os12g0615400 [Oryza sativa Japonica Group] >gi|125537405|gb|EAY83893.1| hypothetical protein OsI_39115 [Oryza sativa Indica Group] >gi|125580075|gb|EAZ21221.1| hypothetical protein OsJ…	1.65389e-15		10.17	10.17	10.19	9.38	9.11	9.32		9.25	10.04
Ss_all200810_20496	hypersensitive induced response protein 3 [Triticum aestivum]	4.29162e-90		10.85	10.15	10	9.62	9.69	9.69		10.16	10.33
Ss_all200810_22047	putative cyclic nucleotide and calmodulin-regulated ion channel protein [Hordeum vulgare subsp. vulgare]	6.70722e-45		10.52	10.27	10.37	9.97	9.88	9.5		10.11	10.04
Ss_all200810_25224	PREDICTED: zinc-metallopeptidase, peroxisomal-like isoform 1 [Brachypodium distachyon]	4.24987e-15		10.81	10	10.19	9.99	9.42	9.33		10.48	9.78
Ss_all200810_27192	40S ribosomal protein S30 [Medicago truncatula] >gi|357482045|ref|XP_003611308.1| 40S ribosomal protein S30 [Medicago truncatula] >gi|355509763|gb|AES90905.1| 40S ribosomal protein S30 [Medicago truncatula] >gi|355512643|gb|AES94266.1| 40S ribosomal protein S30 [Medicago truncatula]	5.29697e-12		10.37	9.85	10.31	10.43	9.97	9.61		10.9	11.76
Ss_all200810_2762	PREDICTED: protein TIFY 10A-like [Brachypodium distachyon]	2.14609e-60		10.23	10.21	10.13	9.73	9.3	9.71		10.03	10.5
Ss_all200810_27963	Os12g0265100 [Oryza sativa Japonica Group] >gi|77554210|gb|ABA97006.1| Isoflavone reductase, putative, expressed [Oryza sativa Japonica Group] >gi|113649038|dbj|BAF29550.1| Os12g0265100 [Oryza sativa Japonica Group] >gi|125551350|gb|EAY97059.1| hypothetical protein OsI_18981 [Oryza sativa Indica Group] >gi|125600853|gb|EAZ40429.1| hypothetical protein OsJ_24881 [Oryza sativa Japonica Group]	2.85129e-28		10.66	10.1	10.12	9.78	9.07	9.43		9.01	8.96
Ss_all200810_29960	protein kinase Kelch repeat:Kelch [Zea mays]	2.49812e-28		10.07	10.06	10.28	9.89	10.12	8.31		11.23	9.9
Ss_all200810_30081	beta glucanase:ISOTYPE=II	1.41475e-114		11.11	10.07	9.91	9.82	9.53	9.8		9.8	10.57
Ss_all200810_30230	carboxypeptidase I [Oryza australiensis]	1.16003e-64		10.6	9.95	9.8	9.9	10	9.83		12.46	13.08
Ss_all200810_31677	calmodulin binding protein cellular communication/signal transduction mechanism [Oryza sativa Indica Group]	2.24502e-42		10.2	10.01	10.05	9.76	9.59	9.45		9.91	10.2
Ss_all200810_33258	PREDICTED: protein phosphatase 2C and cyclic nucleotide-binding/kinase domain-containing protein-like [Brachypodium distachyon]	3.4988e-51		10.4	10.1	10.34	9.92	9.3	9.25
Ss_all200810_34351	PREDICTED: peptidyl-prolyl cis-trans isomerase NIMA-interacting 4-like [Brachypodium distachyon]	7.12955e-50		10.01	10.06	10.07	9.65	9.28	9.06
Ss_all200810_35684	PREDICTED: ethylene-responsive transcription factor ERF060-like [Brachypodium distachyon]	2.63195e-06		10.35	10.18	10.5	9.9	9.45	8.86		9.77	10.26
Ss_all200810_37118	Os08g0524200 [Oryza sativa Japonica Group] >gi|42407746|dbj|BAD08893.1| putative auxin-induced protein [Oryza sativa Japonica Group] >gi|42761399|dbj|BAD11564.1| putative auxin-induced protein [Oryza sativa Japonica Group] >gi|113624255|dbj|BAF24200.1| Os08g0524200 [Oryza sativa Japonica Group] >gi|215765087|dbj|BAG86784.1| unnamed protein product [Oryza sativa Japonica Group]	1.98537e-13		10.44	10.16	10.38	9.85	9.51	9.36		10.12	10.36
Ss_all200810_37156	PREDICTED: ubiquitin-conjugating enzyme E2 7-like [Brachypodium distachyon]	3.84896e-11		10.16	9.91	10.1	9.79	9.76	9.42		10.46	10.4
Ss_all200810_38641	PREDICTED: bidirectional sugar transporter SWEET2b-like [Brachypodium distachyon]	1.11805e-26		10.57	9.95	9.94	9.73	9.01	9.46		9.67	10.92
Ss_all200810_40783	lrgB-like family protein [Zea mays] >gi|195647864|gb|ACG43400.1| lrgB-like family protein [Zea mays]	5.56216e-42		10.65	9.86	9.78	9.4	9.43	9.41		9.29	9.42
Ss_all200810_4141	protein kinase Kelch repeat:Kelch [Zea mays]	8.7519e-26		10.23	10.16	10.34	10.01	10.15	8.36		11.17	10.54
Ss_all200810_42065	PREDICTED: trafficking kinesin-binding protein 1-like isoform X1 [Setaria italica]			9.88	9.61	10.13	9.85	9.42	9.33		9.5	9.37
Ss_all200810_44185	1-deoxy-D-xylulose 5-phosphate synthase 1 [Zea mays]	2.4645e-08		10.58	10.12	9.88	9.58	9.36	9.41		10.29	10.46
Ss_all200810_44211	Os08g0504700 [Oryza sativa Japonica Group] >gi|75147526|sp|Q84PD8.1|SAP11_ORYSJ RecName: Full=Zinc finger A20 and AN1 domain-containing stress-associated protein 11; Short=OsSAP11 >gi|29367337|gb|AAO72541.1| pathogenesis-related protein-like protein [Oryza sativa Japonica Group] >gi|42407677|dbj|BAD08826.1| putative multiple stress-responsive zinc-finger protein [Oryza sativa Japonica Group] >gi|…	1.82384e-31		10.72	10.05	9.99	9.82	10.11	9.78		11.24	10.94
Ss_all200810_4424	salt-inducible protein [Zea mays] >gi|194688762|gb|ACF78465.1| unknown [Zea mays] >gi|223949231|gb|ACN28699.1| unknown [Zea mays]	1.44632e-171		10.08	10.02	10.08	9.7	9.86	9.17		10.65	10.81
Ss_all200810_45183	Rsm1-like			10.03	9.75	10.24	9.98	9.36	9.02		9.6	9.68
Ss_all200810_45466	NPR1-like 2 [Oryza sativa Indica Group]	1.19834e-38		10.56	9.76	10.14	9.92	9.66	9.14		10.45	10.34
Ss_all200810_45697	asparagine synthetase [Zea mays] >gi|195607224|gb|ACG25442.1| asparagine synthetase [Zea mays]	0		10.33	9.86	10.37	9.82	10.2	8.25		9	9.01
Ss_all200810_47131	PREDICTED: UDP-sulfoquinovose synthase, chloroplastic-like [Brachypodium distachyon]	7.96465e-91		10.11	9.93	10.07	9.71	9.51	9.02		9.93	10.57
Ss_all200810_47180	LOC100282715 precursor [Zea mays] >gi|195624700|gb|ACG34180.1| esterase precursor [Zea mays] >gi|224031447|gb|ACN34799.1| unknown [Zea mays]	4.06462e-69		10.19	9.93	10.34	9.88	9.37	8.9		9.11	8.98
Ss_all200810_48790	eukaryotic initiation factor 4A [Lolium perenne]	3.68357e-67		9.99	9.71	10.18	9.95	9.87	9.14		10.06	10.7
Ss_all200810_5558	ABA and WDS induced 3 protein, partial [Pinus mugo] >gi|388893761|gb|AFK81679.1| ABA and WDS induced 3 protein, partial [Pinus mugo] >gi|388893777|gb|AFK81687.1| ABA and WDS induced 3 protein, partial [Pinus mugo]	7.51253e-08		10.49	10.37	10.46	9.87	9.27	9.3		9.57	9.8
Ss_all200810_7028	patatin-like protein [Sorghum bicolor]	3.75562e-131		10.17	9.97	9.89	9.41	9.34	9.18		9.07	9.07
Ss_all200810_7394	Os03g0275500 [Oryza sativa Japonica Group] >gi|108707458|gb|ABF95253.1| Clathrin assembly protein, putative, expressed [Oryza sativa Japonica Group] >gi|113548179|dbj|BAF11622.1| Os03g0275500 [Oryza sativa Japonica Group] >gi|125543307|gb|EAY89446.1| hypothetical protein OsI_10952 [Oryza sativa Indica Group] >gi|215694471|dbj|BAG89428.1| unnamed protein product [Oryza sativa Japonica Group]	4.61397e-14		10.25	9.97	9.94	9.93	9.74	9.21		10.33	10.46
Ss_all200810_8893	Os08g0428900 [Oryza sativa Japonica Group] >gi|25553693|dbj|BAC24937.1| FYVE finger-containing phosphoinositide kinase-like [Oryza sativa Japonica Group] >gi|113623820|dbj|BAF23765.1| Os08g0428900 [Oryza sativa Japonica Group]	1.70089e-26		10.21	9.71	9.67	9.61	9.23	9.43		9.28	9.34
Ss_all200810_9320	40S ribosomal protein S19 [Oryza sativa Indica Group]	2.21097e-16		9.97	9.97	10.36	10.01	9.62	9.36		10.52	10.73
Ss_all200810_9430	cystathionine gamma-synthase [Zea mays]	0		10.33	10.07	10.12	10.11	9.93	9.62		11.09	11.3
Ss_all200810_9828	PREDICTED: calcium uptake protein 1 homolog, mitochondrial-like isoform X1 [Setaria italica]			10.52	10.4	10.45	10.06	9.67	9.86		10.35	9.76
Ss_all200810_13416	PREDICTED: uncharacterized protein ycf45-like [Brachypodium distachyon]	9.85196e-45		11.56	10.31	10.27	10.27	9.04	8.71		8.07	8.51
Ss_all200810_13909	rho termination factor, N-terminal domain containing protein [Zea mays] >gi|195649197|gb|ACG44066.1| rho termination factor, N-terminal domain containing protein [Zea mays]	1.66018e-15		10.74	10.18	9.89	9.51	9.12	9.14		9.38	9.69
Ss_all200810_14038	GTPase activating protein [Zea mays] >gi|195616938|gb|ACG30299.1| GTPase activating protein [Zea mays]	2.07231e-66		10.96	10.29	10.1	9.34	9.33	8.99		9.89	10.18
Ss_all200810_14511	Os12g0583500 [Oryza sativa Japonica Group] >gi|77556906|gb|ABA99702.1| transposon protein, putative, Mutator sub-class, expressed [Oryza sativa Japonica Group] >gi|113649654|dbj|BAF30166.1| Os12g0583500 [Oryza sativa Japonica Group]	2.99263e-32		10.68	10.36	10.39	9.35	8.92	8.87		9.53	9.2
Ss_all200810_16433	citrate transporter family protein [Zea mays]	5.72866e-72		10.29	10.17	10.31	9.79	9.14	8.69		9.42	9.76
Ss_all200810_17871	protein kinase [Zea mays] >gi|195611704|gb|ACG27682.1| protein kinase [Zea mays]	0		10.4	10.19	10.13	9.25	8.79	8.84		9.75	9.83
Ss_all200810_18025	RecName: Full=Probable sucrose-phosphate synthase 1; AltName: Full=UDP-glucose-fructose-phosphate glucosyltransferase >gi|158564091|sp|Q0JGK4.2|SPS1_ORYSJ RecName: Full=Probable sucrose-phosphate synthase 1; AltName: Full=Sucrose phosphate synthase 1F; Short=OsSPS1F; AltName: Full=UDP-glucose-fructose-phosphate glucosyltransferase >gi|57899842|dbj|BAD87626.1| sucrose phosphate synthase [Oryza sat…	1.08391e-31		11.08	10.41	10.35	9.58	9.19	9.11		9.07	9.81
Ss_all200810_21052	glycine/serine hydroxymethyltransferase reductase, partial [Olea europaea]	1.87816e-22		10.51	10.28	10.1	9.01	8.64	8.74		8.56	9.1
Ss_all200810_2147	acyl-CoA-binding protein [Camellia sinensis]	8.59072e-49		10.76	10.17	9.95	9.37	8.61	8.58		8.47	10.19
Ss_all200810_23017	PREDICTED: abscisic stress-ripening protein 2-like [Setaria italica]			10.51	10.34	10.18	9.64	8.93	8.76		9.1	9.52
Ss_all200810_24283	CBS domain containing protein, expressed [Oryza sativa Japonica Group]	7.68101e-37		10.72	10.32	10.61	9.92	8.89	8.45		8.57	8.96
Ss_all200810_26285	RecName: Full=Zinc finger CCCH domain-containing protein 63; Short=OsC3H63 >gi|108864370|gb|ABA93650.2| Zinc finger CCCH type domain containing protein ZFN, putative, expressed [Oryza sativa Japonica Group]	2.68559e-123		10.33	10.09	10.09	9.55	9.2	8.96		9.3	9.72
Ss_all200810_26806	Os03g0284600 [Oryza sativa Japonica Group] >gi|108707549|gb|ABF95344.1| UPF0308 protein, chloroplast precursor, putative, expressed [Oryza sativa Japonica Group] >gi|113548234|dbj|BAF11677.1| Os03g0284600 [Oryza sativa Japonica Group] >gi|222624697|gb|EEE58829.1| hypothetical protein OsJ_10400 [Oryza sativa Japonica Group]	9.54233e-34		10.98	10.19	10.43	9.85	9.29	8.98		9.47	9.78
Ss_all200810_3138	iron deficiency candidate1 [Zea mays] >gi|195620636|gb|ACG32148.1| hyoscyamine 6-dioxygenase [Zea mays]	8.69955e-125		10.29	10.11	10.13	9.56	9.01	8.4
Ss_all200810_31590	PREDICTED: 37 kDa inner envelope membrane protein, chloroplastic-like [Brachypodium distachyon]	5.88296e-58		10.55	9.78	9.97	9.17	9	8.62		10.17	10.26
Ss_all200810_31736	plastoquinol-plastocyanin reductase [Zea mays] >gi|195611180|gb|ACG27420.1| plastoquinol-plastocyanin reductase [Zea mays] >gi|195617306|gb|ACG30483.1| plastoquinol-plastocyanin reductase [Zea mays]	7.13133e-19		10.65	10.25	9.92	9.05	8.66	8.36		9.77	10.07
Ss_all200810_3194	PREDICTED: glucan endo-1,3-beta-glucosidase 7-like [Brachypodium distachyon]	4.52583e-71		11.38	9.78	9.39	9.11	9.36	9.09		9.83	9.36
Ss_all200810_35280	Os07g0501700 [Oryza sativa Japonica Group] >gi|34393326|dbj|BAC83273.1| zinc finger and C2 domain protein-like [Oryza sativa Japonica Group] >gi|113611256|dbj|BAF21634.1| Os07g0501700 [Oryza sativa Japonica Group] >gi|215678553|dbj|BAG92208.1| unnamed protein product [Oryza sativa Japonica Group]	1.28066e-10		10.75	10.16	9.99	9.44	9.03	8.8		9.31	9.46
Ss_all200810_40302	putative metacaspase, having alternative splicing products [Oryza sativa Japonica Group]	3.81327e-24		10.54	9.83	9.96	9.63	8.99	8.79		8.51	8.29
Ss_all200810_7486	PREDICTED: two-component response regulator ARR9-like [Setaria italica]			10.83	10.2	10.03	9.5	8.96	9.02		9.14	9.03
Ss_all200810_7707	RecName: Full=Geranylgeranyl diphosphate reductase, chloroplastic; AltName: Full=Geranylgeranyl reductase; Flags: Precursor >gi|46390105|dbj|BAD15541.1| putative geranylgeranyl reductase [Oryza sativa Japonica Group] >gi|46390642|dbj|BAD16125.1| putative geranylgeranyl reductase [Oryza sativa Japonica Group] >gi|125541116|gb|EAY87511.1| hypothetical protein OsI_08917 [Oryza sativa Indica Group] >…	1.08774e-136		10.86	10.57	10.35	9.83	8.82	8.89		9.99	11.61
Ss_all200810_10636	isocitrate dehydrogenase subunit 1 [Zea mays]	7.2381e-24		6.39	6.53	6.44	6.46	6.61	6.73		8.62	7.68
Ss_all200810_10917	poly(A) polymerase, putative [Ricinus communis] >gi|223526180|gb|EEF28510.1| poly(A) polymerase, putative [Ricinus communis]	4.07279e-11		6.33	6.67	6.58	6.45	6.63	7.08		8.65	8.13
Ss_all200810_11402	chloroplast transketolase precursor, partial [Gossypium barbadense]	9.26684e-26		6.36	6.4	6.43	6.4	6.37	6.56		7.83	7.11
Ss_all200810_12637	60S ribosomal protein L10a-1 [Zea mays]	3.11443e-17		6.23	6.67	6.47	6.36	6.38	6.85		8.5	8.05
Ss_all200810_13831	phytanoyl-CoA dioxygenase [Chthoniobacter flavus]			6.39	6.3	6.77	6.55	6.86	6.81		6.51	8.13
Ss_all200810_14714	ribosomal protein L11 protein-like [Solanum tuberosum]	2.25477e-31		6.39	6.46	6.61	6.31	6.5	7.04		10.42	8.61
Ss_all200810_15137	predicted protein [Populus trichocarpa] >gi|222847643|gb|EEE85190.1| DNA-directed RNA polymerase family protein [Populus trichocarpa]	2.84769e-16		5.98	6.46	6.33	6.09	6.42	6.86		8.05	7.37
Ss_all200810_16488	multicatalytic endopeptidase [Arabidopsis thaliana] >gi|2511582|emb|CAA73623.1| multicatalytic endopeptidase [Arabidopsis thaliana]	1.01178e-24		5.91	6.53	6.59	6.11	6.35	6.72		8.64	7.47
Ss_all200810_17582	60 ribosomal protein L14 [Zea mays] >gi|195611252|gb|ACG27456.1| 60 ribosomal protein L14 [Zea mays]	9.66481e-15		6.46	6.75	6.65	6.38	6.57	7.23		9.59	8.38
Ss_all200810_18057	beta-1 tubulin [Paeonia suffruticosa]	2.73198e-47		7.02	6.73	6.35	6.58	6.5	6.61		8.12	7.26
Ss_all200810_18811	phosphate-repressible phosphate permease [Cleistogenes songorica]	5.66183e-28		6.49	6.71	6.72	6.79	6.92	6.95		7.82	8
Ss_all200810_19226	Glycoside hydrolase subgroup catalytic core [Macrophomina phaseolina MS6]			6.25	6.46	6.9	6.44	6.92	6.96		7.21	8.39
Ss_all200810_19831	pol protein [Colletotrichum gloeosporioides Nara gc5]			6.06	6.63	6.48	6.42	6.74	6.88		8.64	8.12
Ss_all200810_2033	TRP-domain-containing protein [Sphaerulina musiva SO2202]			6.46	6.69	6.58	6.36	6.55	6.62		7.97	7.62
Ss_all200810_20943	mercuric reductase, putative [Ricinus communis] >gi|223524549|gb|EEF27581.1| mercuric reductase, putative [Ricinus communis]	2.15285e-05		6.22	6.44	6.57	6.36	6.43	6.89		10.88	9.85
Ss_all200810_21930	retrotransposon protein, putative, Ty3-gypsy subclass [Oryza sativa Japonica Group]	3.47057e-22		6.54	6.92	6.41	6.53	6.51	6.43		6.3	6.06
Ss_all200810_23394	WD domain, G-beta repeat			6.02	6.97	6.89	6.3	6.7	6.72		9.57	8.85
Ss_all200810_23943	carbohydrate-binding module family 1 protein [Baudoinia compniacensis UAMH 10762]			6.12	7.3	7.33	6.59	6.77	6.21
Ss_all200810_24487	helicase-like protein [Arabidopsis thaliana]	5.41331e-24		6.67	6.23	6.99	6.71	6.8	6.81		6.62	8.19
Ss_all200810_25453	PREDICTED: 60S ribosomal protein L3-like [Glycine max]	7.10922e-30		6.08	6.44	6.52	6.29	6.31	6.93		9.9	7.37
Ss_all200810_29832	PREDICTED: 40S ribosomal protein SA-like [Brachypodium distachyon]	2.60158e-82		6.31	6.63	6.78	6.48	6.74	7.2		9.58	8.71
Ss_all200810_30355	PREDICTED: probable polyol transporter 4-like [Glycine max]	9.1864e-11		6.07	6.76	6.55	6.33	6.6	6.86		10.46	9.22
Ss_all200810_31097	putative aspartic protease [Brassica oleracea]	4.58441e-63		6.05	6.3	6.45	6.21	6.63	6.71		8.24	7.75
Ss_all200810_31614	fructose-1,6-bisphosphatase 2 [Oryza sativa Japonica Group]	4.84901e-73		6.27	6.66	6.9	6.29	6.61	6.75		8.56	7.83
Ss_all200810_32738	enolase [Zea mays] >gi|195629076|gb|ACG36250.1| enolase [Zea mays]	5.01947e-75		6.48	6.43	6.67	6.35	6.67	6.89		8.92	8.43
Ss_all200810_34062	Alcohol dehydrogenase class [Medicago truncatula] >gi|355500442|gb|AES81645.1| Alcohol dehydrogenase class [Medicago truncatula]	1.88849e-21		6.21	6.64	6.71	6.49	6.78	6.86		8.87	8.01
Ss_all200810_35159	Ribosomal protein L7 eukaryotic [Macrophomina phaseolina MS6]			6.35	6.32	6.4	6.06	6.51	7.25		9.9	7.57
Ss_all200810_35627	geranylgeranyl transferase type II beta subunit, putative [Ricinus communis] >gi|223526430|gb|EEF28709.1| geranylgeranyl transferase type II beta subunit, putative [Ricinus communis]	1.26423e-07		6.06	7.13	6.7	6.14	6.49	6.49		9.42	8.79
Ss_all200810_39214	heat shock protein 70 [Nicotiana benthamiana]	3.39117e-84		6.62	6.94	7.17	6.45	6.65	6.74		9.22	9.09
Ss_all200810_40873	PREDICTED: choline monooxygenase, chloroplastic-like [Brachypodium distachyon]	4.63279e-25		6.32	6.77	7.06	6.29	6.38	6.54		8.04	7.77
Ss_all200810_44452	Alpha-glucosidase, partial [Medicago truncatula] >gi|355483634|gb|AES64837.1| Alpha-glucosidase, partial [Medicago truncatula]	1.81134e-12		5.87	6.71	6.81	6.37	6.38	6.95		9.49	9.67
Ss_all200810_46504	Methyltransferase domain			6.3	5.89	6.79	6.44	6.9	6.76		9.31	8.29
Ss_all200810_47052	PREDICTED: ABC transporter F family member 1-like [Brachypodium distachyon]	1.87391e-11		6.16	6.54	6.33	6.16	6.65	6.87		9.06	7.71
Ss_all200810_48455	Cleft lip and palate transmembrane protein-like protein [Medicago truncatula] >gi|355491758|gb|AES72961.1| Cleft lip and palate transmembrane protein-like protein [Medicago truncatula]	8.53349e-13		5.94	6.08	6.36	6.28	6.45	6.89		7.99	7.67
Ss_all200810_6338	Alcohol dehydrogenase class [Medicago truncatula] >gi|355500442|gb|AES81645.1| Alcohol dehydrogenase class [Medicago truncatula]	1.03017e-34		6.27	6.7	6.7	6.45	6.6	6.67		8.09	7.73
Ss_all200810_8032	PREDICTED: glucosamine--fructose-6-phosphate aminotransferase [isomerizing] 2-like [Glycine max]	2.2343e-78		6.24	6.46	6.36	6.39	6.52	6.61		8.47	7.81
Ss_all200810_8723	putative zinc-binding protein [Oryza sativa Japonica Group] >gi|41053269|dbj|BAD07695.1| putative zinc-binding protein [Oryza sativa Japonica Group] >gi|125583318|gb|EAZ24249.1| hypothetical protein OsJ_07999 [Oryza sativa Japonica Group] >gi|215695005|dbj|BAG90196.1| unnamed protein product [Oryza sativa Japonica Group] >gi|215740817|dbj|BAG96973.1| unnamed protein product [Oryza sativa Japonica…	1.24314e-10		5.78	6.49	7.21	7.78	6.76	5.92		6.95	5.56
Ss_all200810_10929	Zn2/Cys6 DNA-binding protein [Glarea lozoyensis ATCC 20868]			5.69	5.72	5.62	5.39	5.51	5.61		7.01	6.26
Ss_all200810_11669	Glycosyl hydrolase family 61			5.2	5.33	5.37	5.6	5.75	5.55		7.35	5.7
Ss_all200810_13981	activating signal cointegrator 1 complex subunit 3, helc1, putative [Ricinus communis] >gi|223546268|gb|EEF47770.1| activating signal cointegrator 1 complex subunit 3, helc1, putative [Ricinus communis]	1.29538e-10		4.99	5.47	5.01	5	5.05	5.29		6.71	5.51
Ss_all200810_14546	malate dehydrogenase [Cicer arietinum]	2.25799e-26		5.1	5.1	5.11	5.01	5.1	5.17		6.76	6.3
Ss_all200810_15224	PREDICTED: protein transport protein SEC23-like [Glycine max]	4.88945e-27		5.07	5.19	5.09	5.09	5.11	5.38		6.55	5.84
Ss_all200810_16699	RecName: Full=UTP--glucose-1-phosphate uridylyltransferase; AltName: Full=UDP-glucose pyrophosphorylase; Short=UDPGP; Short=UGPase >gi|1212996|emb|CAA62689.1| UDP-glucose pyrophosphorylase [Hordeum vulgare subsp. vulgare]	2.66248e-15		5.38	5.43	5.41	5.43	5.45	5.5		6.55	6.32
Ss_all200810_18401	40S ribosomal protein S9 [Lactuca saligna]	1.13891e-41		5.18	5.43	5.42	5.2	5.34	5.84		7.96	6.8
Ss_all200810_19079	Fibronectin type III-like domain			5.25	5.28	5.37	5.26	5.33	5.34		7.78	5.96
Ss_all200810_19565	PREDICTED: probable inositol transporter 2-like [Glycine max]	2.8061e-18		5.22	5.71	5.4	5.17	5.51	5.8		8.02	7.02
Ss_all200810_21294	FK506-binding protein 2-1 precursor [Zea mays] >gi|194703422|gb|ACF85795.1| unknown [Zea mays] >gi|195652851|gb|ACG45893.1| FK506-binding protein 2-1 precursor [Zea mays]	5.33914e-14		5.54	5.81	5.81	5.29	5.35	5.72		8.25	6.92
Ss_all200810_22769	glycoside hydrolase family 31 protein [Baudoinia compniacensis UAMH 10762]			5.1	5.36	5.23	5.1	5.06	5.41		6.6	5.69
Ss_all200810_23258	putative dehydropantoate reductase [Zymoseptoria tritici IPO323]			5.17	5.19	5.12	5.07	5.14	5.24		6.45	5.57
Ss_all200810_24498	MFS quinate transporter [Colletotrichum gloeosporioides Nara gc5]			5.55	5.54	5.59	5.56	5.59	5.72		6.31	6.01
Ss_all200810_26992	vacuolar proton atpase, putative [Ricinus communis] >gi|223551171|gb|EEF52657.1| vacuolar proton atpase, putative [Ricinus communis]	4.65961e-22		5.67	5.71	5.43	5.38	5.58	5.6		6.51	6.46
Ss_all200810_27924	ARM repeat-containing protein [Sphaerulina musiva SO2202]			5.17	5.67	5.56	5.27	5.26	5.26		7.99	6.24
Ss_all200810_28157	plasma membrane ATPase 1 [Sphaerulina musiva SO2202]			5.55	5.79	5.91	5.52	5.47	5.42		8.57	7.58
Ss_all200810_28815	alkaline phosphatase precursor [Sphaerulina musiva SO2202]			5.15	5.21	5.32	5.23	5.21	5.24		6.16	5.55
Ss_all200810_28837	PREDICTED: myosin-Vb-like [Brachypodium distachyon]	4.07694e-09		5.12	5.1	5.11	5.1	5.08	5.14		5.57	5.15
Ss_all200810_34024	ATP-dependent RNA helicase eIF4A [Verticillium alfalfae VaMs.102]			5.82	5.61	5.43	5.34	5.38	5.43		6.46	6.5
Ss_all200810_34123	carbohydrate transporter/ sugar porter/ transporter [Zea mays] >gi|195652585|gb|ACG45760.1| carbohydrate transporter/ sugar porter/ transporter [Zea mays]	4.27839e-06		5.28	5.41	5.36	5.28	5.33	5.49		6.77	5.82
Ss_all200810_3474	glycosyl hydrolase family 61 [Colletotrichum graminicola M1.001]			5.29	5.19	5	4.97	5.06	5.24		6.78	6.2
Ss_all200810_34776	glycosyltransferase family 48 protein [Bipolaris maydis C5]			5.33	5.57	5.35	5.26	5.37	5.42		6.41	5.84
Ss_all200810_34967	AkeP protein [Colletotrichum higginsianum]			5.32	5.61	5.36	5.27	5.34	5.71		7.17	5.93
Ss_all200810_35925	PEP carboxylase kinase [Solanum tuberosum] >gi|33329260|gb|AAQ10030.1| PEPC kinase 1a [Solanum tuberosum]	1.8004e-05		5.6	5.63	5.55	5.51	5.48	5.58		6.73	6.17
Ss_all200810_37430	PREDICTED: soluble inorganic pyrophosphatase 1, chloroplastic-like [Glycine max]	5.11736e-43		5.61	5.59	5.57	5.58	5.54	5.83		6.68	6.75
Ss_all200810_39056	ribosomal protein L25-like protein [Solanum tuberosum]	3.79505e-11		5.31	5.68	5.41	5.19	5.41	5.91		8.22	6.7
Ss_all200810_41917	40S ribosomal protein S15 [Zea mays] >gi|195659001|gb|ACG48968.1| 40S ribosomal protein S15 [Zea mays] >gi|238005988|gb|ACR34029.1| unknown [Zea mays]	2.41054e-15		5.47	5.6	5.45	5.39	5.49	5.74		7.25	6.13
Ss_all200810_44071	endoglucanase [Ajellomyces dermatitidis ATCC 18188]			5.2	5.31	5.29	5.36	5.07	5.55		8.39	8
Ss_all200810_44189	ATP synthase alpha subunit [Chlorophytum nepalense]	1.23492e-63		5.05	5.47	5.21	5.07	5.09	5.3		8.47	7.59
Ss_all200810_44190	F1-ATPase alpha subunit, partial (mitochondrion) [Burmannia longifolia]	1.29659e-58		5.21	5.24	5.35	5.34	5.45	5.63		7.66	6.61
Ss_all200810_44869	L-ascorbate peroxidase [Arabidopsis thaliana] >gi|118572829|sp|Q7XZP5.2|APX5_ARATH RecName: Full=L-ascorbate peroxidase 5, peroxisomal; Short=AtAPx04; Flags: Precursor >gi|3036801|emb|CAA18491.1| putative ascorbate peroxidase [Arabidopsis thaliana] >gi|3805863|emb|CAA21483.1| putative ascorbate peroxidase [Arabidopsis thaliana] >gi|7270549|emb|CAB81506.1| putative ascorbate peroxidase [Arabidopsi…	9.33749e-05		5.36	5.44	5.42	5.27	5.38	5.38		7.13	6.4
Ss_all200810_45841	elongation factor 1 alpha [Musa AAB Group]	5.87343e-29		5.49	5.63	5.27	5.31	5.4	5.52		6.17	6.18
Ss_all200810_48299	glycosyltransferase family 62 protein [Baudoinia compniacensis UAMH 10762]			5.21	5.43	5.43	5.47	5.49	5.57		7.59	6.31
Ss_all200810_48842	alpha-glucuronidase-like protein [Chaetomium thermophilum var. thermophilum DSM 1495]			5.04	5.86	5.6	5.1	5.3	5.91		8.38	8.2
Ss_all200810_49219	3-oxoacyl-[acyl-carrier-protein] reductase, putative [Ricinus communis] >gi|223524369|gb|EEF27469.1| 3-oxoacyl-[acyl-carrier-protein] reductase, putative [Ricinus communis]	4.80756e-05		5.03	5.36	5.22	5.08	5.29	5.66		6.22	5.89
Ss_all200810_50230	endosomal protein [Cucumis melo subsp. melo]	1.90378e-07		5.47	5.66	5.26	5.08	5.26	5.41		7.5	6.96
Ss_all200810_5202	catalase [Oryza sativa Indica Group]	3.35431e-41		5.21	5.57	5.43	5.35	5.33	5.54		6.98	6.03
Ss_all200810_677	40S ribosomal protein S8 [Arabidopsis lyrata subsp. lyrata] >gi|297310443|gb|EFH40867.1| 40S ribosomal protein S8 [Arabidopsis lyrata subsp. lyrata]	1.12608e-14		4.99	5.46	5.25	5.11	5.35	5.47		8.87	7.14
Ss_all200810_10484	wound-induced protease inhibitor [Zea mays subsp. mays]	8.52005e-33		9.82	10.14	10.13	10.11	9.94	10.11		11.19	11.82
Ss_all200810_11003	putative reverse transcriptase [Oryza sativa Japonica Group]	2.2281e-26		9.05	10.23	10.18	10.26	9.91	10.08		9.46	9.64
Ss_all200810_12833	PREDICTED: AMP deaminase [Vitis vinifera]	1.62595e-85		9.2	9.89	10.29	9.39	9.3	9.39		9.79	10.14
Ss_all200810_16152	PREDICTED: subtilisin-chymotrypsin inhibitor CI-1C-like [Brachypodium distachyon]	9.88661e-29		9.66	9.58	9.79	9.79	10.1	9.88		11.21	11.01
Ss_all200810_1680	Os01g0973400 [Oryza sativa Japonica Group] >gi|57899226|dbj|BAD87375.1| radical SAM domain-containing protein-like [Oryza sativa Japonica Group] >gi|57899699|dbj|BAD87419.1| radical SAM domain-containing protein-like [Oryza sativa Japonica Group] >gi|215697144|dbj|BAG91138.1| unnamed protein product [Oryza sativa Japonica Group] >gi|215708729|dbj|BAG93998.1| unnamed protein product [Oryza sativa …	4.81956e-49		9.68	9.86	10.01	10.08	9.88	9.55		10.77	10.74
Ss_all200810_1686	retrotransposon protein, putative, Ty3-gypsy subclass [Oryza sativa Japonica Group]	9.68545e-58		9.78	10.01	9.74	9.81	10.1	9.95		10.02	8.51
Ss_all200810_18094	histone 3 [Conocephalum conicum]	3.28912e-28		9.88	9.51	9.99	9.89	10.23	10.45		11.75	11.29
Ss_all200810_21049	Os11g0484500 [Oryza sativa Japonica Group] >gi|77550897|gb|ABA93694.1| 6-phosphogluconate dehydrogenase, decarboxylating, putative, expressed [Oryza sativa Japonica Group] >gi|113645134|dbj|BAF28275.1| Os11g0484500 [Oryza sativa Japonica Group]	1.21435e-47		9.8	9.74	9.96	9.65	9.89	9.83		10.63	11.17
Ss_all200810_22227	ABRE-binding factor Embp-2 [Zea mays]	1.34182e-56		9.58	9.77	9.82	10.32	10.45	10.12		9.62	9.52
Ss_all200810_2298	Os01g0199900 [Oryza sativa Japonica Group] >gi|56202109|dbj|BAD73201.1| putative phosphoribosylaminoimidazole carboxylase, chloroplast precursor [Oryza sativa Japonica Group] >gi|66274576|dbj|BAD98622.1| putative phosphoribosylaminoimidazole carboxylase, chloroplast precursor [Oryza sativa Japonica Group] >gi|113531843|dbj|BAF04226.1| Os01g0199900 [Oryza sativa Japonica Group] >gi|215686919|dbj|B…	1.46912e-39		10.02	9.84	9.83	9.79	9.94	9.86		10.5	11.49
Ss_all200810_24159	hypothetical protein [Oryza sativa Japonica Group] >gi|108709943|gb|ABF97738.1| retrotransposon protein, putative, unclassified [Oryza sativa Japonica Group]	1.09959e-13		9.36	10.51	10.54	10.36	10.17	10.31		9.82	9.96
Ss_all200810_24854	retrotransposon protein, putative, unclassified [Oryza sativa Japonica Group]	6.65204e-35		9.03	10.25	10.21	10.17	9.88	10.15		9.39	9.79
Ss_all200810_26650	putative retroelement protein [Sorghum bicolor]	2.21265e-13		8.77	9.82	9.92	9.9	9.62	9.82		9.15	9.31
Ss_all200810_30229	PREDICTED: serine carboxypeptidase 1-like [Brachypodium distachyon]	5.93192e-140		9.77	9.79	9.84	9.84	9.77	9.73		11.4	11.51
Ss_all200810_30550	putative gag-pol polyprotein [Oryza sativa Japonica Group]	7.765e-25		9.03	10.1	10.12	10.04	9.95	9.89		9.51	9.39
Ss_all200810_31877	retrotransposon protein, putative, unclassified [Oryza sativa Japonica Group]	4.48602e-68		9.13	10.11	10.04	10.03	9.9	9.96		9.53	9.34
Ss_all200810_31980	PREDICTED: ribosomal RNA large subunit methyltransferase N-like [Brachypodium distachyon]	7.27833e-42		9.83	9.84	9.95	9.82	9.89	9.7		10.24	10.67
Ss_all200810_3243	glycine-rich RNA-binding protein PsGRBP [Pisum sativum] >gi|206586422|gb|ACI15745.1| glycine-rich RNA-binding protein [Pisum sativum]	6.86952e-19		9.93	9.98	10.21	10.49	10.41	10.31		12.62	12.3
Ss_all200810_32764	retrotransposon protein, putative, unclassified [Oryza sativa Japonica Group]	7.69034e-20		9.33	10.41	10.59	10.47	10.03	10.37
Ss_all200810_35642	PREDICTED: flocculation protein FLO11-like isoform X2 [Setaria italica]			9.44	9.53	10.13	10.11	9.91	9.3		10.36	10.78
Ss_all200810_3604	retrotransposon protein, putative, unclassified [Oryza sativa Japonica Group] >gi|77550350|gb|ABA93147.1| retrotransposon protein, putative, unclassified [Oryza sativa Japonica Group]	1.73524e-40		9.02	9.99	10.01	9.91	9.8	9.73		9.37	8.67
Ss_all200810_369	PREDICTED: pentatricopeptide repeat-containing protein At5g13770, chloroplastic-like [Brachypodium distachyon]	9.11638e-19		9.68	9.5	9.64	9.73	10.02	10.13		9.77	9.74
Ss_all200810_3745	retrotransposon protein, putative, unclassified [Oryza sativa Japonica Group]	7.50238e-66		9.32	10.31	10.12	10.16	9.91	10.02		9.49	9.43
Ss_all200810_38528	LOC100283525 [Zea mays] >gi|195635333|gb|ACG37135.1| MAK16-like protein RBM13 [Zea mays]	1.44419e-106		10.09	9.91	10.01	10.14	9.96	9.78		10.9	11.01
Ss_all200810_38898	retrotransposon protein, putative, unclassified [Oryza sativa Japonica Group]	4.73168e-35		9.13	10.41	10.33	10.26	10.04	10.12		9.64	9.7
Ss_all200810_39141	retrotransposon protein, putative, unclassified [Oryza sativa Japonica Group]	3.38549e-14		9.87	10.08	10.14	9.97	10.02	10.04		9.8	9.67
Ss_all200810_40250	Os03g0707900 [Oryza sativa Japonica Group] >gi|13937285|gb|AAK50116.1|AC087797_1 chloroplast protein-translocon-like protein [Oryza sativa Japonica Group] >gi|108710681|gb|ABF98476.1| chloroplast outer membrane translocon subunit, putative, expressed [Oryza sativa Japonica Group] >gi|108710682|gb|ABF98477.1| chloroplast outer membrane translocon subunit, putative, expressed [Oryza sativa Japonica…	5.90226e-102		9.6	9.59	9.84	9.98	10.05	9.34		10.48	10.71
Ss_all200810_4161	argininosuccinate synthase [Zea mays]	1.29926e-66		10.17	10.05	10.3	9.88	9.77	9.86		10.34	10.9
Ss_all200810_43276	retrotransposon protein [Coix lacryma-jobi]	1.03613e-07		8.95	10	10.07	9.82	9.73	9.67		9.35	9.38
Ss_all200810_43784	putative senescence-associated protein [Pisum sativum]	7.10558e-07		9.01	10.6	10.34	10	9.58	9.31		13.2	11.51
Ss_all200810_44329	multidrug resistance protein 8 [Oryza sativa Indica Group]	3.49492e-60		9.74	9.72	9.74	9.99	9.62	9.59		11.09	10.7
Ss_all200810_44524	Os03g0410900 [Oryza sativa Japonica Group] >gi|37991869|gb|AAR06315.1| putative small nuclear ribonucleoprotein polypeptide G [Oryza sativa Japonica Group] >gi|108708766|gb|ABF96561.1| small nuclear ribonucleoprotein G, putative, expressed [Oryza sativa Japonica Group] >gi|113548816|dbj|BAF12259.1| Os03g0410900 [Oryza sativa Japonica Group] >gi|125544286|gb|EAY90425.1| hypothetical protein OsI_12…	3.08586e-48		10.11	9.97	10.25	10.27	9.81	9.98		11.34	11.14
Ss_all200810_44977	retrotransposon protein, putative, unclassified [Oryza sativa Japonica Group]	3.93892e-36		9.31	10.5	10.43	10.31	10.15	10.15		9.78	9.78
Ss_all200810_47188	Os12g0541500 [Oryza sativa Japonica Group] >gi|77556660|gb|ABA99456.1| Elongation factor TS family protein, expressed [Oryza sativa Japonica Group] >gi|113649463|dbj|BAF29975.1| Os12g0541500 [Oryza sativa Japonica Group] >gi|125536917|gb|EAY83405.1| hypothetical protein OsI_38621 [Oryza sativa Indica Group] >gi|125579622|gb|EAZ20768.1| hypothetical protein OsJ_36392 [Oryza sativa Japonica Group]	1.7729e-21		9.85	9.71	9.99	9.89	9.74	9.5		11.01	11.51
Ss_all200810_48756	PREDICTED: pentatricopeptide repeat-containing protein At4g21190-like [Brachypodium distachyon]	3.70062e-57		9.47	9.67	10.27	10.25	9.65	9.51		11.62	11.59
Ss_all200810_50105	retrotransposon protein, putative, unclassified [Oryza sativa Japonica Group]	1.17424e-08		8.97	10.45	10.37	10.3	10	10.07		9.38	9.64
Ss_all200810_5046	PREDICTED: NAC domain-containing protein 43-like [Brachypodium distachyon]	2.12471e-17		9.6	9.98	9.98	9.8	10.07	9.78		9.87	9.37
Ss_all200810_6972	aminotransferase-like protein [Oryza sativa Japonica Group]	1.07998e-35		9.83	10.18	9.98	10.05	10.03	10.2		9.91	9.67
Ss_all200810_711	PREDICTED: formin-like protein 18-like [Setaria italica]			9.87	9.6	9.8	10.17	10.68	9.97		10.33	10.21
Ss_all200810_725	calcium binding EF-hand protein [Zea mays] >gi|195617744|gb|ACG30702.1| calcium binding EF-hand protein [Zea mays]	1.76758e-37		9.51	9.9	10.64	9.75	9.61	9.84		9.43	9.32
Ss_all200810_8836	putative AAA-metalloprotease FtsH (fragment) [Oryza sativa Japonica Group]	1.46043e-12		9.45	9.52	9.66	10	9.98	9.46		10.65	10.6
Ss_all200810_9200	lecithine cholesterol acyltransferase-like protein, putative expressed [Oryza sativa Indica Group]	3.34428e-08		9.8	9.75	10.04	10.1	10.1	9.53		9.44	9.56
Ss_all200810_9524	putative polyprotein [Zea mays]	5.27574e-23		9.05	10.22	10.24	10.13	10.06	10.06		9.56	9.02
Ss_all200810_9626	stress-induced hydrophobic peptide [Cleistogenes songorica]	6.05937e-05		10.06	9.82	9.82	9.73	10.03	9.89		10.49	10.46
Ss_all200810_9804	hypoxia induced protein conserved region containing protein [Zea mays]	8.60891e-64		9.79	9.31	9.68	10.34	10.26	9.97		10.84	10.82
Ss_all200810_10339	PREDICTED: homogentisate 1,2-dioxygenase-like [Brachypodium distachyon]	2.40379e-90		10.3	10.25	10.6	10.28	9.66	9.38		9.72	9.72
Ss_all200810_11188	putative beta 4 proteasome subunit [Zea mays] >gi|53771821|gb|AAU93515.1| putative beta 4 proteasome subunit [Zea mays]	6.95432e-56		10.01	10.11	10.61	10.93	10.77	9.58		11.49	11.25
Ss_all200810_11206	Os03g0699200 [Oryza sativa Japonica Group] >gi|28273368|gb|AAO38454.1| pescadillo-like protein [Oryza sativa Japonica Group] >gi|108710581|gb|ABF98376.1| Pescadillo N-terminus family protein, expressed [Oryza sativa Japonica Group] >gi|113549457|dbj|BAF12900.1| Os03g0699200 [Oryza sativa Japonica Group] >gi|125587589|gb|EAZ28253.1| hypothetical protein OsJ_12225 [Oryza sativa Japonica Group] >gi|…	4.21312e-26		10.18	10.3	11.07	10.21	9.57	9.6		10.49	10.02
Ss_all200810_12201	delta 1-pyrroline-5-carboxylate synthetase 1 [Sorghum bicolor]	3.07334e-32		9.92	9.93	11.43	11	9.87	9.88		9.55	9.88
Ss_all200810_1247	retrotransposon protein, putative, Ty1-copia subclass [Oryza sativa Japonica Group]	4.12907e-73		10.11	10.31	10.15	10.02	10.44	10.21		10.33	9.72
Ss_all200810_14183	Os02g0115600 [Oryza sativa Japonica Group] >gi|41052593|dbj|BAD07935.1| heat shock factor protein hsf8-like [Oryza sativa Japonica Group] >gi|41052819|dbj|BAD07710.1| heat shock factor protein hsf8-like [Oryza sativa Japonica Group] >gi|113535203|dbj|BAF07586.1| Os02g0115600 [Oryza sativa Japonica Group] >gi|215695198|dbj|BAG90389.1| unnamed protein product [Oryza sativa Japonica Group] >gi|22262…	1.11969e-104		9.96	10.12	10.61	10.64	10.48	9.66		11.15	11.6
Ss_all200810_15216	PREDICTED: pescadillo homolog [Setaria italica]			10.14	10.33	11.43	10.24	9.59	9.55		10.85	11.36
Ss_all200810_16289	stress responsive protein [Triticum aestivum] >gi|393689042|gb|AFN10737.1| stress responsive protein 2 [Triticum aestivum]	4.86872e-17		10.07	10.12	10.24	10.91	10.26	10.06		8.9	8.16
Ss_all200810_16555	LOC100284266 [Zea mays] >gi|195640746|gb|ACG39841.1| eukaryotic initiation factor 5C CG2922-PF, isoform F [Zea mays]	0		10.1	10.02	10.49	10.49	10.25	9.26		11.04	11.21
Ss_all200810_16802	endopeptidase Clp [Zea mays]	1.34336e-65		10.2	10.42	10.75	10.71	10.71	10.23		11.42	11.81
Ss_all200810_17617	SecY translocase			10.13	10.5	10.48	10.31	10.02	10.21		11.42	11.4
Ss_all200810_17745	casein kinase, putative [Ricinus communis] >gi|223535245|gb|EEF36922.1| casein kinase, putative [Ricinus communis]	2.97394e-53		10.14	10.08	10.54	10.68	10.96	9.51		10.63	11.07
Ss_all200810_18139	pathogen induced protein 2-4 [Hordeum vulgare] >gi|326493006|dbj|BAJ84964.1| predicted protein [Hordeum vulgare subsp. vulgare] >gi|326515158|dbj|BAK03492.1| predicted protein [Hordeum vulgare subsp. vulgare]	2.12178e-88		10.28	10.13	10.31	10.52	10.59	10.17		11.36	11.24
Ss_all200810_18671	auxin response factor 1 [Oryza sativa Japonica Group]	2.83009e-30		10.71	10.46	10.99	10.31	9.85	8.59		9.39	9.9
Ss_all200810_19359	Os08g0524200 [Oryza sativa Japonica Group] >gi|42407746|dbj|BAD08893.1| putative auxin-induced protein [Oryza sativa Japonica Group] >gi|42761399|dbj|BAD11564.1| putative auxin-induced protein [Oryza sativa Japonica Group] >gi|113624255|dbj|BAF24200.1| Os08g0524200 [Oryza sativa Japonica Group] >gi|215765087|dbj|BAG86784.1| unnamed protein product [Oryza sativa Japonica Group]	4.70297e-28		10.71	10.67	10.84	10.33	9.75	9.58		10.43	10.83
Ss_all200810_1947	PREDICTED: transcription factor MYB1R1-like [Brachypodium distachyon]	2.00622e-87		10.19	10.01	10.9	10.65	10.28	9.36		9.65	9.73
Ss_all200810_20013	Os07g0447800 [Oryza sativa Japonica Group] >gi|33146934|dbj|BAC79968.1| putative phosphoglucomutase precursor, chloroplast [Oryza sativa Japonica Group] >gi|113611077|dbj|BAF21455.1| Os07g0447800 [Oryza sativa Japonica Group] >gi|215694050|dbj|BAG89249.1| unnamed protein product [Oryza sativa Japonica Group]	0		10.51	10.38	10.82	10.36	9.78	9.59		9.82	10.44
Ss_all200810_20054	Os06g0111400 [Oryza sativa Japonica Group] >gi|7363278|dbj|BAA93022.1| putative extra-large G-protein [Oryza sativa Japonica Group] >gi|113594625|dbj|BAF18499.1| Os06g0111400 [Oryza sativa Japonica Group] >gi|125595797|gb|EAZ35577.1| hypothetical protein OsJ_19863 [Oryza sativa Japonica Group] >gi|215697633|dbj|BAG91627.1| unnamed protein product [Oryza sativa Japonica Group]	3.03748e-37		10.21	10.06	10.07	10.11	10.13	10.2		10.25	10.7
Ss_all200810_20396	NADH dependent Glutamate Synthase [Oryza sativa]	6.86971e-127		10.08	10.07	10.25	10.42	10.16	9.96		11.07	11.45
Ss_all200810_20890	DNA-binding protein [Zea mays] >gi|195612448|gb|ACG28054.1| DNA-binding protein [Zea mays]	2.51358e-23		10.34	10.33	10.52	10.34	10.39	10.47		10.6	10.92
Ss_all200810_2132	40S ribosomal protein S8 [Zea mays] >gi|6226702|sp|Q08069.2|RS8_MAIZE RecName: Full=40S ribosomal protein S8 >gi|1498053|gb|AAB06330.1| ribosomal protein S8 [Zea mays] >gi|194692698|gb|ACF80433.1| unknown [Zea mays] >gi|195605614|gb|ACG24637.1| 40S ribosomal protein S8 [Zea mays]	6.62634e-97		10.23	10.42	11.17	10.99	10.16	9.23		10.32	11.53
Ss_all200810_21716	putative TCP-1/cpn60 chaperonin family protein [Zea mays] >gi|194701716|gb|ACF84942.1| unknown [Zea mays] >gi|194708360|gb|ACF88264.1| unknown [Zea mays]	1.51142e-41		10.1	10.51	11.37	10.88	10.26	9.76		11.58	11.17
Ss_all200810_21889	replication factor C subunit 3 [Zea mays] >gi|194696262|gb|ACF82215.1| unknown [Zea mays]	1.34483e-45		10.4	10.36	10.66	10.02	9.92	10.17		10.63	11.26
Ss_all200810_22425	retrotransposon protein, putative, LINE subclass, expressed [Oryza sativa Japonica Group]	6.38042e-24		10.23	10.49	10.36	10.32	10.5	10.33		10.48	9.69
Ss_all200810_23013	putative chaperonin 60 beta precursor [Oryza sativa Indica Group] >gi|159157515|dbj|BAF92702.1| putative chaperonin 60 beta precursor [Oryza sativa Indica Group] >gi|159157517|dbj|BAF92703.1| putative chaperonin 60 beta precursor [Oryza sativa Japonica Group]	6.50611e-13		9.71	10.07	10.72	10.18	10.35	8.96		11.43	11.37
Ss_all200810_23240	101 kDa heat shock protein; HSP101-like protein [Oryza sativa Japonica Group]	2.86682e-34		10.41	10.2	10.55	10.52	9.87	9.4		11.2	11.12
Ss_all200810_23803	myristoyl-acyl carrier protein thioesterase [Zea mays] >gi|194690220|gb|ACF79194.1| unknown [Zea mays] >gi|194707346|gb|ACF87757.1| unknown [Zea mays] >gi|195646226|gb|ACG42581.1| myristoyl-acyl carrier protein thioesterase [Zea mays] >gi|223949367|gb|ACN28767.1| unknown [Zea mays] >gi|238009638|gb|ACR35854.1| unknown [Zea mays]	0		10.29	9.67	10.26	10.78	10.02	9.14		9.38	8.78
Ss_all200810_23893	PREDICTED: 50S ribosomal protein L6, chloroplastic-like [Brachypodium distachyon]	1.18251e-26		10.84	10.4	10.54	10.44	10.46	10.19		10.72	12.62
Ss_all200810_24036	PREDICTED: isoleucyl-tRNA synthetase, cytoplasmic-like [Brachypodium distachyon]	1.90629e-143		10.31	10.22	10.71	10.28	9.66	9.54		11.02	11.46
Ss_all200810_24448	PREDICTED: pre-mRNA-processing factor 40 homolog A-like [Brachypodium distachyon]	6.09314e-27		10.21	10.42	10.91	10.93	10.25	8.61		10.58	10.97
Ss_all200810_24529	cytochrome P450 CYP90B14v2 [Zea mays]	1.47527e-15		10.66	10.45	10.27	10.33	10.53	10.72		11.48	11.09
Ss_all200810_24630	dehydrodolichyl diphosphate synthase 6 [Zea mays]	3.71468e-81		10.23	10.35	10.82	10.08	9.45	9.54		9.35	9.69
Ss_all200810_2511	Os01g0218700 [Oryza sativa Japonica Group] >gi|56201622|dbj|BAD73069.1| putative ABC transporter Nda [Oryza sativa Japonica Group] >gi|56784087|dbj|BAD81416.1| putative ABC transporter Nda [Oryza sativa Japonica Group] >gi|113531944|dbj|BAF04327.1| Os01g0218700 [Oryza sativa Japonica Group]	0		10.57	10.49	10.75	10.42	10.11	9.72		9.91	9.37
Ss_all200810_25177	putative chaperon P13.9 [Castanea sativa]	6.1213e-21		10.45	10.26	10.39	10.4	10.4	9.9		12.04	11.66
Ss_all200810_29019	RecName: Full=Obtusifoliol 14-alpha demethylase; AltName: Full=CYPLI; AltName: Full=Cytochrome P450 51; AltName: Full=Cytochrome P450-LIA1 >gi|1658193|gb|AAC49659.1| obtusifoliol 14-alpha demethylase CYP51 [Sorghum bicolor]	3.24557e-26		9.58	9.68	10.29	10.14	10.29	9.44		9.52	9.28
Ss_all200810_29139	Os11g0705200 [Oryza sativa Japonica Group] >gi|62733157|gb|AAX95274.1| GRAS family transcription factor, putative [Oryza sativa Japonica Group] >gi|77552715|gb|ABA95512.1| GRAS family transcription factor containing protein, expressed [Oryza sativa Japonica Group] >gi|113645770|dbj|BAF28911.1| Os11g0705200 [Oryza sativa Japonica Group] >gi|125578099|gb|EAZ19321.1| hypothetical protein OsJ_34870 […	9.65744e-05		10.57	10.23	10.47	10.36	10.71	10.41		10.95	11.03
Ss_all200810_29188	Os01g0846800 [Oryza sativa Japonica Group] >gi|56784032|dbj|BAD82660.1| UVB-resistance protein UVR8-like [Oryza sativa Japonica Group] >gi|56784705|dbj|BAD81831.1| UVB-resistance protein UVR8-like [Oryza sativa Japonica Group] >gi|255673871|dbj|BAF06706.2| Os01g0846800 [Oryza sativa Japonica Group]	7.80806e-20		10.29	9.68	10.37	10.58	9.52	9.41		8.85	8.9
Ss_all200810_2919	retrotransposon protein, putative, unclassified [Oryza sativa Japonica Group]	3.96454e-132		10.2	10.48	10.39	10.36	10.37	10.59		10.14	10.25
Ss_all200810_30971	FHY1 [Zea mays]	8.09563e-66		10.33	10.57	10.79	10.54	10.13	9.33		10.33	9.91
Ss_all200810_31313	CBL-interacting protein kinase 25 [Sorghum bicolor]	1.0835e-145		10.26	9.87	11.06	10.49	10.63	9.63		11.33	11.98
Ss_all200810_32372	Elongation factor Ts [Medicago truncatula] >gi|355495669|gb|AES76872.1| Elongation factor Ts [Medicago truncatula]	2.0182e-32		10.26	10.65	10.84	10.72	10.64	10.22
Ss_all200810_32771	aldehyde dehydrogenase family 7 member A1 [Zea mays] >gi|195624928|gb|ACG34294.1| aldehyde dehydrogenase family 7 member A1 [Zea mays]	1.06032e-123		10.14	10.42	11.06	10.78	9.99	9.74
Ss_all200810_32909	putative splicing factor [Zea mays] >gi|134035227|gb|ABO47657.1| putative splicing factor [Zea mays] >gi|134035229|gb|ABO47658.1| putative splicing factor [Zea mays]	1.09685e-108		10.15	10.08	10.51	10.34	10.33	9.92		11.04	11.31
Ss_all200810_33061	putative reverse transcriptase [Oryza sativa Japonica Group]	2.70079e-07		10.37	10.45	10.17	10.39	10.33	10.71		10.34	10.32
Ss_all200810_33186	mitochondrial aldehyde dehydrogenase [Secale cereale]	0		10.23	10.31	10.85	10.27	9.67	9.28		10.83	11.28
Ss_all200810_33240	putative epoxide hydrolase [Oryza sativa Indica Group]	1.08132e-15		10.3	10.55	10.51	10.59	10.45	10.42		10.01	10.33
Ss_all200810_34342	esterase D [Zea mays] >gi|195619276|gb|ACG31468.1| esterase D [Zea mays] >gi|238013310|gb|ACR37690.1| unknown [Zea mays]	1.18019e-104		10.41	10.54	10.76	10.56	10.36	10.19		10.13	10.03
Ss_all200810_35116	beta-ketoacyl-ACP reductase 1-1 [Arachis hypogaea]	1.20751e-12		9.75	10.03	10.53	10.81	10.79	10.04		10.12	10.03
Ss_all200810_35365	LOC100285595 [Zea mays] >gi|195651353|gb|ACG45144.1| SC3 protein [Zea mays]	9.69053e-27		10.18	10.06	10.61	10.59	10.24	9.55		10.55	9.77
Ss_all200810_36907	UDP-glucose pyrophosphorylase [Saccharum officinarum]	3.98466e-11		10.36	10.23	10.47	10.61	10.08	9.15		9.07	9.65
Ss_all200810_36965	chloroplast 29 kDa ribonucleoprotein [Oryza sativa Indica Group]	3.28981e-22		9.51	10.48	10.41	10.83	10.77	10.27		12.91	13.46
Ss_all200810_37336	Os11g0220800 [Oryza sativa Japonica Group] >gi|122240410|sp|Q0ITS8.1|RL101_ORYSJ RecName: Full=60S ribosomal protein L10-1; AltName: Full=Protein QM; AltName: Full=Putative tumor suppressor SC34 >gi|158513712|sp|A2ZCQ7.2|RL101_ORYSI RecName: Full=60S ribosomal protein L10-1; AltName: Full=Protein QM; AltName: Full=Putative tumor suppressor SC34 >gi|315113300|pdb|3IZR|I Chain I, Localization Of Th…	1.75666e-85		10.15	10.25	10.63	10.58	10.14	9.75		10.95	11.05
Ss_all200810_37763	proteasome subunit alpha type 5 [Zea mays] >gi|242071701|ref|XP_002451127.1| hypothetical protein SORBIDRAFT_05g024560 [Sorghum bicolor] >gi|195635461|gb|ACG37199.1| proteasome subunit alpha type 5 [Zea mays] >gi|223946287|gb|ACN27227.1| unknown [Zea mays] >gi|241936970|gb|EES10115.1| hypothetical protein SORBIDRAFT_05g024560 [Sorghum bicolor]	5.28783e-48		9.7	10.16	10.63	10.93	10.18	9.35		11.18	10.92
Ss_all200810_38811	PREDICTED: glycyl-tRNA synthetase 1, mitochondrial-like [Brachypodium distachyon]	1.26193e-81		10.5	10.55	11.13	10.64	10.31	10.02		11.5	11.8
Ss_all200810_38982	Ubiquitin-conjugating enzyme E2-23 kDa, putative, expressed [Oryza sativa Japonica Group] >gi|218184640|gb|EEC67067.1| hypothetical protein OsI_33825 [Oryza sativa Indica Group] >gi|222612918|gb|EEE51050.1| hypothetical protein OsJ_31710 [Oryza sativa Japonica Group]	3.38709e-09		10.7	10.38	10.51	10.25	10.68	10.25		10.76	10.88
Ss_all200810_38988	retrotransposon protein, putative, LINE subclass [Oryza sativa Japonica Group]	3.31701e-28		10.16	10.38	10.44	10.3	10.22	10.33		10.05	9.87
Ss_all200810_40085	Os12g0297500 [Oryza sativa Japonica Group] >gi|108860911|sp|Q2QTC2.2|PWD_ORYSJ RecName: Full=Phosphoglucan, water dikinase, chloroplastic; Flags: Precursor >gi|108862526|gb|ABA97816.2| chloroplast alpha-glucan water dikinase isoform 3, putative, expressed [Oryza sativa Japonica Group] >gi|113649120|dbj|BAF29632.1| Os12g0297500 [Oryza sativa Japonica Group]	2.79524e-72		9.32	9.78	10.57	10.75	10.44	9		9.22	9.37
Ss_all200810_4016	galactinol synthase 1 [Zea mays] >gi|33323017|gb|AAQ07248.1|AF497507_1 galactinol synthase 1 [Zea mays]	1.12314e-57		10.72	9.74	9.85	10.71	10.21	9.34		7.75	8.28
Ss_all200810_4018	glycosyltransferase [Zea mays] >gi|224028515|gb|ACN33333.1| unknown [Zea mays]	3.19464e-61		10.37	9.78	9.98	10.61	11.1	10.05		10.52	10.5
Ss_all200810_40191	PREDICTED: eukaryotic translation initiation factor 3 subunit B-like [Brachypodium distachyon]	2.57424e-49		9.77	10.23	10.87	10.72	10.29	9.72		11.03	11.35
Ss_all200810_41164	carotenoid isomerase 2 [Zea mays]	1.98065e-142		10.13	10.43	10.47	10.18	10.05	9.94		11.02	10.68
Ss_all200810_41200	PREDICTED: MATE efflux family protein 4, chloroplastic-like [Brachypodium distachyon]	1.4669e-133		9.77	9.9	10.72	10.64	9.81	9.38		10.2	10.68
Ss_all200810_41284	LOC100283229 precursor [Zea mays] >gi|195628406|gb|ACG36033.1| copper ion binding protein [Zea mays] >gi|238013834|gb|ACR37952.1| unknown [Zea mays]	5.58813e-38		9.92	10.11	10.89	11.22	10.95	9.78		10.25	10.34
Ss_all200810_42252	putative GDA2 protein, partial [Lolium perenne]	2.98296e-05		10.32	10.62	11.1	10.65	9.32	8.56		10.63	9.91
Ss_all200810_4329	APx1 - Cytosolic Ascorbate Peroxidase [Zea mays] >gi|195637440|gb|ACG38188.1| APx1 - Cytosolic Ascorbate Peroxidase [Zea mays]	1.18023e-138		10.32	10.39	10.9	10.64	10.03	9.67		11.84	11.66
Ss_all200810_43533	LOC100281847 [Zea mays] >gi|195616870|gb|ACG30265.1| sphingosine-1-phosphate lyase [Zea mays]	2.23797e-70		10.17	10.15	10.38	10.45	10.24	9.42		11.58	11.71
Ss_all200810_44609	Os12g0244100 [Oryza sativa Japonica Group] >gi|77554415|gb|ABA97211.1| Stromal 70 kDa heat shock-related protein, chloroplast precursor, putative, expressed [Oryza sativa Japonica Group] >gi|113648993|dbj|BAF29505.1| Os12g0244100 [Oryza sativa Japonica Group] >gi|169244407|gb|ACA50477.1| 70 kDa heat shock protein [Oryza sativa Japonica Group]	1.74775e-144		10.1	10.12	10.61	10.73	10.94	9.9		11.66	11.9
Ss_all200810_45156	LOC100282908 [Zea mays] >gi|195626064|gb|ACG34862.1| spermidine synthase 1 [Zea mays]	2.68126e-115		10.13	10.45	10.67	10.37	10.11	9.79		10.9	11.1
Ss_all200810_45651	PREDICTED: tonoplast dicarboxylate transporter-like [Brachypodium distachyon]	5.7998e-110		10.59	10.44	11.06	10.18	9.57	9.56		9.34	9.12
Ss_all200810_4653	putative phosphoenolpyruvate carboxylase [Oryza sativa Japonica Group] >gi|125605179|gb|EAZ44215.1| hypothetical protein OsJ_28834 [Oryza sativa Japonica Group]	5.71909e-68		9.73	9.65	10.32	10.86	10.61	9.36		9.33	9.63
Ss_all200810_46594	nucleolar protein nop56, putative [Ricinus communis] >gi|223550328|gb|EEF51815.1| nucleolar protein nop56, putative [Ricinus communis]	7.4795e-127		10.26	10.3	10.66	10.41	10.09	10.42		11.53	11.45
Ss_all200810_470	putative AAA-metalloprotease FtsH (fragment) [Oryza sativa Japonica Group]	1.15389e-94		10.23	9.81	10.3	10.58	10.66	9.86		11.58	11.6
Ss_all200810_47775	60S acidic ribosomal protein P0 [Zea mays] >gi|6094102|sp|O24573.3|RLA0_MAIZE RecName: Full=60S acidic ribosomal protein P0 >gi|1550814|emb|CAA69256.1| 60S acidic ribosomal protein P0 [Zea mays]	5.45201e-13		10.22	10.4	11.07	10.73	10.06	9.79		10.39	11.43
Ss_all200810_4813	L-gulonolactone oxidase [Aegilops tauschii]			10.69	10.47	10.65	10.46	10.09	8.94		9.04	8.61
Ss_all200810_48766	60S ribosomal protein L10a-1 [Zea mays]	1.00165e-20		9.36	9.79	10.61	10.34	9.69	9.32		10.37	9.78
Ss_all200810_48778	PREDICTED: mitochondrial import inner membrane translocase subunit Tim13-like [Brachypodium distachyon]	8.85578e-08		10	10.25	10.51	10.39	10.13	10.22		11.48	11.23
Ss_all200810_49760	putative GTP binding protein [Oryza sativa Japonica Group]	1.41686e-39		10.09	10.42	11.3	10.55	9.56	9.56		10.75	11.1
Ss_all200810_5024	PREDICTED: putative disease resistance protein RGA3-like [Brachypodium distachyon]	6.14709e-07		9.81	10.18	10.53	11.05	10.99	10.23		9.76	9.59
Ss_all200810_50416	histone H3 [Fagopyrum tataricum]	1.61576e-15		10.58	10.47	10.81	10.74	10.1	9.66		10.88	10.74
Ss_all200810_5775	retrotransposon protein, putative, unclassified [Oryza sativa Japonica Group]	1.81559e-101		10.17	10.31	10.27	10.42	10.2	10.52		10	9.87
Ss_all200810_6305	LysM domain-containing receptor-like kinase [Medicago truncatula] >gi|355479042|gb|AES60245.1| LysM domain-containing receptor-like kinase [Medicago truncatula]	2.66272e-09		10.14	10.21	10.2	10.24	10.74	10.72		11.28	10.52
Ss_all200810_7144	PREDICTED: rRNA 2'-O-methyltransferase fibrillarin 1-like [Brachypodium distachyon]	5.7519e-166		9.92	10.16	11.09	10.65	9.67	9.7		12.09	12.25
Ss_all200810_7332	Os08g0487800 [Oryza sativa Japonica Group] >gi|42408259|dbj|BAD09415.1| putative heat-shock protein [Oryza sativa Japonica Group] >gi|113624072|dbj|BAF24017.1| Os08g0487800 [Oryza sativa Japonica Group] >gi|218201354|gb|EEC83781.1| hypothetical protein OsI_29679 [Oryza sativa Indica Group]	0		10.07	10.05	10.49	10.63	10.17	9.96		11.33	11.87
Ss_all200810_8822	terpene synthase 2 [Zea mays] >gi|62754282|gb|AAX99149.1| terpene synthase 2 [Zea mays]	4.44741e-73		10.17	10.42	10.81	9.77	9.77	9.79		9.58	9.28
Ss_all200810_886	hydrolase, alpha/beta fold family protein [Zea mays]	6.94206e-82		9.96	9.85	10.38	11.26	10.82	9.9		10.39	9.66
Ss_all200810_9801	2 coiled coil domains of eukaryotic origin (31.3 kD)-like protein [Oryza sativa Japonica Group] >gi|47848307|dbj|BAD22171.1| 2 coiled coil domains of eukaryotic origin (31.3 kD)-like protein [Oryza sativa Japonica Group] >gi|125540189|gb|EAY86584.1| hypothetical protein OsI_07964 [Oryza sativa Indica Group] >gi|125582786|gb|EAZ23717.1| hypothetical protein OsJ_07419 [Oryza sativa Japonica Group] …	3.49969e-25		10.48	10.24	10.45	10.28	10.22	10.26		10.83	10.99
Ss_all200810_13133	ArfGap-domain-containing protein [Sphaerulina musiva SO2202]			9.17	9.45	9.99	9.65	10.05	9.73		10.9	11.75
Ss_all200810_16026	transposon protein [Zea mays] >gi|195649251|gb|ACG44093.1| transposon protein [Zea mays]	7.3502e-14		9.87	9.4	9.58	9.58	9.95	9.63		10.64	10.46
Ss_all200810_16323	cysteine protease 1 precursor [Zea mays] >gi|195629242|gb|ACG36262.1| cysteine protease 1 precursor [Zea mays]	1.42082e-09		9.65	9.42	9.54	9.96	9.96	8.65		11.82	11.12
Ss_all200810_1741	1-Cys peroxiredoxin [Triticum durum]	1.84641e-144		9.17	9.21	9.29	9.42	10.17	9.86		9.33	9.47
Ss_all200810_17488	phosphate transport protein [Zea mays]	4.80081e-83		9.81	9.63	9.55	9.31	9.69	9.44		10.68	10.55
Ss_all200810_1828	Nucleolar protein 12 (25kDa)			9.5	9.33	9.63	9.77	10.19	9.18		10.75	10.97
Ss_all200810_20275	light-inducible protein CPRF-2 [Zea mays] >gi|195614074|gb|ACG28867.1| light-inducible protein CPRF-2 [Zea mays]	7.14065e-17		9.08	8.9	9.42	10.58	9.67	8.58		9.23	9.52
Ss_all200810_23248	PREDICTED: sugar carrier protein C-like [Brachypodium distachyon]	1.75193e-53		9.96	9.72	9.59	9.33	9.5	9.18		11.09	10.93
Ss_all200810_23901	monosaccharide transporter 4 [Oryza sativa Japonica Group]	1.61522e-119		9.48	9.25	9.25	9.42	9.59	8.89		10.4	10.39
Ss_all200810_24333	monosaccharide transporter 4 [Oryza sativa Japonica Group]	5.67732e-08		9.29	9.35	9.15	9.72	9.79	9.66		11.09	10.58
Ss_all200810_25262	PREDICTED: uncharacterized aarF domain-containing protein kinase At1g71810, chloroplastic-like [Brachypodium distachyon]	1.3683e-16		9.22	8.91	9.41	9.94	9.82	8.31		8.21	8.3
Ss_all200810_25611	40S ribosomal protein S15 [Zea mays] >gi|242047628|ref|XP_002461560.1| hypothetical protein SORBIDRAFT_02g004720 [Sorghum bicolor] >gi|195605680|gb|ACG24670.1| 40S ribosomal protein S15 [Zea mays] >gi|195610984|gb|ACG27322.1| 40S ribosomal protein S15 [Zea mays] >gi|195617474|gb|ACG30567.1| 40S ribosomal protein S15 [Zea mays] >gi|223946215|gb|ACN27191.1| unknown [Zea mays] >gi|241924937|gb|EER98…	1.36139e-14		9.39	9.25	9.68	9.76	9.51	9.2		10.14	10.31
Ss_all200810_27053	DENN domain containing protein, expressed [Oryza sativa Japonica Group]	5.28178e-112		8.9	8.97	9.36	9.76	10.04	8.65		8.2	8.74
Ss_all200810_29799	retrotransposon protein, putative, Ty1-copia subclass, expressed [Oryza sativa Japonica Group]	3.92452e-08		9.64	9.06	9.55	9.25	9.99	9.98		10.38	10.07
Ss_all200810_3043	ketoacyl-ACP reductase 1 [Helianthus annuus]	1.24631e-25		8.93	8.77	9.63	9.32	9.78	9.92		11.44	11.05
Ss_all200810_3047	retrotransposon protein, putative, unclassified [Oryza sativa Japonica Group]	1.67532e-88		9.47	9.65	9.72	9.78	9.51	9.87		9.25	9.52
Ss_all200810_30966	PREDICTED: probable LRR receptor-like serine/threonine-protein kinase At3g47570-like [Glycine max]	3.08046e-14		9.35	9.4	9.47	9.35	9.43	9.52		9.43	9.19
Ss_all200810_31619	putative class III secretory plant peroxidase family protein precursor [Zea mays] >gi|194706160|gb|ACF87164.1| unknown [Zea mays]	3.40306e-08		9.5	9.57	9.69	9.55	9.91	9.57		10.81	10.53
Ss_all200810_31623	magnesium transporter CorA-like family protein, putative, expressed [Oryza sativa Japonica Group]	2.72476e-124		9.29	9.41	9.86	10.1	10.23	8.59		10.34	9.83
Ss_all200810_33788	PREDICTED: farnesyl pyrophosphate synthase 1-like [Brachypodium distachyon]	4.85582e-101		9.37	9.34	9.17	9.69	9.27	9.32		8.95	9
Ss_all200810_3396	nuclear ribonuclease Z [Zea mays]	1.49852e-57		9.2	9.52	9.49	9.69	9.33	9.55		10.63	10.3
Ss_all200810_353	putative zinc-binding protein [Oryza sativa Japonica Group] >gi|41053269|dbj|BAD07695.1| putative zinc-binding protein [Oryza sativa Japonica Group] >gi|125583318|gb|EAZ24249.1| hypothetical protein OsJ_07999 [Oryza sativa Japonica Group] >gi|215695005|dbj|BAG90196.1| unnamed protein product [Oryza sativa Japonica Group] >gi|215740817|dbj|BAG96973.1| unnamed protein product [Oryza sativa Japonica…	2.07374e-33		9.02	8.63	9.76	9.91	10.29	9.17		9.97	10.12
Ss_all200810_37318	1,2-dihydroxy-3-keto-5-methylthiopentene dioxygenase 4 [Zea mays] >gi|195649167|gb|ACG44051.1| 1,2-dihydroxy-3-keto-5-methylthiopentene dioxygenase 4 [Zea mays]	3.44949e-33		8.5	9.16	9.74	10.19	9.95	9.13		8.71	7.99
Ss_all200810_37614	Os03g0221700 [Oryza sativa Japonica Group] >gi|22748324|gb|AAN05326.1| Putative receptor-like protein kinase [Oryza sativa Japonica Group] >gi|108706907|gb|ABF94702.1| D-mannose binding lectin family protein, expressed [Oryza sativa Japonica Group] >gi|113547885|dbj|BAF11328.1| Os03g0221700 [Oryza sativa Japonica Group] >gi|125542938|gb|EAY89077.1| hypothetical protein OsI_10563 [Oryza sativa Ind…	1.90255e-26		9.99	9.37	9.24	9.41	9.64	9.77		10.29	10.44
Ss_all200810_39233	inositol hexaphosphate kinase [Zea mays] >gi|195605864|gb|ACG24762.1| inositol hexaphosphate kinase [Zea mays]	3.35984e-33		9.34	9.22	9.24	9.19	9.49	9.34		9.93	9.96
Ss_all200810_39332	PREDICTED: serine/threonine-protein kinase At5g01020-like [Brachypodium distachyon]	1.18482e-08		9.08	9.5	10.12	10.35	10.18	9.45		9.1	9.04
Ss_all200810_40142	brix domain-containing protein 1 [Zea mays] >gi|195626328|gb|ACG34994.1| brix domain-containing protein 1 [Zea mays] >gi|238008032|gb|ACR35051.1| unknown [Zea mays]	8.2471e-20		9.59	9.65	9.85	9.89	9.4	9.39		10.54	10.27
Ss_all200810_41444	disease resistance protein [Brassica rapa subsp. pekinensis]	2.3618e-10		9.42	9.58	9.71	9.7	9.57	9.69		9.33	9.16
Ss_all200810_44285	Os03g0802500 [Oryza sativa Japonica Group] >gi|29150372|gb|AAO72381.1| putative AAA-type ATPase [Oryza sativa Japonica Group] >gi|108711608|gb|ABF99403.1| ATPase 2, putative, expressed [Oryza sativa Japonica Group] >gi|113550072|dbj|BAF13515.1| Os03g0802500 [Oryza sativa Japonica Group] >gi|215697921|dbj|BAG92114.1| unnamed protein product [Oryza sativa Japonica Group] >gi|215737759|dbj|BAG96889.…	1.10495e-65		9.37	9.33	9.37	10.25	10.1	9.46		10.79	10.66
Ss_all200810_4429	histone H3 (AA 1-58) [Medicago sativa]	2.31111e-21		9.57	9.4	9.41	10.22	9.67	8.16		10.89	10.34
Ss_all200810_46016	putative retroelement protein [Sorghum bicolor]	1.18332e-27		9.35	9.05	9.73	9.39	9.79	9.73		9.68	11
Ss_all200810_46174	spore coat protein -like [Oryza sativa Japonica Group] >gi|215768276|dbj|BAH00505.1| unnamed protein product [Oryza sativa Japonica Group]	7.27276e-10		10.19	9.44	9.46	9.57	9.56	9.59		10.48	10.55
Ss_all200810_49350	inorganic phosphate transporter 1-4 [Zea mays]	2.27783e-52		9.57	9.24	9.32	9.15	9.53	9.41		10.07	9.94
Ss_all200810_50302	PREDICTED: protein SDA1 homolog, partial [Brachypodium distachyon]	1.88729e-28		9.57	9.44	9.88	9.86	9.5	9.49		10.48	10.66
Ss_all200810_6235	surfactant protein B containing protein [Zea mays]	1.15021e-64		9.44	9.26	9.45	9.86	10.28	9.74		10.35	10.24
Ss_all200810_6527	anthocyaninless4 [Zea mays] >gi|194701684|gb|ACF84926.1| unknown [Zea mays]	1.05414e-42		9.31	9.35	9.52	9.89	10	9.55		10.5	10.75
Ss_all200810_756	beta-1,3-glucanase [Oryza sativa] >gi|4884534|dbj|BAA77787.1| beta-1,3-glucanase [Oryza sativa]	9.29455e-35		9.37	8.87	8.91	9.11	9.68	9.83		10.88	10.7
Ss_all200810_7690	Os01g0733500 [Oryza sativa Japonica Group] >gi|75164073|sp|Q942D4.1|BURP3_ORYSJ RecName: Full=BURP domain-containing protein 3; Short=OsBURP03; Flags: Precursor >gi|15624018|dbj|BAB68072.1| putative BURP domain-containing protein [Oryza sativa Japonica Group] >gi|20161002|dbj|BAB89935.1| putative BURP domain-containing protein [Oryza sativa Japonica Group] >gi|113533692|dbj|BAF06075.1| Os01g07335…	1.33046e-20		9.57	9.23	9.77	10.43	9.68	8.65		9.87	10.05
Ss_all200810_7718	cytochrome P450 CYP709C14 [Zea mays]	2.32018e-89		9.31	9.2	8.92	9.36	10.03	9.65		10.04	10.05
Ss_all200810_780	PREDICTED: 30S ribosomal protein S13, chloroplastic-like isoform 1 [Brachypodium distachyon] >gi|357117931|ref|XP_003560714.1| PREDICTED: 30S ribosomal protein S13, chloroplastic-like isoform 2 [Brachypodium distachyon]	3.48462e-26		9.77	9.62	9.64	9.71	9.58	9.55		10.64	11.04
Ss_all200810_10021	vacuolar H(+)-ATPase subunit B [Mesembryanthemum crystallinum, leaf, Peptide Partial, 170 aa]	4.95716e-39		7.18	8.01	7.88	7.69	7.64	7.72		11.11	9.54
Ss_all200810_11546	PLC-like phosphodiesterases			7.09	6.97	7.58	7.2	8.1	7.57		7.48	9.42
Ss_all200810_13136	elongation factor [Paeonia suffruticosa]	4.83644e-35		7.04	7.8	8.05	7	7.7	7.81		11.47	10.58
Ss_all200810_17238	chitin synthase, class IV [Zymoseptoria tritici IPO323]			7.43	7.53	7.8	7.17	7.84	7.89		8.53	9.1
Ss_all200810_17299	DAK1/DegV-like			7.18	7.33	8.11	7.44	8.04	8.18		10.27	9.62
Ss_all200810_19535	PREDICTED: cytochrome b5-like [Glycine max]	5.58648e-05		7.06	7.61	7.72	7.44	7.73	7.94		10.32	9.58
Ss_all200810_20406	putative opsin [Oryza sativa Indica Group]	2.54928e-42		7.02	7.47	7.8	7.19	7.72	7.99		10.24	9.82
Ss_all200810_20538	peptidase/ serine-type peptidase [Zea mays] >gi|195641422|gb|ACG40179.1| peptidase/ serine-type peptidase [Zea mays]	2.37326e-09		7.77	7.47	7.47	7.36	7.69	7.39		8.18	8.1
Ss_all200810_20590	putative aconitase, partial [Dimocarpus longan]	1.82439e-12		7.52	7.47	7.46	7.06	7.53	7.79		9.18	8.92
Ss_all200810_23747	delta-9 desaturase-like 2 protein [Arabidopsis thaliana] >gi|62510517|sp|Q9LND8.1|ADSL2_ARATH RecName: Full=Delta-9 desaturase-like 2 protein >gi|8810472|gb|AAF80133.1|AC024174_15 Contains similarity to delta 9 desaturase mRNA and contains a fatty acid desaturase PF|01069 domain [Arabidopsis thaliana] >gi|48958463|gb|AAT47784.1| At1g06100 [Arabidopsis thaliana] >gi|53828577|gb|AAU94398.1| At1g061…	8.05864e-11		7.06	7.49	7.64	7.32	7.76	7.72		9.37	9.05
Ss_all200810_24084	Carbohydrate transporter/sugar porter [Medicago truncatula] >gi|355484587|gb|AES65790.1| Carbohydrate transporter/sugar porter [Medicago truncatula]	5.5116e-20		6.72	7.61	8.19	7.31	7.4	7.48		11.76	10.84
Ss_all200810_24752	Aldehyde dehydrogenase [Medicago truncatula]	4.0004e-22		7.16	7.07	7.74	7.18	7.37	7.97		9.36	9.99
Ss_all200810_25694	40S ribosomal protein S4 [Zea mays] >gi|195610502|gb|ACG27081.1| 40S ribosomal protein S4 [Zea mays]	5.56443e-52		6.79	7.12	7.57	7.12	7.58	8.06		11.12	9.6
Ss_all200810_26784	PREDICTED: NADH dehydrogenase [ubiquinone] 1 beta subcomplex subunit 7-like isoform 1 [Brachypodium distachyon] >gi|357114226|ref|XP_003558901.1| PREDICTED: NADH dehydrogenase [ubiquinone] 1 beta subcomplex subunit 7-like isoform 2 [Brachypodium distachyon]	3.2136e-23		7.02	6.87	7.7	7.42	7.81	8.19		9.31	9.4
Ss_all200810_26951	At3g60750-like protein [Capsella grandiflora]	5.03901e-27		7.18	7.66	7.79	7.29	7.53	8.09		9.6	8.96
Ss_all200810_29618	2-oxoglutarate dehydrogenase, putative [Ricinus communis] >gi|223532141|gb|EEF33948.1| 2-oxoglutarate dehydrogenase, putative [Ricinus communis]	3.12344e-46		7.49	7.36	7.73	7.48	7.74	8.07		9.6	8.82
Ss_all200810_29838	glyceraldehyde-3-phosphate dehydrogenase, cytosolic [Zea mays] >gi|194690136|gb|ACF79152.1| unknown [Zea mays] >gi|195622606|gb|ACG33133.1| glyceraldehyde-3-phosphate dehydrogenase, cytosolic [Zea mays] >gi|195625996|gb|ACG34828.1| glyceraldehyde-3-phosphate dehydrogenase, cytosolic [Zea mays]	2.64472e-122		7.11	7.28	7.96	7.3	7.81	8.27		10.64	9.97
Ss_all200810_3042	3-oxoacyl-reductase [Zea mays]	7.15775e-17		6.74	7.37	7.4	7.01	7.57	8.96		10	9.25
Ss_all200810_30637	transposase IS3/IS911 family protein [Deinococcus gobiensis I-0]			7.36	6.94	7.9	7.62	7.76	7.84		8.32	9.18
Ss_all200810_30804	Elongation of fatty acids protein [Medicago truncatula] >gi|124359716|gb|ABD32385.2| GNS1/SUR4 membrane protein [Medicago truncatula] >gi|355501328|gb|AES82531.1| Elongation of fatty acids protein [Medicago truncatula] >gi|388509788|gb|AFK42960.1| unknown [Medicago truncatula]	1.57581e-09		6.95	6.34	7.68	7.15	8.31	7.9		7.49	9.57
Ss_all200810_35029	plasma membrane ATPase 1 [Sphaerulina musiva SO2202]			6.73	7.41	7.7	7.29	7.55	7.9		11.06	9.68
Ss_all200810_3669	heat shock protein [Spinacia oleracea] >gi|2660772|gb|AAB88134.1| cytosolic heat shock 70 protein [Spinacia oleracea]	2.22007e-109		7.24	7.47	7.66	7.31	7.43	7.28		9.58	9.11
Ss_all200810_37926	PREDICTED: 40S ribosomal protein S3a-1 [Vitis vinifera] >gi|269969539|sp|A5B4K1.1|RS3A1_VITVI RecName: Full=40S ribosomal protein S3a-1 >gi|147766920|emb|CAN67522.1| hypothetical protein VITISV_020206 [Vitis vinifera] >gi|297737094|emb|CBI26295.3| unnamed protein product [Vitis vinifera]	2.57428e-12		6.73	7.11	7.56	7.08	7.53	8.04		10.09	10.18
Ss_all200810_38114	aldehyde dehydrogenase [Arabidopsis thaliana]	7.01337e-24		7.17	7.15	7.48	7.16	7.66	7.58		10.04	9.7
Ss_all200810_3922	PREDICTED: pentatricopeptide repeat-containing protein At4g28010-like [Brachypodium distachyon]	3.23969e-09		6.98	7.79	7.55	7.38	7.37	7.85		9.35	8.96
Ss_all200810_40953	adenine nucleotide translocator [Lupinus albus]	9.23863e-91		7.31	7.71	7.95	7.44	7.77	7.87		11.1	10.52
Ss_all200810_42900	mitochondrial carrier [Sphaerulina musiva SO2202]			7.11	7.62	7.57	6.89	8	8.12		10.61	10.08
Ss_all200810_45653	formate dehydrogenase [Phaseolus vulgaris]	7.83847e-93		6.69	7.76	7.8	7.12	7.65	7.8		10.29	10.01
Ss_all200810_46832	UTP--glucose-1-phosphate uridylyltransferase 1 [Arabidopsis thaliana] >gi|12585448|sp|P57751.1|UGPA1_ARATH RecName: Full=UTP--glucose-1-phosphate uridylyltransferase 1; AltName: Full=UDP-glucose pyrophosphorylase 1; Short=UDPGP 1; Short=UGPase 1 >gi|13430664|gb|AAK25954.1|AF360244_1 putative UDP-glucose pyrophosphorylase [Arabidopsis thaliana] >gi|13605671|gb|AAK32829.1|AF361816_1 AT5g17310/MKP11…	1.88569e-54		6.95	7.09	7.45	7.11	7.61	7.77		9.05	10.14
Ss_all200810_47414	NADH-ubiquinone oxidoreductase 14.8 kDa subunit [Aspergillus terreus NIH2624]			6.83	7	7.61	7.22	7.69	8.27		9.58	9.28
Ss_all200810_48534	MC family mitochondrial carrier protein [Exophiala dermatitidis NIH/UT8656]			6.63	7.65	7.84	7	7.64	8		10.86	10.06
Ss_all200810_50218	ribosomal protein L3 [Triticum aestivum]	1.64221e-21		7.28	7.86	7.77	7.5	7.54	7.74		9.16	10.05
Ss_all200810_9478	hydrolase family protein / HAD-superfamily protein [Arabidopsis thaliana] >gi|7019640|emb|CAB75787.1| putative protein [Arabidopsis thaliana] >gi|110738250|dbj|BAF01054.1| hypothetical protein [Arabidopsis thaliana] >gi|332644544|gb|AEE78065.1| hydrolase family protein / HAD-superfamily protein [Arabidopsis thaliana]	8.38453e-05		7.07	7.1	7.67	7.16	7.67	7.68		9.3	8.4
Ss_all200810_10470	delta-9 desaturase isoenzyme B [Hortaea werneckii]			7.13	7.27	7.24	7.14	7.31	7.62		9.27	8.81
Ss_all200810_11540	Cyclin, C-terminal domain			6.6	6.96	7.04	6.71	6.91	6.98		8.98	8.11
Ss_all200810_12561	Transaldolase [Medicago truncatula] >gi|355509812|gb|AES90954.1| Transaldolase [Medicago truncatula]	1.66932e-26		6.6	7.63	7.56	6.99	7.38	7.59		9.78	9.19
Ss_all200810_13618	PREDICTED: developmentally-regulated GTP-binding protein 1 [Vitis vinifera] >gi|296082507|emb|CBI21512.3| unnamed protein product [Vitis vinifera]	2.19295e-23		6.31	7.32	7.32	6.63	7.05	7.54		9.29	9.14
Ss_all200810_13853	RecName: Full=Neutral protease 2 homolog MGG_10927; AltName: Full=Deuterolysin MGG_10927; Flags: Precursor			6.49	6.96	7.04	6.45	6.89	7.02		9.51	8.9
Ss_all200810_17651	mitogen-activated protein kinase kinase [Capsicum annuum]	2.32085e-06		5.74	7.54	6.71	6.7	6.71	7.09		10.14	10.38
Ss_all200810_19593	PREDICTED: dolichol phosphate-mannose biosynthesis regulatory protein-like [Brachypodium distachyon]	2.39515e-09		6.77	7.59	7.25	7.13	7.49	7.8		9.24	10
Ss_all200810_20512	endo-1,4-beta-glucanase glycosyl hydrolase family 61 [Zymoseptoria tritici IPO323]			6.47	6.83	7.03	6.89	7.24	7.01		11.24	9.51
Ss_all200810_20536	alcohol dehydrogenase, putative [Ricinus communis] >gi|223525424|gb|EEF28016.1| alcohol dehydrogenase, putative [Ricinus communis]	1.10216e-32		6.14	6.52	6.62	6.46	6.75	7.3		9.34	8.79
Ss_all200810_20856	cyclin-dependent kinases regulatory subunit 2 [Arabidopsis thaliana] >gi|297822483|ref|XP_002879124.1| cdk-subunit 2 [Arabidopsis lyrata subsp. lyrata] >gi|75206284|sp|Q9SJJ5.1|CKS2_ARATH RecName: Full=Cyclin-dependent kinases regulatory subunit 2 >gi|4510419|gb|AAD21505.1| putative cyclin-dependent kinase regulatory subunit [Arabidopsis thaliana] >gi|38566522|gb|AAR24151.1| At2g27970 [Arabidopsi…	1.67415e-06		6.34	6.67	7.22	6.73	7.2	7.46		9.65	9.56
Ss_all200810_20902	betaine aldehyde dehydrogenase [Amaranthus hypochondriacus]	6.84465e-24		7.2	6.99	7.11	6.92	6.96	7.19		8.1	7.97
Ss_all200810_21005	glycerol-3-phosphate dehydrogenase SDP6 [Arabidopsis thaliana] >gi|75266244|sp|Q9SS48.1|SDP6_ARATH RecName: Full=Glycerol-3-phosphate dehydrogenase SDP6, mitochondrial; AltName: Full=Protein SUGAR-DEPENDENT 6; Flags: Precursor >gi|6056190|gb|AAF02807.1|AC009400_3 putative glycerol-3-phosphate dehydrogenase [Arabidopsis thaliana] >gi|17380778|gb|AAL36219.1| putative glycerol-3-phosphate dehydrogen…	3.00714e-88		6.33	7.09	6.95	6.45	7.05	6.94		8.65	8.47
Ss_all200810_21027	2-oxoglutarate dehydrogenase, E1 subunit - like protein [Arabidopsis thaliana]	5.56956e-40		6.48	6.88	6.86	6.75	7.05	7.24		9.07	8.3
Ss_all200810_21330	poly(p)/ATP NAD kinase, putative [Ricinus communis] >gi|223540531|gb|EEF42098.1| poly(p)/ATP NAD kinase, putative [Ricinus communis]	6.02971e-14		6.61	6.57	7.25	7.05	7.24	7.31		7.18	8.67
Ss_all200810_2213	CYC1BAT [Arabidopsis lyrata subsp. lyrata] >gi|297319078|gb|EFH49500.1| CYC1BAT [Arabidopsis lyrata subsp. lyrata]	1.25364e-22		6.33	7.1	7	6.72	6.95	7.09		9.4	8.12
Ss_all200810_22517	40S ribosomal protein S23 [Hyacinthus orientalis]	9.69206e-29		6.29	6.8	6.61	6.42	6.68	7.46		9.94	8.47
Ss_all200810_22763	catechol dioxygenase [Metarhizium acridum CQMa 102]			6.66	6.37	7.02	6.7	7.33	7.5		7.94	8.84
Ss_all200810_22770	60S acidic ribosomal protein P0 [Zymoseptoria tritici IPO323]			6.37	6.87	6.88	6.68	6.98	7.59		10.01	8.74
Ss_all200810_23475	actin [Cleistogenes songorica]	5.51632e-146		7.31	7.28	7.2	7.12	7.04	7.05		7.92	8.21
Ss_all200810_23479	Elongation factor Tu GTP binding domain			6.55	6.92	7.01	6.68	6.77	7.36		8.35	8.39
Ss_all200810_24118	retrotransposon protein, putative, LINE subclass [Oryza sativa Japonica Group]	2.67812e-25		7.01	7.03	6.85	6.87	7.04	6.65		6.58	6.65
Ss_all200810_24535	ceramidase family protein [Arabidopsis lyrata subsp. lyrata] >gi|297325561|gb|EFH55981.1| ceramidase family protein [Arabidopsis lyrata subsp. lyrata]	6.11677e-31		6.42	6.88	7.05	6.87	6.97	7.87		8.85	8.53
Ss_all200810_26088	mutt/nudix hydrolase, putative [Ricinus communis] >gi|223536248|gb|EEF37900.1| mutt/nudix hydrolase, putative [Ricinus communis]	5.01435e-18		6.6	6.63	7.38	6.78	7.37	7.65		9.92	9.75
Ss_all200810_26174	RecName: Full=Pathogenesis-related protein 1C; Short=PR-1C; Flags: Precursor >gi|19958|emb|CAA35666.1| unnamed protein product [Nicotiana tabacum]	4.99691e-09		6.52	6.95	7.47	6.89	7.27	7.32		9.38	8.94
Ss_all200810_27876	PREDICTED: 40S ribosomal protein S26-2-like [Vitis vinifera]	2.52241e-05		6.5	6.56	6.36	6.51	6.78	7.64		9.74	8.76
Ss_all200810_28878	DEAD box RNA helicase RH2a [Hevea brasiliensis]	2.64407e-20		6.68	6.99	6.9	6.82	6.98	7.14		8.43	7.64
Ss_all200810_29163	ABC transporter ATP-binding protein [Dyella ginsengisoli]			6.84	6.74	7.16	7.05	7.16	7.11		7.19	8.79
Ss_all200810_29491	two-component sensor histidine kinase bacteria, putative [Ricinus communis] >gi|223496248|gb|EEF22003.1| two-component sensor histidine kinase bacteria, putative [Ricinus communis]	6.27988e-06		6.53	7.21	7.1	6.9	7.09	7.26		9.49	8.76
Ss_all200810_2953	PREDICTED: DEAD-box ATP-dependent RNA helicase 34-like [Brachypodium distachyon]	2.09112e-100		6.89	7.33	7.35	6.79	7.13	7.67		10.02	9.44
Ss_all200810_29777	Cytochrome P450 likeTBP [Medicago truncatula] >gi|355515715|gb|AES97338.1| Cytochrome P450 likeTBP [Medicago truncatula]	2.66415e-12		6.31	7.15	7.76	6.98	7.09	6.96		9.41	8.56
Ss_all200810_30565	IQ calmodulin-binding motif protein [Marssonina brunnea f. sp. 'multigermtubi' MB_m1]			6.42	7.43	6.57	6.65	6.88	6.99		9.54	9.46
Ss_all200810_31418	ATP synthase alpha/beta family, nucleotide-binding domain			6.59	6.97	7.15	6.71	7.06	7.44		9.93	9.23
Ss_all200810_31781	PREDICTED: beta-D-xylosidase 1-like [Glycine max]	7.51751e-19		5.95	7.27	6.91	6.47	6.8	6.7		8.48	7.58
Ss_all200810_32036	20S proteasome beta subunit [Arachis hypogaea]	5.99633e-08		6.36	7.49	7.25	6.95	7.24	7.81		10.31	8.86
Ss_all200810_33140	13-beta-glucan synthase catalytic subunit FksP [Ophiocordyceps unilateralis]			6.46	7.34	7.42	7.09	7.14	7.74		9.57	8.73
Ss_all200810_3361	ubiquitin-40S ribosomal protein S27a-2 [Arabidopsis thaliana] >gi|334184963|ref|NP_001189768.1| ubiquitin-40S ribosomal protein S27a-2 [Arabidopsis thaliana] >gi|297824801|ref|XP_002880283.1| hypothetical protein ARALYDRAFT_904186 [Arabidopsis lyrata subsp. lyrata] >gi|302393741|sp|P59232.2|R27AB_ARATH RecName: Full=Ubiquitin-40S ribosomal protein S27a-2; Contains: RecName: Full=Ubiquitin; Contai…	2.89965e-64		6.61	6.91	7	6.69	6.88	8.28		10.24	8.69
Ss_all200810_33770	PREDICTED: isocitrate dehydrogenase [NAD] regulatory subunit 1, mitochondrial-like isoform 1 [Brachypodium distachyon]	1.71544e-25		6.69	7.47	7.51	7.11	7.48	8.15		10.17	9.78
Ss_all200810_34127	Na P-type ATPase [Marchantia polymorpha]	5.98615e-95		6.37	7.37	7.06	6.78	7.13	7.02		9.51	9.28
Ss_all200810_34261	MAP kinase 6 [Arabidopsis thaliana] >gi|2499610|sp|Q39026.1|MPK6_ARATH RecName: Full=Mitogen-activated protein kinase 6; Short=AtMPK6; Short=MAP kinase 6 >gi|457404|dbj|BAA04869.1| MAP kinase [Arabidopsis thaliana] >gi|2281091|gb|AAB64027.1| MAP kinase (ATMPK6) [Arabidopsis thaliana] >gi|21539485|gb|AAM53295.1| MAP kinase ATMPK6 [Arabidopsis thaliana] >gi|31711876|gb|AAP68294.1| At2g43790 [Arabid…	8.71445e-61		6.17	6.83	6.82	6.57	6.54	7.12		9.92	9.17
Ss_all200810_38131	dihydroorotase [Sphingomonas sp. PAMC 26621]			6.75	6.54	7.14	6.93	7.09	7.16		6.87	8.45
Ss_all200810_40176	eukaryotic translation initiation factor 2 gamma subunit, putative [Ricinus communis] >gi|223537747|gb|EEF39367.1| eukaryotic translation initiation factor 2 gamma subunit, putative [Ricinus communis]	8.41867e-19		6.44	7.17	7.08	6.88	6.99	7.13		9.79	9.04
Ss_all200810_41088	PREDICTED: probable inositol transporter 1-like [Glycine max]	5.27866e-18		6.79	7.29	7.3	6.81	7.26	7.71		8.51	9
Ss_all200810_41621	PREDICTED: 60S ribosomal protein L15-like [Glycine max]	3.96595e-12		6.7	7.17	7.35	6.77	7.36	7.83		10.88	9.66
Ss_all200810_45098	retrotransposon protein, putative, unclassified [Oryza sativa Japonica Group]	7.563e-12		7.43	7.59	7.26	7.11	6.9	7.19		6.91	6.16
Ss_all200810_4553	60S ribosomal protein L10A [Arabidopsis lyrata subsp. lyrata] >gi|297324994|gb|EFH55414.1| 60S ribosomal protein L10A [Arabidopsis lyrata subsp. lyrata]	3.79598e-82		6.8	7.41	7.42	7.14	7.16	7.62		10.96	9.98
Ss_all200810_4788	predicted protein [Hordeum vulgare subsp. vulgare]	2.23769e-19		6.68	7.41	7.46	7.04	7.24	7.35		11.36	9.98
Ss_all200810_48021	Elongation factor Tu, mitochondrial precursor, putative, expressed [Oryza sativa Japonica Group]	8.81491e-71		6.94	7.18	7.17	6.71	7.15	7.53		9.16	8.58
Ss_all200810_48282	PREDICTED: aspartyl aminopeptidase [Vitis vinifera] >gi|297734385|emb|CBI15632.3| unnamed protein product [Vitis vinifera]	4.95294e-63		6.29	6.86	6.9	6.57	6.7	7.11		9.46	8.66
Ss_all200810_49190	elongation factor-1 alpha [Catharanthus roseus]	1.3221e-38		6.91	7.14	7.39	7.27	6.67	7.11		10.37	9.48
Ss_all200810_5073	endo-1,4-beta-glucanase glycosyl hydrolase family 61 [Zymoseptoria tritici IPO323]			6.67	7.09	7.12	6.91	6.89	7.04		10.65	10.19
Ss_all200810_5074	6-phosphogluconate dehydrogenase, putative [Ricinus communis] >gi|223549801|gb|EEF51289.1| 6-phosphogluconate dehydrogenase, putative [Ricinus communis]	7.40644e-82		6.7	6.93	7.18	6.91	7.16	7.58		9.86	8.96
Ss_all200810_5822	RecName: Full=Cytochrome c	2.04401e-40		6.68	7.05	7.04	6.74	6.85	7.03		10.37	9.53
Ss_all200810_6499	aspartic proteinase [Cucumis sativus]	1.0019e-24		6.63	7.5	7.01	6.81	7.03	7.88		10.9	9.63
Ss_all200810_8896	catalase [Euphorbia characias]	2.29706e-77		6.62	7.31	7.41	6.74	7.31	7.24		8.89	8.24
Ss_all200810_9017	alcohol oxidase p68 [Bipolaris victoriae]			6.29	7.35	6.58	6.67	6.23	7		11.36	10.02
Ss_all200810_9642	S-phase kinase-associated protein 1 [Arabidopsis thaliana] >gi|75098745|sp|O49484.1|ASK11_ARATH RecName: Full=SKP1-like protein 11; Short=AtSK11 >gi|2911041|emb|CAA17551.1| kinetochore (SKP1p)-like protein [Arabidopsis thaliana] >gi|7270371|emb|CAB80138.1| kinetochore (SKP1p)-like protein [Arabidopsis thaliana] >gi|91806766|gb|ABE66110.1| E3 ubiquitin ligase SCF complex subunit SKP1/ASK1 [Arabido…	8.42127e-32		6.4	6.98	7.41	6.9	7.31	7.6		9.77	9.1
Ss_all200810_9716	Ribosomal protein L27e [Macrophomina phaseolina MS6]			6.41	6.78	6.73	6.49	6.67	7.59		10.79	9.53
Ss_all200810_10453	CBL-interacting protein kinase [Zea mays] >gi|167375221|gb|ABZ79364.1| CBL-interacting protein kinase [Zea mays]	1.74095e-50		11.81	11.57	11.32	11.68	12.71	11.58		10.95	11.19
Ss_all200810_11764	Os03g0351800 [Oryza sativa Japonica Group] >gi|108708145|gb|ABF95940.1| Zinc finger, C3HC4 type family protein, expressed [Oryza sativa Japonica Group] >gi|113548591|dbj|BAF12034.1| Os03g0351800 [Oryza sativa Japonica Group] >gi|125586254|gb|EAZ26918.1| hypothetical protein OsJ_10846 [Oryza sativa Japonica Group] >gi|215697791|dbj|BAG91984.1| unnamed protein product [Oryza sativa Japonica Group]	3.59286e-31		11.62	11.62	11.87	11.62	11.53	11.09		10.96	11.04
Ss_all200810_11823	retrotransposon protein, putative, unclassified [Oryza sativa Japonica Group]	1.66468e-19		10.37	11.87	11.98	11.71	11.44	11.61		10.94	10.47
Ss_all200810_14643	gag/pol protein [Zea mays]	3.75202e-46		11.46	11.73	11.46	11.6	11.87	11.68		11.72	11.07
Ss_all200810_15653	polyprotein [Coix lacryma-jobi]	5.29132e-29		10.78	11.73	11.92	11.59	11.77	11.68		11.46	11.01
Ss_all200810_16281	40S ribosomal protein S23 [Zea mays] >gi|242032479|ref|XP_002463634.1| hypothetical protein SORBIDRAFT_01g003410 [Sorghum bicolor] >gi|242059153|ref|XP_002458722.1| hypothetical protein SORBIDRAFT_03g039010 [Sorghum bicolor] >gi|242090801|ref|XP_002441233.1| hypothetical protein SORBIDRAFT_09g022840 [Sorghum bicolor] >gi|194691088|gb|ACF79628.1| unknown [Zea mays] >gi|194697612|gb|ACF82890.1| unk…	2.42937e-71		11.6	11.61	12.05	11.95	11.24	11.51		12.55	12.43
Ss_all200810_16317	polyubiquitin [Cicer arietinum]	1.46068e-37		11.53	11.16	11.22	11.59	11.78	11.25		12.5	12.32
Ss_all200810_17286	putative tetratricopeptide repeat(TPR)-containing protein [Oryza sativa Japonica Group] >gi|50509533|dbj|BAD31229.1| putative tetratricopeptide repeat(TPR)-containing protein [Oryza sativa Japonica Group]	6.25949e-79		11.67	11.2	11.45	11.44	11.56	10.89		12.07	12.48
Ss_all200810_1786	retrotransposon protein, putative, Ty3-gypsy subclass, expressed [Oryza sativa Japonica Group]	2.8778e-104		11.38	11.55	11.41	11.38	11.75	11.59		11.78	10.97
Ss_all200810_18454	Os01g0205500 [Oryza sativa Japonica Group] >gi|7340874|dbj|BAA92964.1| putative 60S ribosomal protein L11-1 [Oryza sativa Japonica Group] >gi|113531870|dbj|BAF04253.1| Os01g0205500 [Oryza sativa Japonica Group] >gi|125524840|gb|EAY72954.1| hypothetical protein OsI_00826 [Oryza sativa Indica Group] >gi|125569450|gb|EAZ10965.1| hypothetical protein OsJ_00808 [Oryza sativa Japonica Group] >gi|215695…	4.42167e-35		11.61	11.7	12.02	11.86	11.29	11.41		12.44	12.38
Ss_all200810_1888	retrotransposon protein, putative, unclassified [Oryza sativa Japonica Group]	9.51291e-23		11.51	11.8	11.69	11.63	11.86	11.83		11.77	11.21
Ss_all200810_2084	ubiquitin [Lemna paucicostata]	1.2634e-37		11.41	11.02	11.08	11.38	11.84	11.23		12.46	12.52
Ss_all200810_21767	eukaryotic initiation factor 3e [Oryza sativa Indica Group] >gi|218199314|gb|EEC81741.1| hypothetical protein OsI_25391 [Oryza sativa Indica Group]	4.13529e-40		11.23	11.37	11.75	11.63	11.44	10.95		12.17	12.42
Ss_all200810_23781	ORM1-like protein 2 [Zea mays] >gi|195620678|gb|ACG32169.1| ORM1-like protein 2 [Zea mays] >gi|224035851|gb|ACN37001.1| unknown [Zea mays]	1.45898e-77		11.27	11.2	11.41	11.24	11.15	11.14		12.2	12.13
Ss_all200810_24374	retrotransposon protein, putative, LINE subclass [Oryza sativa Japonica Group]	9.39343e-22		10.42	11.98	12.08	11.87	11.67	11.67		11.09	10.32
Ss_all200810_30122	putative glutathione peroxidase [Zea mays]	9.84549e-25		11.76	11.23	11.46	11.76	11.82	11.18		13.14	13.37
Ss_all200810_30123	phospholipid hydroperoxide glutathione peroxidase [Oryza sativa Indica Group]	4.51771e-19		11.49	11.11	11.36	11.51	11.65	11.33		13.09	13.19
Ss_all200810_30137	plasminogen activator inhibitor 1 RNA-binding protein [Zea mays] >gi|195620512|gb|ACG32086.1| plasminogen activator inhibitor 1 RNA-binding protein [Zea mays]	1.90049e-21		11.73	11.79	12.19	11.93	11.5	11.32		12.88	13.21
Ss_all200810_31118	transaldolase 2 [Zea mays] >gi|195640998|gb|ACG39967.1| transaldolase 2 [Zea mays]	4.09403e-148		11.55	11.46	11.65	11.64	11.83	11.18		12.67	12.9
Ss_all200810_32504	glycine-rich RNA-binding protein 8 [Zea mays] >gi|195627730|gb|ACG35695.1| glycine-rich RNA-binding protein 8 [Zea mays]	3.13502e-26		11.77	11.46	11.8	11.62	11.51	11.29		12.72	12.87
Ss_all200810_3391	2,3-bisphosphoglycerate-independent phosphoglycerate mutase [Medicago truncatula] >gi|355498706|gb|AES79909.1| 2,3-bisphosphoglycerate-independent phosphoglycerate mutase [Medicago truncatula]	1.8019e-82		11.81	11.61	11.94	12.02	11.56	11.37		12.69	13.23
Ss_all200810_34915	transposon protein, putative, CACTA, En/Spm sub-class [Oryza sativa Japonica Group]	5.20813e-23		10.47	11.64	11.55	11.48	11.22	11.37		10.82	10.37
Ss_all200810_37974	PREDICTED: RNA-binding protein 42-like isoform X4 [Setaria italica]			11.42	11.13	11.46	11.73	11.43	10.99		10.56	10.73
Ss_all200810_39492	retrotransposon protein, putative, unclassified [Oryza sativa Japonica Group]	6.0885e-10		10.52	11.56	11.62	11.41	11.1	11.47		10.94	10.4
Ss_all200810_39498	retrotransposon protein, putative, unclassified [Oryza sativa Japonica Group]	2.06844e-22		10.58	11.85	11.8	11.71	11.49	11.65		11.11	11.26
Ss_all200810_4022	RRNA intron-encoded homing endonuclease [Medicago truncatula] >gi|355515724|gb|AES97347.1| RRNA intron-encoded homing endonuclease [Medicago truncatula]	7.40782e-46		10.31	12.69	11.89	11.5	11.72	12.42		15.02	14.25
Ss_all200810_41660	91A protein, partial [Triticum aestivum]	2.80885e-21		11.61	11.37	11.61	11.2	11.41	10.91		12.45	12.47
Ss_all200810_4296	putative glutathione peroxidase [Zea mays] >gi|48374955|gb|AAT42154.1| putative glutathione peroxidase [Zea mays] >gi|194703274|gb|ACF85721.1| unknown [Zea mays] >gi|195622840|gb|ACG33250.1| phospholipid hydroperoxide glutathione peroxidase [Zea mays] >gi|223975959|gb|ACN32167.1| unknown [Zea mays]	1.0636e-90		11.51	11.31	11.53	11.85	11.82	11.34		12.59	13.23
Ss_all200810_4309	plasminogen activator inhibitor 1 RNA-binding protein [Zea mays] >gi|195620512|gb|ACG32086.1| plasminogen activator inhibitor 1 RNA-binding protein [Zea mays]	5.08087e-44		11.36	11.52	11.77	11.58	11.45	11.23		12.49	12.76
Ss_all200810_43381	Putative retroelement [Oryza sativa Japonica Group] >gi|31429831|gb|AAP51826.1| retrotransposon protein, putative, LINE subclass [Oryza sativa Japonica Group]	2.98621e-20		10.58	11.65	11.67	11.54	11.38	11.43		11.18	10.82
Ss_all200810_44137	PREDICTED: LOW QUALITY PROTEIN: cytochrome P450 76C1-like [Brachypodium distachyon]	5.09698e-56		11.3	11.31	11.43	11.82	11.47	10.98		10.73	11.11
Ss_all200810_44753	PREDICTED: probable mannose-1-phosphate guanylyltransferase 3-like [Brachypodium distachyon]	3.42321e-53		11.87	11.34	11.43	11.5	11.58	11.05		12.43	13.14
Ss_all200810_45573	retrotransposon protein, putative, LINE subclass [Oryza sativa Japonica Group]	1.49259e-12		10.48	11.87	11.75	11.84	11.57	11.67		11	11.2
Ss_all200810_46688	putative polyprotein [Oryza sativa Japonica Group]	5.69778e-24		11.71	11.93	11.54	11.63	12.11	11.92		12.17	11.28
Ss_all200810_4696	phospholipid hydroperoxide glutathione peroxidase [Zea mays]	8.53756e-95		11.4	11.29	11.36	11.53	11.47	11.37		12.42	12.51
Ss_all200810_49605	retrotransposon protein, putative, unclassified [Oryza sativa Japonica Group]	3.85769e-12		10.53	11.68	11.75	11.54	11.24	11.52		10.85	11.03
Ss_all200810_6128	putative reverse transcriptase [Oryza sativa Japonica Group] >gi|40539049|gb|AAR87306.1| putative reverse transcriptase [Oryza sativa Japonica Group]	2.61955e-57		10.39	11.61	11.71	11.57	11.26	11.49		10.82	11.03
Ss_all200810_835	PREDICTED: putative ribonuclease H protein At1g65750-like [Brachypodium distachyon]	1.9042e-47		10.71	11.95	11.98	11.75	11.71	11.59		11.31	10.36
Ss_all200810_855	Retrotransposon gag protein, putative [Oryza sativa Japonica Group] >gi|77550449|gb|ABA93246.1| retrotransposon protein, putative, unclassified [Oryza sativa Japonica Group]	5.13971e-12		10.36	11.75	11.82	11.69	11.43	11.56		10.83	11.19
Ss_all200810_8867	putative gag-pol polyprotein [Zea mays]	3.18294e-06		10.69	11.89	11.98	11.86	11.58	11.84		11.13	10.55
Ss_all200810_9004	immature colon carcinoma transcript 1 protein [Zea mays] >gi|195621084|gb|ACG32372.1| immature colon carcinoma transcript 1 protein precursor [Zea mays]	2.63193e-101		11.73	11.51	11.68	11.69	11.59	11.38		12.29	12.5
Ss_all200810_10004	2-isopropylmalate synthase B [Zea mays] >gi|195604800|gb|ACG24230.1| 2-isopropylmalate synthase B [Zea mays]	7.13859e-07		11.42	11.38	11.25	10.75	10.68	11		10.73	10.76
Ss_all200810_10454	PREDICTED: RNA polymerase sigma factor rpoD-like [Brachypodium distachyon]	5.1102e-55		11.8	11.06	11.11	10.74	10.53	10.68		11.22	11.62
Ss_all200810_1079	LOC100284266 [Zea mays] >gi|195640746|gb|ACG39841.1| eukaryotic initiation factor 5C CG2922-PF, isoform F [Zea mays]	1.69794e-20		11.53	11.42	11.79	12.08	11.6	10.59		12.44	12.37
Ss_all200810_11393	ubiquitin-conjugating enzyme e2-17 kDa [Oryza sativa Indica Group]	7.97459e-11		11.86	11.47	11.47	10.85	10.64	10.73		11.54	11.46
Ss_all200810_11512	40S ribosomal protein S6 [Zea mays] >gi|195618252|gb|ACG30956.1| 40S ribosomal protein S6 [Zea mays] >gi|195625928|gb|ACG34794.1| 40S ribosomal protein S6 [Zea mays]	7.81674e-12		10.93	11.13	11.95	11.74	10.73	10.27		11.05	12.15
Ss_all200810_11580	tocopherol O-methyltransferase [Zea mays]	4.26698e-133		12.16	11.52	11.51	11.23	10.99	11.29		12.49	12.75
Ss_all200810_12712	ATP synthase beta subunit 1 [Gossypium hirsutum]	1.66481e-12		12	11.62	11.83	11.52	11.08	10.76		11.94	12.02
Ss_all200810_12743	putative MAP kinase kinase kinase [Oryza sativa Japonica Group]	1.73466e-59		11.9	11.57	11.46	11.27	10.9	10.86		12.08	12.26
Ss_all200810_16290	stress responsive protein [Triticum aestivum] >gi|393689042|gb|AFN10737.1| stress responsive protein 2 [Triticum aestivum]	4.45921e-55		11.6	11.18	11.72	12.12	11.56	10.67		10.42	10.27
Ss_all200810_16377	PREDICTED: 60S ribosomal protein L6-like [Brachypodium distachyon]	9.23955e-32		11.59	11.56	11.95	11.72	10.88	10.82		12.23	12.41
Ss_all200810_16768	early responsive to dehydration protein [Zea mays] >gi|164521136|gb|ABY60425.1| early responsive to dehydration protein [Zea mays]	3.08325e-96		11.23	11.33	11.81	11.99	11.55	10.41		10.22	10.65
Ss_all200810_17153	PREDICTED: glycyl-tRNA synthetase 1, mitochondrial-like [Brachypodium distachyon]	1.16398e-73		10.86	11.1	11.51	10.93	10.61	10.61		11.94	12.12
Ss_all200810_17360	R2R3 MYB transcriptional factor [Triticum aestivum]	5.70207e-12		11.88	11.24	11.28	10.76	11.13	10.42		10.89	11.25
Ss_all200810_17500	40S ribosomal protein S7, putative, expressed [Oryza sativa Japonica Group] >gi|125543490|gb|EAY89629.1| hypothetical protein OsI_11158 [Oryza sativa Indica Group] >gi|125585932|gb|EAZ26596.1| hypothetical protein OsJ_10496 [Oryza sativa Japonica Group]	1.77037e-35		11.06	11.32	11.83	11.46	11.1	11.15		11.23	12.23
Ss_all200810_18294	unknown [Zea mays] >gi|195626680|gb|ACG35170.1| vacuolar ATP synthase subunit C [Zea mays]	1.37941e-27		11.13	10.87	11.56	11.77	11	9.77		10.71	11.14
Ss_all200810_18604	sucrose-phosphate synthase, partial [Leersia tisserantii]	1.38404e-78		11.77	11.48	11.76	10.74	10.63	10.51		10.21	11.12
Ss_all200810_1967	PREDICTED: bidirectional sugar transporter SWEET2b-like [Brachypodium distachyon]	1.61994e-132		11.88	11.78	12.01	11.55	10.91	10.95		11.27	11.84
Ss_all200810_20018	MYB-related protein [Triticum aestivum]	3.23346e-26		11.86	11.63	11.69	11.38	11.23	10.74		10.92	11.34
Ss_all200810_2031	Os05g0574500 [Oryza sativa Japonica Group] >gi|75326805|sp|Q7GD79.1|RAN2_ORYSJ RecName: Full=GTP-binding nuclear protein Ran-2; Short=OsRan2; AltName: Full=Ras-related nuclear protein 2 >gi|205829396|sp|A2Y7R5.1|RAN2_ORYSI RecName: Full=GTP-binding nuclear protein Ran-2; Short=OsRan2; AltName: Full=Ras-related nuclear protein 2 >gi|5360230|dbj|BAA81911.1| Ran [Oryza sativa (japonica cultivar-grou…	3.34222e-91		11.34	11.01	11.4	11.6	10.75	10.06		12.36	12.26
Ss_all200810_20829	MAPK4 protein [Oryza sativa]	2.01496e-42		11.28	11.33	11.84	11.47	10.56	10.17		11.04	10.91
Ss_all200810_20895	Os05g0481000 [Oryza sativa Japonica Group] >gi|75106929|sp|Q5KQI6.1|NSI_ORYSJ RecName: Full=Probable acetyltransferase NSI; AltName: Full=Nuclear shuttle protein-interacting protein homolog >gi|57863813|gb|AAW56866.1| unknown protein [Oryza sativa Japonica Group] >gi|215765276|dbj|BAG86973.1| unnamed protein product [Oryza sativa Japonica Group] >gi|222631985|gb|EEE64117.1| hypothetical protein O…	1.07848e-54		12.07	11.22	11.31	10.77	10.51	10.42		11.37	11.61
Ss_all200810_2140	PREDICTED: 60S ribosomal protein L6-like [Brachypodium distachyon]	6.28949e-82		10.97	11.13	11.87	11.3	10.31	10.22
Ss_all200810_2182	putative DUF1421 domain family protein [Zea mays] >gi|194708748|gb|ACF88458.1| unknown [Zea mays] >gi|223942545|gb|ACN25356.1| unknown [Zea mays]	7.43906e-55		11.65	11.81	12.32	11.34	10.92	10.3		10.3	10.49
Ss_all200810_22395	gdp-mannose 3, 5-epimerase 1 [Oryza sativa Indica Group]	3.40546e-25		10.75	10.93	11.41	11.99	11.35	9.99		12.2	11.83
Ss_all200810_23063	adenine nucleotide translocator [Zea mays]	0		11.9	11.87	12.18	11.73	10.96	10.07		12.24	12.37
Ss_all200810_23447	glycogen synthase kinase-3 MsK-3 [Zea mays] >gi|195622888|gb|ACG33274.1| glycogen synthase kinase-3 MsK-3 [Zea mays]	2.76276e-172		11.88	11.61	12.2	11.87	11.08	10.34		11.16	11.58
Ss_all200810_24252	remorin [Zea mays] >gi|195656175|gb|ACG47555.1| remorin [Zea mays]	1.27374e-09		11.86	11.6	11.73	11.44	11.51	10.47		11.59	12.02
Ss_all200810_24581	60S ribosomal protein L44 [Phalaenopsis hybrid cultivar]	3.99685e-50		11.21	11.17	11.39	11.12	10.67	10.52		11.55	11.84
Ss_all200810_2472	60S ribosomal protein l22-2 [Oryza sativa Indica Group]	2.67727e-05		10.74	11	11.61	11.63	11.19	10.96		12.35	12.16
Ss_all200810_24884	60 ribosomal protein L14 [Zea mays]	1.32761e-27		11.76	11.44	12.06	11.9	11.17	10.79		12.93	13.02
Ss_all200810_25146	uncharacterized protein LOC100193678 [Zea mays] >gi|195655031|gb|ACG46983.1| HVA22-like protein a [Zea mays]	1.20446e-80		11.83	11.27	11.35	11.03	10.39	10.56		10.94	11.01
Ss_all200810_25406	putative TCP-1/cpn60 chaperonin family protein [Zea mays] >gi|194701716|gb|ACF84942.1| unknown [Zea mays] >gi|194708360|gb|ACF88264.1| unknown [Zea mays]	7.72975e-27		11.64	11.48	11.95	11.74	11.19	11.1		12.51	12.42
Ss_all200810_26500	beta-glucosidase 31, partial [Lolium perenne]	4.43919e-54		11.22	11.05	11.46	11.1	10.47	10.4		10.69	10.52
Ss_all200810_2701	sucrose phosphate synthase B [Saccharum hybrid cultivar ROC22]	6.26487e-40		12.34	11.87	11.98	11.13	10.7	10.77		10.37	11.46
Ss_all200810_27246	Os10g0569200 [Oryza sativa Japonica Group] >gi|19224988|gb|AAL86464.1|AC077693_3 putative eukaryotic initiation factor subunit [Oryza sativa Japonica Group] >gi|31433598|gb|AAP55090.1| Eukaryotic translation initiation factor 3 subunit 9, putative, expressed [Oryza sativa Japonica Group] >gi|113639978|dbj|BAF27283.1| Os10g0569200 [Oryza sativa Japonica Group] >gi|215695511|dbj|BAG90702.1| unnamed…	1.97597e-40		11.35	11.21	11.86	11.63	11.31	10.67		12.2	12.58
Ss_all200810_27247	PREDICTED: psbB mRNA maturation factor Mbb1, chloroplastic-like [Brachypodium distachyon]	1.23906e-135		11.9	11.56	12.11	11.41	10.61	10.52		11.17	11.46
Ss_all200810_27576	annexin-like protein rj4 [Oryza sativa Indica Group]	8.94258e-28		10.63	10.92	11.86	11.6	11.47	10.64		10.33	10.27
Ss_all200810_27694	Fd-GOGAT protein [Oryza sativa Japonica Group]	6.94493e-176		11.79	11.09	11.62	10.71	10.85	10.13		10.61	11.53
Ss_all200810_28086	cellulose synthase 11 [Zea mays] >gi|38532102|gb|AAR23311.1| cellulose synthase catalytic subunit 11 [Zea mays]	3.8908e-44		11.68	11.22	10.95	10.52	10.8	10.6		10.68	10.46
Ss_all200810_28615	60S ribosomal protein L21 [Oryza sativa Japonica Group]	3.16575e-22		11.47	11.69	12.09	11.91	11.1	10.91		12.48	12.61
Ss_all200810_287	putative phospholipase [Oryza sativa Japonica Group] >gi|18855062|gb|AAL79754.1|AC096687_18 putative phospholipase [Oryza sativa Japonica Group] >gi|108711852|gb|ABF99647.1| phosphoesterase family protein, putative, expressed [Oryza sativa Japonica Group] >gi|125588471|gb|EAZ29135.1| hypothetical protein OsJ_13198 [Oryza sativa Japonica Group] >gi|215715195|dbj|BAG94946.1| unnamed protein product…	0		11.4	11.07	11.25	11.04	10.83	10.27		11.77	11.67
Ss_all200810_29279	LOC100283974 [Zea mays] >gi|195638566|gb|ACG38751.1| 40S ribosomal protein S2 [Zea mays]	8.22556e-40		10.71	11.12	11.68	11.65	11.12	10.92		12.48	12.35
Ss_all200810_30066	LOC100282160 [Zea mays] >gi|195620250|gb|ACG31955.1| CBS domain containing protein [Zea mays] >gi|223944943|gb|ACN26555.1| unknown [Zea mays] >gi|268083268|gb|ACY95272.1| unknown [Zea mays]	3.07056e-26		11.73	11.54	11.43	10.84	10.47	10.39		11.16	11.31
Ss_all200810_30189	PREDICTED: LOW QUALITY PROTEIN: protein TIME FOR COFFEE-like [Setaria italica]			12.13	11.77	11.97	11.73	11.34	10.41		12.01	11.95
Ss_all200810_30215	1-phosphatidylinositol-3-phosphate 5-kinase-like [Oryza sativa Japonica Group]	0		12.1	11.2	11.68	11.67	11.18	9.99		10.12	10.71
Ss_all200810_30367	PREDICTED: translation initiation factor IF-2, chloroplastic-like [Brachypodium distachyon]	3.0144e-130		11.58	11.3	11.94	11.78	11.23	10.34		12.09	12.59
Ss_all200810_3037	hypersensitive induced reaction1 [Zea mays] >gi|7716466|gb|AAF68389.1|AF236373_1 hypersensitive-induced response protein [Zea mays] >gi|219887351|gb|ACL54050.1| unknown [Zea mays]	0		11.57	10.95	11.06	10.83	11.17	10.62		12.4	12.37
Ss_all200810_30394	PREDICTED: chaperone protein ClpC1, chloroplastic-like [Setaria italica]			11.09	11.17	11.79	11.29	11.4	10.59		12.07	12.48
Ss_all200810_30779	40S ribosomal protein S7, putative, expressed [Oryza sativa Japonica Group] >gi|125543490|gb|EAY89629.1| hypothetical protein OsI_11158 [Oryza sativa Indica Group] >gi|125585932|gb|EAZ26596.1| hypothetical protein OsJ_10496 [Oryza sativa Japonica Group]	3.80945e-34		11.19	11.35	11.81	11.62	10.95	10.77		12.3	12.25
Ss_all200810_31023	peroxisomal ascorbate peroxidase [Aeluropus littoralis]	2.20127e-109		11.48	11.26	11.69	11.24	10.68	10.47		10.37	10.85
Ss_all200810_31206	pollenless3 [Zea mays]	1.06396e-33		10.88	11.01	11.4	11.68	11.33	10.03		10.56	11.01
Ss_all200810_31510	betaine aldehyde dehydrogenase [Zoysia tenuifolia]	2.22516e-161		11.39	11.42	12.19	11.23	10.67	10.14		11.26	10.91
Ss_all200810_3206	cysteine protease 1 precursor [Zea mays] >gi|195621544|gb|ACG32602.1| cysteine protease 1 precursor [Zea mays]	4.75312e-146		11.25	11.52	11.83	11.41	11.8	10.46		13.55	13.43
Ss_all200810_327	Os08g0313200 [Oryza sativa Japonica Group] >gi|50508236|dbj|BAD31758.1| putative CBS domain containing protein [Oryza sativa Japonica Group] >gi|113623483|dbj|BAF23428.1| Os08g0313200 [Oryza sativa Japonica Group] >gi|215768507|dbj|BAH00736.1| unnamed protein product [Oryza sativa Japonica Group] >gi|218194170|gb|EEC76597.1| hypothetical protein OsI_14449 [Oryza sativa Indica Group] >gi|222640324…	3.92686e-102		11.89	11.5	11.79	11.41	11.38	10.35		11.23	12.89
Ss_all200810_33627	putative Acyl-CoA-binding protein [Oryza sativa Japonica Group] >gi|108709458|gb|ABF97253.1| Acyl-CoA-binding protein, putative [Oryza sativa Japonica Group]	1.57496e-13		12.21	11.69	11.58	11.13	10.9	10.86		11.17	11.71
Ss_all200810_33805	protein transporter [Oryza sativa Indica Group]	2.84446e-42		11.24	10.91	11.18	11.08	10.83	10.21		11.76	11.64
Ss_all200810_33871	GTP-binding protein [Triticum aestivum]	4.23866e-43		11.91	11.68	12.14	11.87	11.02	10.12
Ss_all200810_33962	PREDICTED: DNA-directed RNA polymerases I, II, and III subunit rpabc3 isoform 1 [Vitis vinifera] >gi|359478220|ref|XP_003632088.1| PREDICTED: DNA-directed RNA polymerases I, II, and III subunit rpabc3 isoform 2 [Vitis vinifera] >gi|296084252|emb|CBI24640.3| unnamed protein product [Vitis vinifera]	9.13468e-19		11.12	11.01	11.27	11	10.77	10.61		11.48	11.45
Ss_all200810_34029	omega-6 desaturase [Brassica napus]	3.29086e-142		11.49	11	10.65	10.68	10.6	10.99		11.91	12.22
Ss_all200810_34405	cellulose synthase [Phyllostachys edulis]	3.78966e-162		12	11.38	11.12	10.6	10.51	10.71		10.86	11.49
Ss_all200810_3462	60S ribosomal protein L19-3 [Zea mays] >gi|195635187|gb|ACG37062.1| 60S ribosomal protein L19-3 [Zea mays] >gi|223973915|gb|ACN31145.1| unknown [Zea mays]	1.93215e-32		11.22	11.03	11.74	11.66	11.3	10.44		12.17	12.36
Ss_all200810_3497	40S ribosomal protein S24 [Zea mays] >gi|195640110|gb|ACG39523.1| 40S ribosomal protein S24 [Zea mays]	1.59488e-46		11.04	11.33	11.62	11.41	10.8	10.83		11.98	12.08
Ss_all200810_35373	glycine decarboxylase P subunit [x Tritordeum sp.]	2.35937e-28		11.87	11.18	11.68	10.91	10.41	10.57		10.51	11.31
Ss_all200810_36932	glyoxalase I [Oryza sativa Japonica Group]	1.9024e-19		10.91	11.05	11.75	11.73	11.26	9.88		10	10.16
Ss_all200810_36986	hypothetical protein OsI_38756 [Oryza sativa Indica Group]	2.45524e-34		11.44	11.61	12.06	11.59	10.74	10.12		11.49	11.26
Ss_all200810_37579	cellulose synthase-like protein H1 [Avena sativa]	0		11.78	11.14	11.86	11.54	10.98	10.46		10.45	10.74
Ss_all200810_37639	aldehyde dehydrogenase, dimeric NADP-preferring [Zea mays]	6.31261e-117		11.54	11.19	11.66	11.81	12.16	10.1		12.2	12.34
Ss_all200810_37683	PREDICTED: pyruvate kinase isozyme G, chloroplastic-like [Brachypodium distachyon]	1.76513e-20		11.31	11.1	11.44	11.31	10.77	10.77		11.64	11.92
Ss_all200810_3801	nucleoside diphosphate kinase 1 [Oryza sativa Indica Group]	1.26081e-17		11.65	11.92	11.97	11.73	11.16	10.42		12.47	11.49
Ss_all200810_38096	leucoanthocyanidin reductase [Zea mays] >gi|195622890|gb|ACG33275.1| leucoanthocyanidin reductase [Zea mays]	1.03115e-13		11.83	11.42	11.5	11.1	10.87	10.74		10.73	10.86
Ss_all200810_39088	anthocyanidin 5,3-O-glucosyltransferase [Zea mays]	6.161e-23		11.85	11.34	11.3	11.08	10.82	10.61		11.82	11.96
Ss_all200810_39676	mitogen activated protein kinase 20-4 [Oryza sativa Indica Group]	1.3872e-146		11.73	11.48	11.66	10.95	10.55	10.47		11.57	11.94
Ss_all200810_40625	pollenless3 [Zea mays] >gi|195645436|gb|ACG42186.1| pollenless3 [Zea mays]	9.51131e-15		10.6	12.32	11.99	10.68	11.47	10.15		10.68	11.03
Ss_all200810_40988	PREDICTED: geranylgeranyl pyrophosphate synthase, chloroplastic-like [Brachypodium distachyon]	3.56178e-17		11.38	11.32	11.19	11.24	10.94	10.64		12.29	12.16
Ss_all200810_41105	PREDICTED: E3 ubiquitin-protein ligase UPL3-like [Brachypodium distachyon]	4.12988e-24		11.38	11.44	11.69	11.99	11.96	10.8		12.19	12.04
Ss_all200810_41370	NADP-malic protein [Hordeum vulgare subsp. spontaneum]	5.07773e-26		11.71	10.97	11.25	10.52	10.82	9.98		9.9	9.95
Ss_all200810_4142	protein kinase Kelch repeat:Kelch [Zea mays]	8.91809e-15		11.68	11.07	11.1	10.74	11.05	9.54		11.69	11.89
Ss_all200810_41879	zinc finger protein [Saccharum officinarum] >gi|304435657|gb|ADM33793.1| SAP1 [Saccharum officinarum]	8.21007e-37		11.46	11.09	11.91	11.39	11.88	10.07		11.05	11.37
Ss_all200810_4271	40S ribosomal protein S9 [Zea mays]	8.04431e-126		10.42	10.96	11.95	11.78	11.09	9.78
Ss_all200810_42842	40S ribosomal protein S6 [Zea mays] >gi|195618252|gb|ACG30956.1| 40S ribosomal protein S6 [Zea mays] >gi|195625928|gb|ACG34794.1| 40S ribosomal protein S6 [Zea mays]	2.07891e-56		11.11	11.24	12.12	11.75	10.72	10.36		12.19	12.21
Ss_all200810_4345	lysine-specific histone demethylase 1 [Zea mays]	0		11.39	11.14	11.67	11.45	11.25	9.85		11.55	11.17
Ss_all200810_44217	50S ribosomal protein L21 [Zea mays]	1.64445e-70		11.61	11.43	11.25	11.16	10.69	10.44
Ss_all200810_44388	cysteine synthase [Oryza sativa Indica Group]	2.88501e-18		12.26	11.97	11.96	11.69	11.01	10.25		10.78	11.82
Ss_all200810_44828	putative receptor protein kinase PERK1 [Oryza sativa Japonica Group]	4.73067e-42		11.87	11.69	11.77	11.83	11.06	10.31		10.37	10.83
Ss_all200810_4490	methionine aminopeptiase [Hordeum vulgare]	0		10.9	11.17	11.61	11.54	10.96	10.91		11.84	12.06
Ss_all200810_44958	maize 20S proteasome alpha subunit [Zea mays] >gi|11967891|emb|CAC19494.1| maize 20S proteasome alpha subunit [Zea mays]	2.52384e-116		11.07	10.99	11.28	11.7	11.33	10.55		12.2	12
Ss_all200810_45407	PREDICTED: actin-depolymerizing factor 2-like [Brachypodium distachyon]	5.24687e-33		12.18	11.76	11.94	11.49	11.13	11.12		11.15	11.43
Ss_all200810_45428	PREDICTED: transcription factor BTF3-like [Brachypodium distachyon]	1.99406e-61		10.9	11.16	11.62	11.44	10.97	10.6		12.07	12.05
Ss_all200810_4562	PREDICTED: clathrin interactor EPSIN 1-like [Brachypodium distachyon]	2.72535e-155		11.81	11.6	12.16	12.01	12.11	10.48		11.35	11.83
Ss_all200810_46863	Os05g0114000 [Oryza sativa Japonica Group] >gi|45680448|gb|AAS75249.1| putative inorganic pyrophosphatase [Oryza sativa Japonica Group] >gi|113578010|dbj|BAF16373.1| Os05g0114000 [Oryza sativa Japonica Group] >gi|215697378|dbj|BAG91372.1| unnamed protein product [Oryza sativa Japonica Group] >gi|218195974|gb|EEC78401.1| hypothetical protein OsI_18190 [Oryza sativa Indica Group] >gi|222629962|gb|E…	9.66384e-110		12.35	11.9	11.6	11.04	10.85	10.96		11.28	11.64
Ss_all200810_4715	putative sphingosine-1-phosphate lyase [Oryza sativa Japonica Group]	0		11.29	11.23	11.56	11.5	11.21	10.59		12.39	12.68
Ss_all200810_4879	pyruvate kinase [Citrus sinensis]	1.10584e-24		12.03	11.67	11.9	11.72	11.13	9.99		11.15	10.53
Ss_all200810_507	PREDICTED: S-adenosylmethionine synthase 1-like isoform 1 [Brachypodium distachyon] >gi|357132009|ref|XP_003567625.1| PREDICTED: S-adenosylmethionine synthase 1-like isoform 2 [Brachypodium distachyon] >gi|357132011|ref|XP_003567626.1| PREDICTED: S-adenosylmethionine synthase 1-like isoform 3 [Brachypodium distachyon]	1.07859e-45		11.51	11.41	11.59	11.38	11.13	9.65		10.6	10.81
Ss_all200810_5669	PREDICTED: thylakoid membrane phosphoprotein 14 kDa, chloroplastic isoform 2 [Vitis vinifera] >gi|225442617|ref|XP_002284537.1| PREDICTED: thylakoid membrane phosphoprotein 14 kDa, chloroplastic isoform 1 [Vitis vinifera] >gi|297743263|emb|CBI36130.3| unnamed protein product [Vitis vinifera]	1.41735e-25		12.32	11.89	11.77	11.2	10.72	10.72		11.35	11.06
Ss_all200810_569	PREDICTED: probable anion transporter 1, chloroplastic-like [Brachypodium distachyon]	1.6026e-20		11.95	11.58	11.78	11.81	11.27	10.41		12.39	12.38
Ss_all200810_5842	PREDICTED: dof zinc finger protein DOF5.2-like [Brachypodium distachyon]	2.97152e-138		12.36	11.7	11.81	11.23	10.96	10.33		10.71	11.08
Ss_all200810_5999	plastid ADP-glucose pyrophosphorylase large subunit [Zea mays] >gi|89277024|gb|ABD66656.1| plastid ADP-glucose pyrophosphorylase large subunit [Zea mays] >gi|195647754|gb|ACG43345.1| glucose-1-phosphate adenylyltransferase large subunit 3 [Zea mays] >gi|223975245|gb|ACN31810.1| unknown [Zea mays]	0		11.57	11.29	11.5	11.48	10.64	10.11		10.41	9.91
Ss_all200810_6079	Os11g0131900 [Oryza sativa Japonica Group] >gi|108863956|gb|ABA91355.2| Alpha-L-arabinofuranosidase C-terminus family protein, expressed [Oryza sativa Japonica Group] >gi|108863957|gb|ABG22345.1| Alpha-L-arabinofuranosidase C-terminus family protein, expressed [Oryza sativa Japonica Group] >gi|108863958|gb|ABG22346.1| Alpha-L-arabinofuranosidase C-terminus family protein, expressed [Oryza sativa …	0		11.89	11.76	11.74	11.22	11.02	10.38		10.43	11.21
Ss_all200810_6317	Os01g0199400 [Oryza sativa Japonica Group] >gi|66274571|dbj|BAD98617.1| monoglyceride lipase isoform 2 -like [Oryza sativa Japonica Group] >gi|113531841|dbj|BAF04224.1| Os01g0199400 [Oryza sativa Japonica Group] >gi|215687165|dbj|BAG90935.1| unnamed protein product [Oryza sativa Japonica Group] >gi|222617926|gb|EEE54058.1| hypothetical protein OsJ_00752 [Oryza sativa Japonica Group]	2.27958e-07		11.25	11.41	12.07	11.67	10.71	10.28		11.26	10.23
Ss_all200810_6558	chloroplast 28 kDa ribonucleoprotein [Oryza sativa Indica Group]	6.27602e-95		10.62	11.31	11.86	11.73	11.28	9.98		12.73	12.32
Ss_all200810_658	PREDICTED: glutaminyl-tRNA synthetase-like [Brachypodium distachyon]	5.36486e-97		10.98	11.05	11.33	11.03	10.61	10.63		11.77	11.69
Ss_all200810_6823	chlorophyll a-b binding protein 6A [Zea mays] >gi|194706946|gb|ACF87557.1| unknown [Zea mays] >gi|195628244|gb|ACG35952.1| chlorophyll a-b binding protein 6A [Zea mays]	5.96251e-140		12.28	11.7	11.6	10.6	11.02	10.77		11.05	12.01
Ss_all200810_6981	RecName: Full=CBL-interacting protein kinase 9; AltName: Full=OsCIPK09 >gi|108705966|gb|ABF93761.1| CIPK-like protein 1, putative, expressed [Oryza sativa Japonica Group] >gi|222624124|gb|EEE58256.1| hypothetical protein OsJ_09250 [Oryza sativa Japonica Group]	0		11.33	10.89	11.52	11.41	11.84	10.33		11.43	11.82
Ss_all200810_7087	2,3-bisphosphoglycerate-independent phosphoglycerate mutase [Zea mays]	4.25994e-174		11.61	11.32	11.48	11.5	11.01	10.79		12.32	12.19
Ss_all200810_7253	retrotransposon protein SINE subclass precursor [Zea mays] >gi|195624058|gb|ACG33859.1| retrotransposon protein SINE subclass [Zea mays] >gi|195656921|gb|ACG47928.1| retrotransposon protein SINE subclass [Zea mays]	1.09918e-60		11.76	11.57	12.22	11.86	11.1	9.92		11.44	10.88
Ss_all200810_7285	4-coumarate--CoA ligase 2 [Zea mays]	6.10299e-149		11.55	11.29	11.79	12.19	11.96	10.51		10.76	10.86
Ss_all200810_7492	BRI1-KD interacting protein 110 [Oryza sativa Japonica Group]	3.47458e-32		11.74	11.84	12.39	11.71	10.8	10.63		11.13	11.07
Ss_all200810_7726	ubiquitin-associated protein [Triticum aestivum]	1.86563e-162		11.59	11.58	12.06	11.8	11.29	10.35		12.61	12.89
Ss_all200810_847	40S ribosomal protein S11 [Zea mays] >gi|242074300|ref|XP_002447086.1| hypothetical protein SORBIDRAFT_06g028330 [Sorghum bicolor] >gi|133867|sp|P25460.1|RS11_MAIZE RecName: Full=40S ribosomal protein S11 >gi|22470|emb|CAA39438.1| ribosomal protein S11 [Zea mays] >gi|195618816|gb|ACG31238.1| 40S ribosomal protein S11 [Zea mays] >gi|195624418|gb|ACG34039.1| 40S ribosomal protein S11 [Zea mays] >gi…	6.39976e-52		11.23	11.14	11.8	11.52	10.87	10.75		12.27	12.27
Ss_all200810_8571	autophagy-related 8e [Zea mays] >gi|195604696|gb|ACG24178.1| autophagy-related protein 8 precursor [Zea mays] >gi|195636936|gb|ACG37936.1| autophagy-related protein 8 precursor [Zea mays] >gi|195647122|gb|ACG43029.1| autophagy-related protein 8 precursor [Zea mays] >gi|216963301|gb|ACJ73925.1| autophagy-related 8e variant 1 [Zea mays] >gi|223974049|gb|ACN31212.1| unknown [Zea mays]	5.18873e-75		11.77	11.82	11.95	11.69	11.17	10.37
Ss_all200810_8823	Terpene synthase, N-terminal domain			11.14	11.52	11.94	11.07	10.8	10.98		10.54	10.64
Ss_all200810_8869	PREDICTED: SPX domain-containing membrane protein At4g22990-like isoform 3 [Glycine max]	4.45589e-30		11.62	11.34	11.56	10.98	10.58	10.42		10.93	11.46
Ss_all200810_9932	Os01g0283100 [Oryza sativa Japonica Group] >gi|56785028|dbj|BAD82610.1| putative gamma-carbonic anhydrase [Oryza sativa Japonica Group] >gi|113532294|dbj|BAF04677.1| Os01g0283100 [Oryza sativa Japonica Group] >gi|215679363|dbj|BAG96503.1| unnamed protein product [Oryza sativa Japonica Group] >gi|215686350|dbj|BAG87611.1| unnamed protein product [Oryza sativa Japonica Group] >gi|215701220|dbj|BAG9…	1.60199e-123		12.31	11.7	11.91	11.54	11.03	10.51		10.81	11.68
Ss_all200810_1061	PREDICTED: chitin-inducible gibberellin-responsive protein 2-like [Brachypodium distachyon]	1.35936e-43		9.89	9.64	9.42	9	9.77	9.28		10.58	10.41
Ss_all200810_11992	PREDICTED: probable LRR receptor-like serine/threonine-protein kinase At3g47570-like [Brachypodium distachyon]	1.15295e-07		10.69	9.73	9.51	8.98	8.69	8.89		8.96	9.21
Ss_all200810_12681	ascorbate peroxidase [Hordeum vulgare subsp. vulgare]	1.51962e-105		10.11	9.95	9.94	9.44	8.57	8.12		8.42	9.17
Ss_all200810_12984	TPA_exp: WRKY transcription factor 45 [Oryza sativa (indica cultivar-group)] >gi|83320247|gb|ABC02809.1| WRKY transcription factor 45 [Oryza sativa]	2.69589e-59		9.95	9.32	9.26	8.88	8.89	8.84		9.04	9.09
Ss_all200810_15280	PREDICTED: pyrophosphate--fructose 6-phosphate 1-phosphotransferase subunit alpha-like [Brachypodium distachyon]	2.68957e-133		9.46	9.53	9.82	8.98	8.49	8.9		8.5	8.83
Ss_all200810_15974	NADH:nitrate reductase, partial [Zea mays]	1.6072e-110		9.77	9.24	9.4	8.73	8.62	8.37		9.11	9.29
Ss_all200810_18228	PREDICTED: glutamate receptor 3.1-like [Brachypodium distachyon]	2.27598e-75		10.5	9.55	9.66	8.83	8.81	8.96		9.27	9.28
Ss_all200810_18655	LOC100284268 [Zea mays] >gi|195640764|gb|ACG39850.1| sigma factor sigB regulation protein rsbQ [Zea mays] >gi|195643166|gb|ACG41051.1| sigma factor sigB regulation protein rsbQ [Zea mays]	1.274e-111		10.17	9.24	9.3	8.8	9.43	8.55		9.66	9.56
Ss_all200810_20232	PREDICTED: UPF0510 protein INM02-like [Brachypodium distachyon]	1.18035e-125		9.67	9.4	9.5	9.47	9.32	9.08		10.12	10.1
Ss_all200810_22015	metallothionein-like protein [Oryza officinalis]	3.3893e-05		10	9.48	9.16	9.07	8.73	8.61		8.39	8.72
Ss_all200810_23456	PREDICTED: UDP-glycosyltransferase 73C5-like [Brachypodium distachyon]	1.20738e-09		10.03	9.61	9.51	9.1	9.09	8.97		9.13	8.96
Ss_all200810_23751	thioredoxin M-type [Zea mays] >gi|195641472|gb|ACG40204.1| thioredoxin M-type [Zea mays]	1.47851e-66		10.69	9.97	9.42	8.99	8.68	8.67		9.73	9.3
Ss_all200810_23813	aquaporin PIP2-3 [Zea mays] >gi|75308073|sp|Q9ATM7.1|PIP23_MAIZE RecName: Full=Aquaporin PIP2-3; AltName: Full=Plasma membrane intrinsic protein 2-3; AltName: Full=ZmPIP2-3; AltName: Full=ZmPIP2;3 >gi|13447805|gb|AAK26760.1| plasma membrane integral protein ZmPIP2-3 [Zea mays] >gi|238014522|gb|ACR38296.1| unknown [Zea mays]	1.21652e-134		9.81	9.82	9.87	9.06	8.4	8.01		8.2	9.01
Ss_all200810_24107	PREDICTED: inositol hexakisphosphate and diphosphoinositol-pentakisphosphate kinase 1-like [Brachypodium distachyon]	2.69152e-54		9.92	9.66	9.82	9.2	8.74	8.75		8.83	8.43
Ss_all200810_24413	granule-bound starch synthase II [Oryza sativa Indica Group]	2.01875e-40		9.93	9.8	9.87	9.24	7.87	8.33		8.81	8.97
Ss_all200810_25276	putative MYB DNA-binding domain superfamily protein [Zea mays] >gi|224028587|gb|ACN33369.1| unknown [Zea mays]	3.10355e-89		9.62	9.4	9.78	9.38	8.98	8.82		9.31	9.44
Ss_all200810_27060	PREDICTED: lichenase-2-like isoform 1 [Brachypodium distachyon]	1.54736e-61		10.32	9.76	9.01	8.76	8.91	8.83		9	8.63
Ss_all200810_30392	PREDICTED: trans-2,3-enoyl-CoA reductase-like [Brachypodium distachyon]	4.20199e-49		10.25	9.7	9.8	9.45	9.12	8.3		9.74	9.81
Ss_all200810_30736	dihydroflavonol-4-reductase [Zea mays] >gi|195640192|gb|ACG39564.1| dihydroflavonol-4-reductase [Zea mays]	2.75688e-120		9.6	9.64	10.27	9.34	8.74	8.65		9.1	8.01
Ss_all200810_32348	tropinone reductase 2 [Zea mays] >gi|195616928|gb|ACG30294.1| tropinone reductase 2 [Zea mays]	3.00216e-11		9.9	9.2	9.17	9.14	8.37	8.01		9.08	8.39
Ss_all200810_3257	Os05g0127200 [Oryza sativa Japonica Group] >gi|46391156|gb|AAS90683.1| putative phosphatidylinositol-specific phospholipase C [Oryza sativa Japonica Group] >gi|113578082|dbj|BAF16445.1| Os05g0127200 [Oryza sativa Japonica Group] >gi|222630060|gb|EEE62192.1| hypothetical protein OsJ_16979 [Oryza sativa Japonica Group]	5.01252e-06		9.74	9.55	9.49	9.01	9.06	9.09		8.89	8.55
Ss_all200810_32848	LOC100170235 [Zea mays] >gi|183229934|gb|ACC60344.1| Whirly family nucleic acid binding protein [Zea mays] >gi|194708562|gb|ACF88365.1| unknown [Zea mays] >gi|195612298|gb|ACG27979.1| DNA-binding protein p24 [Zea mays]	1.13043e-80		9.31	9.35	9.59	9.21	9.09	8.75		10.29	9.89
Ss_all200810_33437	PREDICTED: structural maintenance of chromosomes protein 5-like [Brachypodium distachyon]	1.30569e-26		10.34	8.92	9.17	9.04	9.04	8.6		9.37	10.07
Ss_all200810_34042	nicotianamine aminotransferase [Oryza sativa Japonica Group]	2.64224e-20		9.87	9.22	9.64	9.79	9	8.71		8.24	8.88
Ss_all200810_34064	ATP-citrate synthase, putative, expressed [Oryza sativa Japonica Group]	5.1511e-27		9.9	9.26	9.43	9.17	8.17	8.33		9.1	8.29
Ss_all200810_3439	arginyl-tRNA synthetase [Zea mays] >gi|194698640|gb|ACF83404.1| unknown [Zea mays] >gi|195616022|gb|ACG29841.1| arginyl-tRNA synthetase [Zea mays]	1.53414e-114		9.85	9.49	9.98	9.51	9.11	9.19		10.31	10.58
Ss_all200810_34691	cofactor assembly, complex C (B6F) [Arabidopsis thaliana] >gi|20260188|gb|AAM12992.1| putative protein [Arabidopsis thaliana] >gi|21387037|gb|AAM47922.1| putative protein [Arabidopsis thaliana] >gi|62320216|dbj|BAD94460.1| hypothetical protein [Arabidopsis thaliana] >gi|332006663|gb|AED94046.1| cofactor assembly, complex C (B6F) [Arabidopsis thaliana]	2.49968e-35		9.29	9.44	9.57	9.15	8.96	8.71		10.04	10.13
Ss_all200810_35276	PREDICTED: probable histone acetyltransferase HAC-like 1-like [Brachypodium distachyon]	4.33767e-41		10.87	9.03	9.31	8.67	8.92	8.8		9.51	10.21
Ss_all200810_35752	putative leucine zipper protein [Oryza sativa Japonica Group]	4.4585e-12		9.85	9.52	9.67	9.38	9.18	9.06		9.31	9.65
Ss_all200810_36971	nicotianamine synthase 3 [Zea mays]	2.98796e-24		10.42	9.4	8.89	9.17	9.16	9.42		10.02	10.7
Ss_all200810_37147	1-deoxy-D-xylulose 5-phosphate synthase [Zea mays]	3.03786e-131		10	9.39	9.3	8.53	8.72	8.45		9.8	9.94
Ss_all200810_37408	plasma membrane intrinsic protein PIP2;7 [Hordeum vulgare] >gi|326492908|dbj|BAJ90310.1| predicted protein [Hordeum vulgare subsp. vulgare] >gi|326494258|dbj|BAJ90398.1| predicted protein [Hordeum vulgare subsp. vulgare]	2.38439e-37		10.48	9.77	9.45	9.04	8.65	8.76		9.32	9.15
Ss_all200810_38685	PREDICTED: F-box/kelch-repeat protein At1g80440-like [Brachypodium distachyon]	4.66544e-05		10.24	9.42	9.12	8.8	9.55	9.42		9.95	9.66
Ss_all200810_38783	NADP-dependant malate dehydrogenase [Paspalidium geminatum]	9.67434e-85		9.74	10.19	10.12	9.28	8.67	8.86		9.61	8.9
Ss_all200810_39267	Os08g0524100 [Oryza sativa Japonica Group] >gi|42407745|dbj|BAD08892.1| putative inositol 1,4,5-trisphosphate 5-phosphatase [Oryza sativa Japonica Group] >gi|113624254|dbj|BAF24199.1| Os08g0524100 [Oryza sativa Japonica Group]	2.69168e-53		9.59	9.31	9.18	8.96	8.92	8.79		9.22	9.89
Ss_all200810_40046	unknown [Zea mays] >gi|195622444|gb|ACG33052.1| csAtPR5 [Zea mays]	1.0072e-34		9.64	9.67	10.01	9.58	9.01	8.3		8.95	9.38
Ss_all200810_41543	arsenite transport subunit B [Zea mays] >gi|195615976|gb|ACG29818.1| arsenite transport subunit B [Zea mays] >gi|219886817|gb|ACL53783.1| unknown [Zea mays]	3.96891e-97		10.46	9.63	9.57	8.85	8.77	8.68		8.69	8.72
Ss_all200810_4266	lichenase [Hordeum vulgare subsp. vulgare]	2.051e-32		10.95	9.5	9.34	9.59	8.69	8.48
Ss_all200810_43777	Ferrochelatase [Medicago truncatula] >gi|355509162|gb|AES90304.1| Ferrochelatase [Medicago truncatula]	1.97855e-05		9.87	10.11	9.75	9.05	8.31	8.4		9.51	9.92
Ss_all200810_44073	patatin-like protein [Sorghum bicolor]	5.65591e-27		9.54	9.54	9.42	9.01	8.86	8.68		8.77	8.8
Ss_all200810_47409	RecName: Full=Thioredoxin Y, chloroplastic; Short=OsTrxy; Flags: Precursor	2.49182e-11		10.42	9.76	9.56	9.5	9.1	8.86		10.54	9.94
Ss_all200810_47803	CBS domain protein [Zea mays] >gi|194708182|gb|ACF88175.1| unknown [Zea mays] >gi|195613652|gb|ACG28656.1| CBS domain protein [Zea mays] >gi|195637616|gb|ACG38276.1| CBS domain protein [Zea mays]	2.54458e-29		9.66	9.39	9.84	9	8.25	7.99		8.12	8.63
Ss_all200810_49620	PREDICTED: aspartic proteinase nepenthesin-1-like [Brachypodium distachyon]	1.89926e-21		10.25	9.87	9.3	8.8	8.86	8.73		8.48	8.25
Ss_all200810_6759	drought-induced S-like ribonuclease [Oryza sativa]	5.21788e-26		10.04	9.96	10.44	8.92	8.67	8.72		8.55	9.14
Ss_all200810_6889	PREDICTED: phospholipase A1-II 7-like isoform 1 [Brachypodium distachyon]	3.46456e-165		10.1	10.04	9.71	8.53	8.72	8.72		9.43	9.66
Ss_all200810_8621	PREDICTED: zinc finger CCCH domain-containing protein 53-like [Brachypodium distachyon]	1.91406e-20		9.86	9.31	9.07	8.61	8.5	8.41		8.96	9.26
Ss_all200810_8870	PREDICTED: SPX domain-containing membrane protein Os06g0129400-like [Brachypodium distachyon]	9.82407e-19		9.59	9.16	9.02	9.03	8.76	8.35		8.94	8.8
Ss_all200810_9354	alpha-1,4-glucan-protein synthase [Oryza sativa Indica Group]	2.49858e-81		9.94	9.52	9.68	9.48	9.1	8.43		10.44	9.85
Ss_all200810_996	PREDICTED: MLO-like protein 1-like [Brachypodium distachyon]	8.76583e-62		10.09	9.77	10.13	8.81	8.21	8.23		8.05	8.66
Ss_all200810_1181	elongation factor Tu [Zea mays] >gi|195639050|gb|ACG38993.1| elongation factor Tu [Zea mays]	1.02611e-106		10.07	8.9	9.07	8.53	8.75	6.97
Ss_all200810_16670	PREDICTED: putative yippee-like protein Os10g0369500-like [Brachypodium distachyon]	6.90367e-50		10.01	9.31	8.77	8.28	8.12	8.03		8.91	8.93
Ss_all200810_18186	CBL-interacting serine/threonine-protein kinase 11 [Zea mays] >gi|195610016|gb|ACG26838.1| CBL-interacting serine/threonine-protein kinase 11 [Zea mays]	3.54032e-10		9.67	8.84	8.83	8.71	8.45	8.42		8.64	8.72
Ss_all200810_19657	isoflavone reductase [Hordeum vulgare]	2.97363e-17		9.18	8.8	8.96	8.67	7.89	7.95		8.38	7.48
Ss_all200810_1983	ATP-dependent clp protease proteolytic subunit [Oryza sativa Indica Group]	7.9202e-12		9.2	9	9.1	9.22	8.54	7.77		10.91	10.77
Ss_all200810_23026	oxo-phytodienoic acid reductase [Oryza sativa Japonica Group]	2.77097e-33		9.23	8.98	8.64	9.22	8.31	8.4		10.48	10.26
Ss_all200810_23264	FT-like protein 4 [Hordeum vulgare subsp. vulgare] >gi|326501746|dbj|BAK02662.1| predicted protein [Hordeum vulgare subsp. vulgare]	1.79013e-17		9.97	8.97	8.69	8.27	8.39	8.36		8.23	7.84
Ss_all200810_24951	FKBP-type peptidyl-prolyl cis-trans isomerase 4 [Zea mays] >gi|195642638|gb|ACG40787.1| FKBP-type peptidyl-prolyl cis-trans isomerase 4 [Zea mays]	3.67725e-73		9.18	8.99	8.71	8.29	8.55	7.92		9.72	9.92
Ss_all200810_2513	PREDICTED: probable LRR receptor-like serine/threonine-protein kinase At3g47570-like [Brachypodium distachyon]	2.6787e-104		9.85	9.07	8.82	7.88	7.54	7.79		7.55	7.15
Ss_all200810_26428	proton gradient regulation 5 [Triticum aestivum] >gi|380850922|gb|AFE85902.1| proton gradient regulation 5 [Triticum aestivum] >gi|393690730|gb|AFN11571.1| proton gradient regulation 5 [Triticum aestivum] >gi|393690734|gb|AFN11573.1| proton gradient regulation 5 [Triticum aestivum]	5.20299e-28		9.79	9.25	9.3	8.74	7.93	7.75		8.76	9.05
Ss_all200810_26812	salt-inducible protein [Zea mays] >gi|194688762|gb|ACF78465.1| unknown [Zea mays] >gi|223949231|gb|ACN28699.1| unknown [Zea mays]	5.46131e-51		9.51	8.83	8.84	8.64	8.88	8.86		9.69	10.16
Ss_all200810_2915	hypersensitive-induced response protein [Zea mays]	1.12334e-41		10.53	8.67	8.88	8.34	8.03	7.84		8.19	8.43
Ss_all200810_30036	photosystem II 11 kD protein [Zea mays] >gi|194701306|gb|ACF84737.1| unknown [Zea mays] >gi|195612648|gb|ACG28154.1| photosystem II 11 kD protein [Zea mays]	2.00794e-31		9.54	9.27	9.27	9	8.67	7.52		7.89	8.16
Ss_all200810_30124	PREDICTED: MLO-like protein 1-like [Brachypodium distachyon]	4.13128e-12		10.13	9.58	9.04	8.27	7.9	8.04		8.35	8.24
Ss_all200810_31031	multidrug resistance-associated protein MRP1, partial [Triticum aestivum]	7.45648e-52		9.5	8.71	8.58	8.78	8.23	8.06		8.41	7.09
Ss_all200810_32070	PREDICTED: adenine phosphoribosyltransferase 2-like [Brachypodium distachyon]	1.23115e-11		9.26	8.83	8.78	8.49	8.51	8.69		9.35	8.41
Ss_all200810_4251	mitochondrial 2-oxoglutarate/malate carrier protein [Zea mays] >gi|195640804|gb|ACG39870.1| mitochondrial 2-oxoglutarate/malate carrier protein [Zea mays]	7.24598e-75		9.72	9.48	9.28	8.53	7.94	7.8		8.25	7.7
Ss_all200810_4316	unknown [Zea mays] >gi|323388769|gb|ADX60189.1| TIFY transcription factor [Zea mays]	3.53073e-102		9.84	9.17	9.56	9.11	8.01	7.82		9.68	9.65
Ss_all200810_45680	Alanine glyoxylate aminotransferase [Medicago truncatula] >gi|355489207|gb|AES70410.1| Alanine glyoxylate aminotransferase [Medicago truncatula]	8.53273e-104		9.69	8.67	8.86	8.21	8.31	8.03		8.91	9.01
Ss_all200810_46819	RecName: Full=Probable gamma-aminobutyrate transaminase 3, mitochondrial; Flags: Precursor >gi|218200660|gb|EEC83087.1| hypothetical protein OsI_28220 [Oryza sativa Indica Group]	7.2742e-174		9.56	9.3	10.01	9.04	7.73	8.21		9.06	9.1
Ss_all200810_48218	PREDICTED: probable disease resistance protein At1g59620-like [Brachypodium distachyon]	2.29014e-12		9.23	8.56	8.66	8.18	8.32	8.25		8.36	8.08
Ss_all200810_50667	PREDICTED: glucan endo-1,3-beta-glucosidase 13-like isoform X2 [Setaria italica]			9.42	8.81	8.75	8.61	8.71	8.76		8.68	8.64
Ss_all200810_6423	a/b-binding protein precursor-like [Oryza sativa Japonica Group]	1.16644e-37		10.02	9.21	8.72	8.47	7.82	7.51
Ss_all200810_6785	putative senescence-associated protein [Pisum sativum]	2.11801e-70		8.65	9.52	9.25	8.61	9.26	7.86		10.73	9.58
Ss_all200810_6789	allene oxide synthase1 [Zea mays] >gi|39980758|gb|AAR33048.1| allene oxide synthase [Zea mays]	2.91331e-68		8.92	9.64	9.91	8.27	8.35	8.07		8.42	8.4
Ss_all200810_815	PREDICTED: nifU-like protein 1, chloroplastic-like isoform 1 [Brachypodium distachyon] >gi|357112517|ref|XP_003558055.1| PREDICTED: nifU-like protein 1, chloroplastic-like isoform 2 [Brachypodium distachyon]	3.95045e-26		10.63	8.9	8.35	8.56	8.42	8.68		9.54	10.1
Ss_all200810_8971	PREDICTED: glucan endo-1,3-beta-glucosidase 14-like [Brachypodium distachyon]	3.03767e-09		9.3	8.77	8.44	8.41	8.28	8.72		9.71	9.79
Ss_all200810_10261	PREDICTED: zinc transporter 2-like isoform 1 [Brachypodium distachyon]	4.5307e-54		8.7	8.54	8.44	8.05	8.41	8.17		9.22	9.19
Ss_all200810_11074	RecName: Full=Protein arginine N-methyltransferase 5; AltName: Full=Shk1 kinase-binding protein 1 homolog	1.97243e-50		8.49	8.47	8.89	8.79	8.52	8.41		9.1	9.59
Ss_all200810_11408	leucine-rich repeat protein 1 [Triticum aestivum]	6.6824e-19		9.08	8.33	8.16	8.1	8.49	7.56		8.95	7.12
Ss_all200810_14757	putative retroelement protein [Sorghum bicolor]	4.73572e-19		8.92	8.85	8.1	8.63	8.26	8.7		7.99	7.24
Ss_all200810_16328	EF hand family protein, expressed [Oryza sativa Japonica Group] >gi|125576172|gb|EAZ17394.1| hypothetical protein OsJ_32918 [Oryza sativa Japonica Group] >gi|346703751|emb|CBX24419.1| hypothetical_protein [Oryza glaberrima]	1.48698e-44		8.78	8.6	8.36	8.34	8.69	8.75		9.62	9.37
Ss_all200810_17111	polyubiquitin containing 7 ubiquitin monomers [Oryza sativa Indica Group]	1.55478e-32		8.49	8.37	8.48	8.39	8.59	8.71		11.64	9.83
Ss_all200810_18077	retrotransposon protein, putative, unclassified [Oryza sativa Japonica Group]	3.5826e-36		8.42	8.57	8.49	8.68	7.97	8.51		7.63	8.15
Ss_all200810_24799	PREDICTED: putative invertase inhibitor-like [Brachypodium distachyon]	1.3026e-11		8.68	8.41	8.23	8.02	8.36	8.1		9.06	9.32
Ss_all200810_25000	Os06g0501900 [Oryza sativa Japonica Group] >gi|52075964|dbj|BAD46138.1| putative Cyt-P450 monooxygenase [Oryza sativa Japonica Group] >gi|52076827|dbj|BAD45770.1| putative Cyt-P450 monooxygenase [Oryza sativa Japonica Group] >gi|113595749|dbj|BAF19623.1| Os06g0501900 [Oryza sativa Japonica Group] >gi|125597345|gb|EAZ37125.1| hypothetical protein OsJ_21466 [Oryza sativa Japonica Group]	2.87462e-27		8.74	8.56	8.57	8.46	8.31	8.13		7.92	7.93
Ss_all200810_29991	VQ motif family protein, expressed [Oryza sativa Japonica Group]	1.82858e-07		8.37	8.27	8.31	8.33	8.56	8.68		9.17	8.79
Ss_all200810_30252	histone H3 (AA 1-58) [Medicago sativa]	8.58159e-21		8.51	8.35	8.44	9.25	8.49	7.08		10.1	8.72
Ss_all200810_35341	PREDICTED: pyruvate dehydrogenase E1 component subunit alpha-like [Glycine max]	1.23757e-10		9.45	8.88	8.41	8.92	8.28	7.4		7.91	9.57
Ss_all200810_36411	RecName: Full=4-hydroxyphenylacetaldehyde oxime monooxygenase; AltName: Full=Cytochrome P450 71E1 >gi|2766452|gb|AAC39318.1| cytochrome P450 CYP71E1 [Sorghum bicolor]	5.94845e-34		8.89	8.6	8.58	8.03	8.18	7.96		8.16	8.25
Ss_all200810_44493	thylakoid lumenal 19 kDa protein [Zea mays] >gi|195619244|gb|ACG31452.1| thylakoid lumenal 19 kDa protein [Zea mays]	7.15738e-84		8.71	8.73	8.72	8.21	8.24	8.14		9.88	8.19
Ss_all200810_47190	chalcone synthase C2 [Zea mays] >gi|116380|sp|P24825.1|CHS2_MAIZE RecName: Full=Chalcone synthase C2; AltName: Full=Naringenin-chalcone synthase C2 >gi|22218|emb|CAA42764.1| chalcone synthase [Zea mays] >gi|57864684|gb|AAW56961.1| putative chalcone synthase C2-Idf-II [Zea mays] >gi|57864685|gb|AAW56962.1| putative chalcone synthase C2-Idf-I [Zea mays] >gi|57864689|gb|AAW56964.1| chalcone synthase…	1.04143e-111		9.19	8.32	8.7	8.22	8.71	7.81		9.33	9.34
Ss_all200810_48780	Os07g0688800 [Oryza sativa Japonica Group] >gi|24059891|dbj|BAC21357.1| betaine aldehyde dehydrogenase-like [Oryza sativa Japonica Group] >gi|50509286|dbj|BAD30593.1| betaine aldehyde dehydrogenase-like [Oryza sativa Japonica Group] >gi|113612240|dbj|BAF22618.1| Os07g0688800 [Oryza sativa Japonica Group]	2.5485e-39		8.66	9.07	9.46	8.97	8.32	8.24		9.07	8.51
Ss_all200810_5711	60S ribosomal protein L7-1 [Zea mays] >gi|194702948|gb|ACF85558.1| unknown [Zea mays] >gi|195621596|gb|ACG32628.1| 60S ribosomal protein L7-1 [Zea mays] >gi|195647224|gb|ACG43080.1| 60S ribosomal protein L7-1 [Zea mays]	1.26966e-57		8.43	8.37	8.64	8.8	8.12	8.06		9.49	10.04
Ss_all200810_667	U2AF small subunit [Triticum aestivum]	7.80617e-127		8.42	8.39	9.15	8.94	7.97	6.91		7.28	6
Ss_all200810_7799	NAC-like protein [Zea mays]	2.10452e-153		8.29	8.11	8.07	8.51	8.52	8.24		8.95	8.72
Ss_all200810_8972	PREDICTED: glucan endo-1,3-beta-glucosidase 14-like [Brachypodium distachyon]	4.40919e-09		8.76	8.76	8.29	8.14	8.29	8.45		9.9	9.91
Ss_all200810_12115	aminotransferase-like [Oryza sativa Japonica Group] >gi|50725991|dbj|BAD33517.1| aminotransferase-like [Oryza sativa Japonica Group]	1.03808e-16		8.04	8.08	8.05	8.08	8.03	7.94		7.58	7.47
Ss_all200810_12615	hexose carrier protein HEX6 [Zea mays] >gi|194701676|gb|ACF84922.1| unknown [Zea mays] >gi|195627948|gb|ACG35804.1| hexose carrier protein HEX6 [Zea mays] >gi|223942757|gb|ACN25462.1| unknown [Zea mays]	2.50262e-08		7.64	7.88	7.37	7.48	7.62	7.96		11.65	11.38
Ss_all200810_13755	eukaryotic elongation factor 1A [Suaeda japonica]	6.60815e-64		8.11	7.87	8.18	7.86	7.66	7.57		10.8	9.02
Ss_all200810_20365	PREDICTED: beta-1,3-galactosyltransferase 15-like [Brachypodium distachyon]	1.97046e-23		8.17	8.32	8.06	8.07	7.57	7.58		7.6	6.42
Ss_all200810_23659	Os02g0649900 [Oryza sativa Japonica Group] >gi|223635842|sp|Q6H3Z6.2|YSL2_ORYSJ RecName: Full=Metal-nicotianamine transporter YSL2; AltName: Full=Protein YELLOW STRIPE LIKE 2; Short=OsYSL2 >gi|255671133|dbj|BAF09500.2| Os02g0649900 [Oryza sativa Japonica Group]	1.39179e-16		8.23	8.03	7.95	8.13	7.6	7.74		6.56	6.72
Ss_all200810_24705	calcium binding EF-hand protein [Zea mays] >gi|195617744|gb|ACG30702.1| calcium binding EF-hand protein [Zea mays]	5.75446e-10		7.52	8.67	8.53	7.69	6.96	7.07		6.25	5.88
Ss_all200810_2720	putative 12-oxophytodienoic acid reductase [Oryza sativa Japonica Group] >gi|51091139|dbj|BAD35835.1| putative 12-oxophytodienoic acid reductase [Oryza sativa Japonica Group]	9.66821e-96		8.64	8.3	8.22	8.32	8.08	7.92		9.69	9.64
Ss_all200810_30174	Os06g0650800 [Oryza sativa Japonica Group] >gi|75116054|sp|Q67UQ7.1|MRS2B_ORYSJ RecName: Full=Magnesium transporter MRS2-B >gi|296439723|sp|A2YFN7.1|MRS2B_ORYSI RecName: Full=Magnesium transporter MRS2-B >gi|51534988|dbj|BAD38112.1| magnesium transporter CorA-like [Oryza sativa Japonica Group] >gi|113596263|dbj|BAF20137.1| Os06g0650800 [Oryza sativa Japonica Group] >gi|125556292|gb|EAZ01898.1| hy…	2.24798e-66		7.94	7.96	7.89	8.21	7.9	7.67		7.51	6.71
Ss_all200810_32130	60S ribosomal protein L38 [Zea mays] >gi|195609916|gb|ACG26788.1| 60S ribosomal protein L38 [Zea mays] >gi|195610264|gb|ACG26962.1| 60S ribosomal protein L38 [Zea mays] >gi|195617502|gb|ACG30581.1| 60S ribosomal protein L38 [Zea mays] >gi|195618290|gb|ACG30975.1| 60S ribosomal protein L38 [Zea mays] >gi|195618400|gb|ACG31030.1| 60S ribosomal protein L38 [Zea mays] >gi|195618406|gb|ACG31033.1| 60S…	2.28525e-15		7.95	8.02	7.94	7.88	7.36	7.44		7.96	9.51
Ss_all200810_37968	Cytochrome P450 likeTBP [Medicago truncatula] >gi|355515715|gb|AES97338.1| Cytochrome P450 likeTBP [Medicago truncatula]	3.35152e-08		7.65	7.98	7.69	7.69	7.82	7.86		9.49	8.44
Ss_all200810_39693	acid beta-fructofuranosidase precursor [Triticum aestivum]	1.8985e-29		7.61	7.99	9.05	7.53	7.24	7.1		7.16	7.19
Ss_all200810_43968	Os05g0574100 [Oryza sativa Japonica Group] >gi|75122568|sp|Q6F357.1|PLA7_ORYSJ RecName: Full=Phospholipase A1-II 7 >gi|334350808|sp|A2Y7R2.1|PLA7_ORYSI RecName: Full=Phospholipase A1-II 7 >gi|50080246|gb|AAT69581.1| putative lipase [Oryza sativa Japonica Group] >gi|52353545|gb|AAU44111.1| putative lipase [Oryza sativa Japonica Group] >gi|113579938|dbj|BAF18301.1| Os05g0574100 [Oryza sativa Japoni…	6.36561e-35		7.98	8.08	7.96	6.94	7.11	6.99		7.12	7.18
Ss_all200810_45147	protochlorophyllide reductase1 [Zea mays] >gi|194695070|gb|ACF81619.1| unknown [Zea mays]	1.64379e-109		8.47	8.4	8.01	7.4	7.69	7.49		8.46	8.54
Ss_all200810_4922	putative serine-threonine protein kinase [Hordeum vulgare subsp. vulgare]	5.46878e-115		8.25	8	7.92	7.98	7.91	8.15		8.07	7.71
Ss_all200810_5065	PREDICTED: beta-amylase-like [Brachypodium distachyon]	4.42327e-29		8.68	8.1	7.92	7.92	7.81	8.02		7.93	6.8
Ss_all200810_5307	glucose-6-phosphate/phosphate translocator 2 [Zea mays] >gi|195611380|gb|ACG27520.1| glucose-6-phosphate/phosphate translocator 2 [Zea mays]	3.12587e-174		8.4	8.4	8.04	8.04	8.27	8.2		9.42	9.84
Ss_all200810_7513	retrotransposon protein, putative, unclassified [Oryza sativa Japonica Group] >gi|77550350|gb|ABA93147.1| retrotransposon protein, putative, unclassified [Oryza sativa Japonica Group]	4.84327e-05		8.2	8.38	8.16	8.17	8.3	8.15		8.31	7.94
Ss_all200810_11632	Phosphoglucomutase/phosphomannomutase, C-terminal domain, putative [Oryza sativa Japonica Group] >gi|62733459|gb|AAX95576.1| Phosphoglucomutase/phosphomannomutase, C-terminal domain, putative [Oryza sativa Japonica Group]	2.67395e-12		9.07	8.48	8.39	8.56	7.78	7.98		8.61	6.81
Ss_all200810_16369	vacuolar acid invertase [Oryza sativa]	1.44775e-20		8.81	8.37	8.15	7.9	6.61	7.21		7.79	5.76
Ss_all200810_1749	neoxanthin cleavage enzyme-like protein [Oryza sativa Japonica Group]	4.37353e-54		8.98	8.02	7.87	7.58	7.12	7.07		7.04	7.1
Ss_all200810_18174	lichenase 2-precursor-like protein [Oryza sativa Japonica Group]	6.3332e-22		9.51	8.73	7.87	7.52	7.83	7.72		7.74	7.89
Ss_all200810_19327	aquaporin PIP2 [Hedychium coronarium]	3.16124e-96		8.95	8.55	8.48	7.57	7.47	7.44		7.9	8.27
Ss_all200810_22639	PREDICTED: pleckstrin homology domain-containing family A member 8-like [Brachypodium distachyon]	1.32151e-13		8.51	8.06	7.93	8.18	7.61	6.41		7.39	9.32
Ss_all200810_23249	PREDICTED: sugar carrier protein C-like [Brachypodium distachyon]	4.89105e-35		9.03	8.46	8.52	8.29	7.97	7.81		10.2	10.26
Ss_all200810_23418	PREDICTED: tRNA-dihydrouridine synthase A-like [Brachypodium distachyon]	1.269e-47		8.68	8.95	8.89	8.51	7.58	7.59		7.99	8.39
Ss_all200810_29345	CCT motif family protein [Zea mays] >gi|195650387|gb|ACG44661.1| CCT motif family protein [Zea mays]	1.13095e-28		9.02	8.47	8.24	8.11	7.56	7.77
Ss_all200810_30079	(1,3;1,4) beta-glucanase [Triticum aestivum]	7.13332e-60		9.06	7.95	8.28	7.78	6.56	6.42		8.16	7.99
Ss_all200810_30253	PREDICTED: F-box protein At5g46170-like [Brachypodium distachyon]	3.83662e-52		8.78	8.26	8.54	8.46	7.97	7.49		7.94	6.77
Ss_all200810_31191	Os02g0615500 [Oryza sativa Japonica Group] >gi|47496823|dbj|BAD19467.1| putative protein kinase Xa21, receptor type precursor [Oryza sativa Japonica Group] >gi|113536962|dbj|BAF09345.1| Os02g0615500 [Oryza sativa Japonica Group] >gi|215712304|dbj|BAG94431.1| unnamed protein product [Oryza sativa Japonica Group]	8.45881e-46		9.21	8.52	8.13	8.1	7.67	7.95		7.46	6.87
Ss_all200810_33984	PREDICTED: purple acid phosphatase 2-like [Brachypodium distachyon]	3.69614e-39		9.5	8.72	8.14	7.67	7.87	7.64		8.07	8.01
Ss_all200810_34605	RecName: Full=Lipoxygenase 2.2, chloroplastic; AltName: Full=LOX2:Hv:2; Flags: Precursor >gi|25809276|emb|CAD45186.1| lipoxygenase 2 [Hordeum vulgare subsp. vulgare]	1.60024e-35		8.58	8.61	8.49	7.33	7.39	7.08		7.26	7.34
Ss_all200810_36980	cysteine desulfurase, putative, expressed [Oryza sativa Japonica Group]	1.16607e-22		8.52	8.57	8.23	8.29	7.54	7.46		8.71	7.5
Ss_all200810_38168	fructose-bisphosphate aldolase, cytoplasmic isozyme 1 [Zea mays] >gi|223975945|gb|ACN32160.1| unknown [Zea mays]	3.86838e-139		9.04	8.72	8.5	7.59	7.58	7.55		7.92	8.39
Ss_all200810_38666	LOC100281795 [Zea mays] >gi|195616580|gb|ACG30120.1| chlorophyll a-b binding protein 4 [Zea mays]	1.33242e-63		9.63	8.59	8.6	7.99	8.03	7.84		8.17	8.13
Ss_all200810_4183	carbonic anhydrase [Zea mays] >gi|606811|gb|AAA86944.1| carbonic anhydrase [Zea mays]	3.13866e-95		8.86	8.27	7.92	7.56	7.11	7.37		7.36	8.05
Ss_all200810_44003	oligopeptide transporter OPT family [Populus trichocarpa]	1.3415e-06		9.3	9.18	8.14	7.57	7.65	7.65		8.76	8.2
Ss_all200810_44824	PREDICTED: glutamate receptor 3.1-like [Brachypodium distachyon]	8.67392e-58		9.34	8.35	8.29	7.85	8.16	7.92		8.66	8.25
Ss_all200810_4615	Cytochrome P450 family protein, expressed [Oryza sativa Japonica Group]	2.66162e-44		8.86	8.74	8.9	8.38	7.81	7.65		7.75	7.68
Ss_all200810_46560	PREDICTED: probable mitochondrial adenine nucleotide transporter BTL1-like [Setaria italica]			9.16	8.47	8.57	8.15	7.44	6.88		8.1	6.76
Ss_all200810_47856	Filamin-A-interacting protein, putative [Ricinus communis] >gi|223529844|gb|EEF31776.1| Filamin-A-interacting protein, putative [Ricinus communis]	4.80887e-24		8.89	7.86	7.91	7.5	7.35	7.3		8.06	8.8
Ss_all200810_10019	aspartic proteinase [Triticum aestivum]	1.70722e-55		12.69	12.85	13.39	13.05	12.19	11.39		11.45	12.79
Ss_all200810_15765	salt stress-responsive protein [Triticum aestivum]	1.97018e-40		13.93	13.43	13.09	11.9	11.95	12.22		12.54	13.62
Ss_all200810_16903	PREDICTED: ubiquitin carboxyl-terminal hydrolase 23-like [Setaria italica]			13.01	12.67	13.35	12.79	11.85	11.6		12.01	12.37
Ss_all200810_17346	ABC family1 [Zea mays] >gi|49073110|gb|AAT51734.1| ABCF-type protein [Zea mays]	1.00487e-128		13.56	12.86	13.06	12.94	11.94	11.14		12.59	12.95
Ss_all200810_17385	PREDICTED: vacuolar amino acid transporter 1-like isoform 1 [Brachypodium distachyon]	1.28069e-99		12.82	12.57	13.16	13.07	12.02	11.43		11.08	11.54
Ss_all200810_17816	putative immutans protein [Oryza minuta]	1.44677e-124		13.41	12.5	12.6	12.29	11.86	11.13		12.69	12.64
Ss_all200810_17919	Sugar (and other) transporter			13.02	13.1	13.59	12.59	11.84	11.73		11.52	11.68
Ss_all200810_2015	fiber protein Fb2 [Zea mays]	5.84536e-118		13.16	12.93	13.33	12.75	12.39	11.57		11.54	11.71
Ss_all200810_2024	ocs element-binding factor 1 [Zea mays] >gi|1352613|sp|P24068.2|OCS1_MAIZE RecName: Full=Ocs element-binding factor 1; Short=OCSBF-1 >gi|444047|emb|CAA44607.1| ocs-binding factor 1 [Zea mays]	7.57205e-65		13.18	12.52	12.39	12.01	12.07	12.13		12.47	12.64
Ss_all200810_23034	22 kDa protein of photosystem II precursor [Oryza sativa Japonica Group]	1.82633e-71		12.59	12.75	13.3	13.13	11.55	10.86
Ss_all200810_23078	translational elongation factor Tu-like protein [Oryza sativa Japonica Group]	8.04876e-29		13.49	12.78	12.8	12.58	12.34	11.14		13.27	13.35
Ss_all200810_23155	Os07g0500300 [Oryza sativa Japonica Group] >gi|50509438|dbj|BAD31057.1| chitinase III-like protein [Oryza sativa Japonica Group] >gi|113611254|dbj|BAF21632.1| Os07g0500300 [Oryza sativa Japonica Group] >gi|125600337|gb|EAZ39913.1| hypothetical protein OsJ_24353 [Oryza sativa Japonica Group] >gi|215692759|dbj|BAG88179.1| unnamed protein product [Oryza sativa Japonica Group] >gi|215767716|dbj|BAG99…	2.7745e-17		13.65	13.61	13.78	11.95	11.71	11.88		11.47	11.59
Ss_all200810_23376	monoglyceride lipase isoform 2-like protein, partial [Lolium perenne]	3.39487e-35		12.84	12.51	12.97	12.65	11.69	11.68		12.16	12.17
Ss_all200810_25089	Os01g0656600 [Oryza sativa Japonica Group] >gi|55773719|dbj|BAD72402.1| myosin heavy chain-like [Oryza sativa Japonica Group] >gi|255673516|dbj|BAF05670.2| Os01g0656600 [Oryza sativa Japonica Group]	1.8907e-06		13.95	12.74	12.94	12.33	11.78	11.8		11.74	12.32
Ss_all200810_25820	NAD-dependent malic enzyme 59 kDa isoform, mitochondrial precursor, putative, expressed [Oryza sativa Japonica Group]	3.23808e-47		13.18	12.74	12.42	11.79	11.69	11.88		11.44	12.74
Ss_all200810_28274	NADP-dependent D-sorbitol-6-phosphate dehydrogenase [Saccharum hybrid cultivar R570]	5.76175e-38		12.61	12.41	12.74	12.41	11.82	11.51		12	12.12
Ss_all200810_2840	PREDICTED: laccase-25-like [Brachypodium distachyon]	8.2413e-18		12.93	12.39	12.43	12.46	12.5	12.21		13.11	13.67
Ss_all200810_29938	KNAT3 homeodomain protein [Arabidopsis thaliana] >gi|23197862|gb|AAN15458.1| KNAT3 homeodomain protein [Arabidopsis thaliana]	2.18468e-16		13.24	12.6	12.83	12.42	11.85	11.89		13.19	13.38
Ss_all200810_30218	PREDICTED: pyruvate kinase, cytosolic isozyme-like [Brachypodium distachyon]	0		13.12	12.44	12.58	12.33	11.97	11.54		13.09	13.22
Ss_all200810_3063	elongation factor Tu [Zea mays] >gi|195639050|gb|ACG38993.1| elongation factor Tu [Zea mays]	5.10373e-64		13.22	12.5	12.49	12.14	12.02	10.8		12.99	13.15
Ss_all200810_31056	heme oxygenase 1 [Sorghum bicolor]	2.1888e-38		13.05	12.43	12.75	12.58	11.97	11.29		12.8	12.76
Ss_all200810_33239	calnexin [Zea mays]	4.71202e-159		12.69	12.51	12.87	12.34	12.02	11.5		13.34	13.46
Ss_all200810_36344	zinc finger, C3HC4 type family protein [Zea mays] >gi|195646486|gb|ACG42711.1| zinc finger, C3HC4 type family protein [Zea mays]	3.74871e-16		13.3	13.14	13.12	12.78	11.95	11.05		12.09	12.05
Ss_all200810_36653	ferredoxin [Zea mays] >gi|6561891|dbj|BAA88237.1| ferredoxin [Zea mays]	5.92455e-88		13.68	13.19	13.05	12.64	12.17	11.41		11.86	13.21
Ss_all200810_36734	chlorophyll a oxygenase, putative, expressed [Oryza sativa Japonica Group]	3.24756e-107		13.51	12.74	12.74	12.53	11.97	10.78
Ss_all200810_38535	coronatine insensitive 1-like protein, partial [Lolium perenne]	2.76227e-40		12.46	12.71	13.1	12.15	11.59	10.99		12.2	12.36
Ss_all200810_4118	OSH45 [Oryza sativa Japonica Group] >gi|38175509|dbj|BAD01204.1| OSH45 [Oryza sativa Japonica Group]	1.17175e-15		13.31	12.68	12.82	12.3	11.81	11.78		13.29	13.37
Ss_all200810_44598	CSLE6 - cellulose synthase-like family E [Zea mays] >gi|195614436|gb|ACG29048.1| CSLE6 - cellulose synthase-like family E [Zea mays]	1.95536e-62		13.12	12.52	12.65	12.51	11.92	11.39		10.87	11.35
Ss_all200810_46060	6-phosphofructokinase 2 [Zea mays]	1.04066e-45		13.58	12.73	13	12.73	11.7	10.67		12.22	12.72
Ss_all200810_47451	ap2 domain containing protein [Oryza sativa Indica Group]	6.55351e-24		13.02	12.71	12.55	12.22	11.98	11.64		12.27	13.48
Ss_all200810_5596	PREDICTED: CBL-interacting protein kinase 1-like [Brachypodium distachyon]	3.6097e-150		12.85	12.57	13.46	12.5	11.17	11.07		11.09	11.44
Ss_all200810_5793	peroxisomal membrane protein PEX11-1 isoform 1 [Zea mays] >gi|194691356|gb|ACF79762.1| unknown [Zea mays] >gi|194693304|gb|ACF80736.1| unknown [Zea mays] >gi|194696982|gb|ACF82575.1| unknown [Zea mays] >gi|224032783|gb|ACN35467.1| unknown [Zea mays]	2.2224e-133		13.01	12.58	12.85	12.56	12.3	11.38		12.43	12.55
Ss_all200810_6029	PREDICTED: stress response protein NST1-like [Setaria italica]			13.28	12.63	12.65	12.07	12.17	11.77		11.84	11.98
Ss_all200810_633	PREDICTED: photosystem II stability/assembly factor HCF136, chloroplastic [Vitis vinifera] >gi|297737938|emb|CBI27139.3| unnamed protein product [Vitis vinifera]	7.28643e-79		13.36	12.85	12.73	12.08	11.92	11.45		12.82	12.89
Ss_all200810_7067	BRI1-KD interacting protein 130 [Oryza sativa Japonica Group]	4.65305e-40		13.1	12.69	13.04	12.56	12.12	11.51		11.97	12.06
Ss_all200810_851	alpha-dioxygenase, putative, expressed [Oryza sativa Japonica Group]	0		13.6	13.12	12.91	11.91	11.48	11.63		12.43	12.76
Ss_all200810_8917	cysteine-type peptidase [Zea mays]	5.36562e-84		13.6	12.87	12.94	12.7	12.26	11.8		13.28	13.51
Ss_all200810_10003	PREDICTED: probable protein phosphatase 2C 5-like [Brachypodium distachyon]	1.8598e-35		12.92	12.06	12.1	11.65	11.18	11.23		12.37	11.9
Ss_all200810_1056	PREDICTED: ATP-citrate synthase alpha chain protein 3-like [Brachypodium distachyon]	1.54718e-51		12.48	12.27	12.68	12.17	11.49	11.1		12.34	12.56
Ss_all200810_10896	Os02g0265900 [Oryza sativa Japonica Group] >gi|50251960|dbj|BAD27895.1| putative 24 kDa seed maturation protein [Oryza sativa Japonica Group] >gi|113536032|dbj|BAF08415.1| Os02g0265900 [Oryza sativa Japonica Group] >gi|125581578|gb|EAZ22509.1| hypothetical protein OsJ_06173 [Oryza sativa Japonica Group] >gi|215679065|dbj|BAG96495.1| unnamed protein product [Oryza sativa Japonica Group] >gi|215765…	1.06965e-31		12.5	12.16	12.47	12.53	11.76	10.75		10.47	10.73
Ss_all200810_12296	cellulose synthase BoCesA2 [Bambusa oldhamii]	0		12.1	12.17	12.4	11.9	11.16	11.28		10.84	11.96
Ss_all200810_12298	PREDICTED: uncharacterized protein At2g37660, chloroplastic-like [Brachypodium distachyon]	1.48273e-21		12.83	12.07	12.29	11.72	11.04	11.29		11.37	11.77
Ss_all200810_12495	PREDICTED: translation factor GUF1 homolog, chloroplastic-like [Brachypodium distachyon]	9.05989e-46		12.59	12.19	12.54	12.03	11.88	11.79		12.47	13.07
Ss_all200810_13120	Pre-mRNA splicing factor SF2, putative, expressed [Oryza sativa Japonica Group]	6.98633e-107		12.62	12.23	12.64	12.4	11.99	11		12.38	12.79
Ss_all200810_14516	UDP-glucose pyrophosphorylase [Oryza sativa Indica Group] >gi|218202595|gb|EEC85022.1| hypothetical protein OsI_32322 [Oryza sativa Indica Group]	2.17002e-130		12.02	11.79	12.31	12.39	11.6	10.22		10.13	10.72
Ss_all200810_14659	PREDICTED: RNA polymerase I-specific transcription initiation factor RRN3-like [Brachypodium distachyon]	1.5647e-75		11.51	11.68	12.57	12.17	12.34	10.86		11.86	12.19
Ss_all200810_15069	PREDICTED: magnesium transporter MRS2-A, chloroplastic [Vitis vinifera]	2.01709e-31		11.81	11.75	12.07	12.5	12.24	11.1		12.75	12.91
Ss_all200810_15110	PREDICTED: serine/threonine-protein kinase SAPK10-like [Brachypodium distachyon]	4.02372e-12		11.43	11.56	12.08	12.31	12.22	11.74		11.41	11.64
Ss_all200810_16282	40S ribosomal protein S23 [Zea mays]	4.52467e-57		11.94	12.21	12.44	12.39	11.86	12.07		12.86	12.85
Ss_all200810_16307	PREDICTED: putative nitric oxide synthase-like [Brachypodium distachyon]	1.46061e-36		11.92	12.03	12.27	12.16	11.86	11.67		12.85	12.88
Ss_all200810_16443	PREDICTED: proteasome subunit beta type-3-like [Brachypodium distachyon]	4.66691e-31		11.92	11.64	11.91	12.18	11.81	11.64		12.95	12.66
Ss_all200810_16601	40S ribosomal protein S3a [Zea mays]	1.22577e-119		11.53	11.81	12.85	12.4	11.23	10.36		11.4	12.03
Ss_all200810_16935	proteasome subunit alpha type 3 [Zea mays] >gi|194703092|gb|ACF85630.1| unknown [Zea mays] >gi|195625734|gb|ACG34697.1| proteasome subunit alpha type 3 [Zea mays] >gi|195627414|gb|ACG35537.1| proteasome subunit alpha type 3 [Zea mays]	2.52968e-120		12.04	11.91	12.45	12.65	12.17	11.32		13.11	13.13
Ss_all200810_17304	PREDICTED: probable protein phosphatase 2C 39-like [Brachypodium distachyon]	3.62646e-140		12.2	11.81	12.11	12.07	11.26	10.65		11.93	12.22
Ss_all200810_18012	chloroplast 28 kDa ribonucleoprotein [Oryza sativa Indica Group]	3.69566e-21		11.75	11.76	12.3	12.27	11.86	11.19		13.17	13.36
Ss_all200810_18388	Os02g0788800 [Oryza sativa Japonica Group] >gi|47497045|dbj|BAD19097.1| amino acid transporter-like [Oryza sativa Japonica Group] >gi|47497767|dbj|BAD19867.1| amino acid transporter-like [Oryza sativa Japonica Group] >gi|113537881|dbj|BAF10264.1| Os02g0788800 [Oryza sativa Japonica Group]	9.2884e-61		12.18	11.84	12.54	11.79	11.25	10.4		10.12	10.66
Ss_all200810_18477	putative AAA-metalloprotease FtsH (fragment) [Oryza sativa Japonica Group]	6.26796e-103		12.17	11.72	12.05	12.27	12.15	11.69		12.94	13.28
Ss_all200810_18517	Glycosyl hydrolase family 1			12.29	12.13	12.72	12.73	11.77	11.28		10.95	11.41
Ss_all200810_19231	PREDICTED: ubiquitin-conjugating enzyme E2-17 kDa isoform 2 [Vitis vinifera] >gi|225462033|ref|XP_002274335.1| PREDICTED: ubiquitin-conjugating enzyme E2-17 kDa isoform 1 [Vitis vinifera] >gi|359494225|ref|XP_003634740.1| PREDICTED: ubiquitin-conjugating enzyme E2-17 kDa [Vitis vinifera] >gi|147771931|emb|CAN77946.1| hypothetical protein VITISV_029275 [Vitis vinifera] >gi|296089984|emb|CBI39803.3…	1.29213e-89		11.93	11.9	12.65	12.77	12.55	11.93		11.82	11.92
Ss_all200810_19964	Ca2+/H+-exchanging protein [Hordeum vulgare subsp. vulgare] >gi|326511192|dbj|BAJ87610.1| predicted protein [Hordeum vulgare subsp. vulgare]	2.83975e-17		12.15	12.3	13.03	12.94	12.33	11.22		13.72	13.43
Ss_all200810_20177	indoleacetic acid-inducible protein homologue [Oryza sativa Indica Group]	2.6717e-56		12.36	12.15	12.05	11.48	11.38	11.48		12.33	12.45
Ss_all200810_2022	chaperone DNA J2 [Zea mays] >gi|2984709|gb|AAC08009.1| DnaJ-related protein ZMDJ1 [Zea mays] >gi|194688830|gb|ACF78499.1| unknown [Zea mays] >gi|195622174|gb|ACG32917.1| dnaJ protein [Zea mays] >gi|219886877|gb|ACL53813.1| unknown [Zea mays] >gi|224030829|gb|ACN34490.1| unknown [Zea mays] >gi|238014818|gb|ACR38444.1| unknown [Zea mays]	3.62185e-170		11.99	12.11	12.97	12.3	11.73	10.14		11.48	11.38
Ss_all200810_2044	2-hydroxy-3-oxopropionate reductase [Zea mays] >gi|195620656|gb|ACG32158.1| 2-hydroxy-3-oxopropionate reductase [Zea mays]	1.63187e-108		12.11	11.77	12.18	11.93	11.21	11.06		11.39	11.55
Ss_all200810_21211	PREDICTED: DAG protein, chloroplastic-like [Brachypodium distachyon]	2.93812e-51		11.25	11.87	12.36	12.29	12.31	11.64		13.86	13.97
Ss_all200810_22787	PREDICTED: ubiquitin-conjugating enzyme E2 5A-like [Brachypodium distachyon]	2.80003e-42		12.57	12.4	12.19	11.55	11.26	11.61		11.52	11.8
Ss_all200810_23380	putative ribosomal protein L30 [Oryza sativa]	1.03739e-25		12	11.98	12.51	11.83	11.28	11.16		12.49	12.37
Ss_all200810_23499	calmodulin [Elaeis oleifera]	6.96745e-18		12.39	11.82	11.82	11.7	11.56	11.53		12.62	12.32
Ss_all200810_23837	cycloartenol synthase [Zea mays] >gi|195651779|gb|ACG45357.1| cycloartenol synthase [Zea mays]	1.37343e-53		12.31	12.06	12.36	12.01	11.15	10.62
Ss_all200810_23953	Chain 4, Structure Of Signal Recognition Particle Receptor (Sr) In Complex With Signal Recognition Particle (Srp) And Ribosome Nascent Chain Complex >gi|119390381|pdb|2J37|4 Chain 4, Model Of Mammalian Srp Bound To 80s Rncs	6.52241e-43		12.03	11.94	12.47	12.29	11.79	11.79		12.85	12.86
Ss_all200810_24555	PREDICTED: F-box protein PP2-B10-like [Brachypodium distachyon]	1.69102e-05		11.75	11.82	12.11	12.37	12.41	11.79		11.77	11.87
Ss_all200810_24986	PREDICTED: protein TIC 21, chloroplastic-like isoform X1 [Setaria italica]			12.88	12.34	12.24	11.82	11.29	11.44		12.23	12.83
Ss_all200810_25250	60S ribosomal protein L17 [Picea mariana]	1.44464e-53		11.71	11.61	12.26	12.3	11.74	11.13		13.04	12.94
Ss_all200810_25600	PREDICTED: exocyst complex component 7-like [Brachypodium distachyon]	1.25879e-52		12.35	11.87	12.45	12.73	12.2	11.37		12.51	12.88
Ss_all200810_28201	carbamoyl-phosphate synthase small chain [Zea mays]	2.84407e-64		12.26	12.1	12.44	11.98	11.69	11.48		12.79	13.13
Ss_all200810_2836	polyubiquitin containing 7 ubiquitin monomers [Oryza sativa Indica Group]	8.81476e-104		12.61	12.44	12.26	12.24	12.36	10.8		12.8	12.85
Ss_all200810_28697	PREDICTED: putative prolyl-tRNA synthetase C19C7.06-like [Brachypodium distachyon]	4.27384e-35		12.38	12.11	12.62	12.41	12.05	11.58		12.9	13.17
Ss_all200810_29788	putative B12D protein [Oryza sativa Japonica Group] >gi|50508850|dbj|BAD31625.1| putative B12D protein [Oryza sativa Japonica Group] >gi|125557945|gb|EAZ03481.1| hypothetical protein OsI_25619 [Oryza sativa Indica Group] >gi|125599817|gb|EAZ39393.1| hypothetical protein OsJ_23824 [Oryza sativa Japonica Group] >gi|215769366|dbj|BAH01595.1| unnamed protein product [Oryza sativa Japonica Group]	8.22157e-38		12.64	12.08	12.06	12.05	11.79	11.78		13.06	13.16
Ss_all200810_30026	dehydroascorbate reductase [Puccinellia tenuiflora]	3.57711e-130		11.7	12.26	12.77	12.63	12.4	11.63		11.03	11.25
Ss_all200810_31578	PREDICTED: haloalkane dehalogenase 2-like [Brachypodium distachyon]	3.65756e-121		13.32	12.42	12.45	11.56	11.1	11.27		10.79	11.97
Ss_all200810_31592	40S ribosomal protein S15a-1 [Arabidopsis thaliana] >gi|15238544|ref|NP_200793.1| 40S ribosomal protein S15a-1 [Arabidopsis thaliana] >gi|42571385|ref|NP_973783.1| 40S ribosomal protein S15a-1 [Arabidopsis thaliana] >gi|297796939|ref|XP_002866354.1| RPS15A [Arabidopsis lyrata subsp. lyrata] >gi|297815756|ref|XP_002875761.1| RPS15A [Arabidopsis lyrata subsp. lyrata] >gi|297849076|ref|XP_002892419.…	4.51467e-50		12.1	12.24	12.93	12.52	11.7	11.52
Ss_all200810_32453	PREDICTED: ubiquitin-60S ribosomal protein L40-2-like [Brachypodium distachyon] >gi|357160177|ref|XP_003578682.1| PREDICTED: ubiquitin-60S ribosomal protein L40-2-like [Brachypodium distachyon]	9.12537e-22		11.5	11.84	12.68	12.55	11.48	10.64		13.32	13.62
Ss_all200810_32478	Os02g0797200 [Oryza sativa Japonica Group] >gi|162459376|ref|NP_001105473.1| 60S ribosomal protein L39 [Zea mays] >gi|242063386|ref|XP_002452982.1| hypothetical protein SORBIDRAFT_04g036030 [Sorghum bicolor] >gi|242094938|ref|XP_002437959.1| hypothetical protein SORBIDRAFT_10g005510 [Sorghum bicolor] >gi|356507420|ref|XP_003522465.1| PREDICTED: 60S ribosomal protein L39-2-like [Glycine max] >gi|3…	3.0293e-28		12.24	12.25	12.74	12.51	12.16	12.09		12.89	12.99
Ss_all200810_3254	putative transformer serine/arginine-rich ribonucleoprotein [Oryza sativa Japonica Group] >gi|125585702|gb|EAZ26366.1| hypothetical protein OsJ_10248 [Oryza sativa Japonica Group]	8.05155e-60		12.3	11.81	12.37	12.42	11.66	10.82		10.76	10.92
Ss_all200810_32635	PREDICTED: cellulose synthase-like protein E6-like [Brachypodium distachyon]	4.43433e-16		12.82	12.01	12.08	11.96	11.43	11.09		10.54	10.8
Ss_all200810_33713	DnaJ [Medicago truncatula] >gi|355485965|gb|AES67168.1| DnaJ [Medicago truncatula]	5.11092e-06		12.34	12.37	12.95	12.49	11.96	10.72		11.62	11.44
Ss_all200810_3377	LOC542176 [Zea mays] >gi|48094258|gb|AAT40439.1| protein phosphatase 2C [Zea mays]	3.89265e-116		12.84	12.17	12.48	12.1	11.67	11.34		12.17	11.74
Ss_all200810_34806	PREDICTED: RNA-binding protein FUS-like [Setaria italica]			11.98	11.81	12.3	12.19	11.13	11.08		12.62	12.99
Ss_all200810_35091	calreticulin-3 precursor [Zea mays]	2.5457e-57		12.65	12.04	12.06	11.4	11.07	11.21		11.55	12.23
Ss_all200810_3524	putative chloroplast outer envelope 86-like protein [Oryza sativa Japonica Group] >gi|54291839|gb|AAV32207.1| putative chloroplast outer membrane protein [Oryza sativa Japonica Group]	0		11.37	11.79	12.42	12.23	12.3	11.4		12.84	13.02
Ss_all200810_35912	dehydrodolichyl diphosphate synthase 6 [Zea mays]	2.77326e-44		11.9	12.18	12.72	11.91	11.07	10.95		10.81	11.08
Ss_all200810_36851	RecName: Full=Photosystem I reaction center subunit III, chloroplastic; AltName: Full=Light-harvesting complex I 17 kDa protein; AltName: Full=PSI-F; Flags: Precursor >gi|469560|gb|AAA68147.1| photosystem-I PSI-F subunit precursor [Hordeum vulgare] >gi|326501306|dbj|BAJ98884.1| predicted protein [Hordeum vulgare subsp. vulgare]	7.07596e-06		13.12	12.46	12.51	11.66	11.66	11.44		12.45	12.8
Ss_all200810_36954	catalase [Secale cereale]	9.84836e-07		11.71	12.4	12.92	12.06	11	10.44		10.48	11.75
Ss_all200810_37171	14-3-3-like protein GF14-6 [Zea mays]	2.37688e-170		13.01	12.39	12.44	11.84	11.92	11.24		12.27	13.25
Ss_all200810_37632	betaine aldehyde dehydrogenase [Zoysia tenuifolia]	5.77503e-13		12.31	12.63	12.99	12.36	11.62	11.72		12.06	11.96
Ss_all200810_38213	ABC1 family protein, expressed [Oryza sativa Japonica Group] >gi|215695091|dbj|BAG90282.1| unnamed protein product [Oryza sativa Japonica Group]	5.87322e-36		12.89	12.21	12.37	11.94	11.12	10.93
Ss_all200810_38570	BRI1-KD interacting protein 102 [Oryza sativa Japonica Group]	6.68435e-11		12.28	12.36	12.8	12.45	12.17	12.24		13.29	13.69
Ss_all200810_39353	Os03g0350300 [Oryza sativa Japonica Group] >gi|108708133|gb|ABF95928.1| Nucleolar protein NOP5, putative, expressed [Oryza sativa Japonica Group] >gi|113548584|dbj|BAF12027.1| Os03g0350300 [Oryza sativa Japonica Group] >gi|125586246|gb|EAZ26910.1| hypothetical protein OsJ_10837 [Oryza sativa Japonica Group] >gi|215706465|dbj|BAG93321.1| unnamed protein product [Oryza sativa Japonica Group]	3.87354e-50		11.5	11.82	12.35	11.97	11.57	11.69		12.62	12.66
Ss_all200810_4323	PREDICTED: transmembrane ascorbate ferrireductase 1-like [Brachypodium distachyon]	6.69778e-122		11.72	11.64	12.37	12.86	12.5	11.47		11.71	11.71
Ss_all200810_4364	ETHYLENE-INSENSITIVE3-like 1 protein [Zea mays] >gi|195652049|gb|ACG45492.1| ETHYLENE-INSENSITIVE3-like 1 protein [Zea mays]	3.27297e-67		12.61	12.17	12.6	11.54	12.28	10.58		12.2	12.11
Ss_all200810_44151	chloroplast heat shock protein 70 [Cenchrus americanus]	0		12.41	12.4	13.06	12.95	12.22	11.53		13.11	13.2
Ss_all200810_44210	Os08g0504700 [Oryza sativa Japonica Group] >gi|75147526|sp|Q84PD8.1|SAP11_ORYSJ RecName: Full=Zinc finger A20 and AN1 domain-containing stress-associated protein 11; Short=OsSAP11 >gi|29367337|gb|AAO72541.1| pathogenesis-related protein-like protein [Oryza sativa Japonica Group] >gi|42407677|dbj|BAD08826.1| putative multiple stress-responsive zinc-finger protein [Oryza sativa Japonica Group] >gi|…	3.97507e-61		12.81	12.43	11.99	11.74	12.07	12.18		13.41	13.28
Ss_all200810_44513	40S ribosomal protein S3 [Zea mays]	5.65105e-146		12.04	12.24	12.85	12.51	11.96	11.22		12.97	12.8
Ss_all200810_44599	PREDICTED: cellulose synthase-like protein E6-like [Brachypodium distachyon]	5.66886e-147		12.75	12.02	12.35	11.99	11.53	11.33		11.48	11.63
Ss_all200810_44683	PREDICTED: tetrapyrrole-binding protein, chloroplastic-like [Setaria italica]			13.81	12.85	12.41	11.41	11.07	11.17		12.18	14.04
Ss_all200810_44813	integral membrane single C2 domain protein [Sorghum bicolor] >gi|241923119|gb|EER96263.1| integral membrane single C2 domain protein [Sorghum bicolor]	6.35658e-150		11.31	11.46	12.44	12.6	12.1	10.89		11.63	11.25
Ss_all200810_45447	betaine aldehyde dehydrogenase [Zoysia tenuifolia]	5.57894e-15		12.1	12.33	12.66	12.04	11.36	11.53		11.79	11.7
Ss_all200810_45781	cytochrome b6-f complex iron-sulfur subunit [Saccharum hybrid cultivar ROC22]	2.02668e-09		13.18	12.44	12.44	12.18	11.64	11.48		11.94	13.05
Ss_all200810_46323	Elongation factor 2 [Nicotiana tabacum]	1.61444e-74		12.31	12.55	13.1	12.51	12.25	11.49		11.82	12.86
Ss_all200810_4659	5-methyltetrahydropteroyltriglutamate-homocysteine methyltransferase, putative, expressed [Oryza sativa Japonica Group]	3.02175e-139		12.13	11.88	12.63	11.76	10.99	11.07		10.94	12.11
Ss_all200810_48994	PREDICTED: putative transcription elongation factor SPT5 homolog 1-like [Brachypodium distachyon]	5.92618e-47		11.81	11.67	12.16	11.79	11.86	11.23		12.22	13.01
Ss_all200810_548	aspartate aminotransferase [Panicum miliaceum] >gi|435457|dbj|BAA04992.1| aspartate aminotransferase [Panicum miliaceum]	2.62963e-148		13.42	12.42	12.29	11.89	12.35	10.66
Ss_all200810_5551	catalase [Aeluropus littoralis]	5.22972e-145		11.96	12.29	12.69	12.09	11.17	10.71		11.16	11.77
Ss_all200810_5648	ADP-ribosylation factor [Hyacinthus orientalis]	2.7691e-129		12.51	11.91	12.18	12.07	11.74	10.89		12.8	12.69
Ss_all200810_7216	Os03g0158500 [Oryza sativa Japonica Group] >gi|108706280|gb|ABF94075.1| YT521-B-like family protein, expressed [Oryza sativa Japonica Group] >gi|113547493|dbj|BAF10936.1| Os03g0158500 [Oryza sativa Japonica Group] >gi|222624219|gb|EEE58351.1| hypothetical protein OsJ_09476 [Oryza sativa Japonica Group]	5.90848e-144		11.91	12.49	13.17	12.45	12.77	10.7		11.87	12.16
Ss_all200810_7466	ketol-acid reductoisomerase [Zea mays] >gi|194693902|gb|ACF81035.1| unknown [Zea mays]	0		11.21	12.07	13.02	12.42	12	11.28		12.55	12.75
Ss_all200810_7487	homocysteine S-methyltransferase 2 [Zea mays] >gi|50400644|sp|Q9FUM9.1|HMT2_MAIZE RecName: Full=Homocysteine S-methyltransferase 2; AltName: Full=S-methylmethionine:homocysteine methyltransferase 2; Short=SMM:Hcy S-methyltransferase 2; AltName: Full=ZmHMT-2 >gi|10732787|gb|AAG22538.1| homocysteine S-methyltransferase-2 [Zea mays] >gi|195645364|gb|ACG42150.1| homocysteine S-methyltransferase 3 [Ze…	2.19551e-69		12.24	12.29	12.56	12.37	11.98	11.04		12.53	12.74
Ss_all200810_7798	Macrophage migration inhibitory factor family protein, expressed [Oryza sativa Japonica Group] >gi|215768665|dbj|BAH00894.1| unnamed protein product [Oryza sativa Japonica Group] >gi|218185085|gb|EEC67512.1| hypothetical protein OsI_34803 [Oryza sativa Indica Group] >gi|218186274|gb|EEC68701.1| hypothetical protein OsI_37177 [Oryza sativa Indica Group] >gi|222616485|gb|EEE52617.1| hypothetical pr…	2.47023e-39		12.92	12.46	12.49	11.96	11.55	11.51		11.31	12.17
Ss_all200810_9296	Os11g0153700 [Oryza sativa Japonica Group] >gi|62701662|gb|AAX92735.1| signal recognition particle protein, putative [Oryza sativa Japonica Group] >gi|108864005|gb|ABG22368.1| Signal recognition particle 54 kDa protein, chloroplast precursor, putative, expressed [Oryza sativa Japonica Group] >gi|113644485|dbj|BAF27626.1| Os11g0153700 [Oryza sativa Japonica Group] >gi|215765043|dbj|BAG86740.1| unn…	8.80426e-77		11.94	11.69	12.16	12.25	11.87	11.02		12.68	12.95
Ss_all200810_9388	40S ribosomal protein S8 [Zea mays] >gi|6226702|sp|Q08069.2|RS8_MAIZE RecName: Full=40S ribosomal protein S8 >gi|1498053|gb|AAB06330.1| ribosomal protein S8 [Zea mays] >gi|194692698|gb|ACF80433.1| unknown [Zea mays] >gi|195605614|gb|ACG24637.1| 40S ribosomal protein S8 [Zea mays]	6.91947e-49		11.49	11.95	12.71	12.62	11.6	11.1		13.26	13.45
Ss_all200810_9589	DnaJ domain			13.32	12.63	12.03	11.46	11.21	11.49		11.01	11.1
Ss_all200810_9610	60S ribosomal protein L9 [Zea mays] >gi|195610798|gb|ACG27229.1| 60S ribosomal protein L9 [Zea mays]	2.63668e-32		11.64	12.02	12.79	12.55	11.76	11.41		13.11	13.01
Ss_all200810_9836	Na/H antiporter [Diplachne fusca]	1.95649e-172		12.28	12.25	12.67	12.58	12.2	11.04
Ss_all200810_9944	LOC100280442 [Zea mays] >gi|198444862|gb|ACH88347.1| MYB-like protein E1 [Zea mays]	1.08062e-05		12.23	12.08	12.28	12.07	11.74	10.28
Ss_all200810_10072	PREDICTED: probable NAD kinase 2, chloroplastic-like [Brachypodium distachyon]	4.89652e-117		11.6	10.92	11.18	10.63	10.11	9.58		10	10.21
Ss_all200810_10107	ABC transporter-like [Arabidopsis thaliana]	2.42736e-61		11.68	11.03	11.29	10.44	9.56	9.63
Ss_all200810_11221	Xylanase inhibitor N-terminal			10.99	10.99	11.1	9.68	9.35	9.04		9.16	8.78
Ss_all200810_11707	PREDICTED: monoglyceride lipase-like [Brachypodium distachyon]	2.88604e-42		11.26	10.66	11.35	10.87	9.73	8.8		10.04	9.66
Ss_all200810_11907	Os02g0448400 [Oryza sativa Japonica Group] >gi|50252111|dbj|BAD28096.1| putative CLB1 protein [Oryza sativa Japonica Group] >gi|113536286|dbj|BAF08669.1| Os02g0448400 [Oryza sativa Japonica Group]	4.11909e-118		11.06	10.25	10.52	9.85	9.44	9.6		9.35	9.9
Ss_all200810_1192	alpha-1,4-glucan-protein synthase [UDP-forming] [Zea mays] >gi|34588146|sp|P80607.2|UPTG_MAIZE RecName: Full=Alpha-1,4-glucan-protein synthase [UDP-forming]; AltName: Full=Amylogenin; AltName: Full=Golgi-associated protein se-wap41; AltName: Full=Reversibly glycosylated polypeptide; Short=RGP; AltName: Full=UDP-glucose:protein transglucosylase; Short=UPTG >gi|1895084|gb|AAB49896.1| golgi associat…	4.24418e-127		10.82	10.68	10.89	10.48	10.25	9.95		11.38	11.18
Ss_all200810_12020	Beta-amylase [Secale cereale]	1.86884e-167		11.34	10.81	10.57	9.18	8.96	9.01		9.24	9.62
Ss_all200810_1309	PREDICTED: ubiquitin-40S ribosomal protein S27a-like [Brachypodium distachyon] >gi|302595831|sp|P0CG87.1|RS272_HORVU RecName: Full=Ubiquitin-40S ribosomal protein S27a; Contains: RecName: Full=Ubiquitin; Contains: RecName: Full=40S ribosomal protein S27a; Flags: Precursor >gi|167075|gb|AAA62699.1| ubiquitin [Hordeum vulgare subsp. vulgare] >gi|326511855|dbj|BAJ92072.1| predicted protein [Hordeum …	1.08713e-65		10.62	10.35	11.13	10.97	10.37	9.78		11.8	11.85
Ss_all200810_13125	RecName: Full=Heat stress transcription factor A-2d; AltName: Full=Heat stress transcription factor 7; Short=rHsf7; AltName: Full=Heat stress transcription factor 8; Short=OsHsf-08	1.14413e-05		11.57	10.54	10.26	10	9.8	9.75		9.82	9.5
Ss_all200810_13282	auxin response factor 13 [Zea mays]	6.37179e-54		10.76	10.6	11.32	10.14	9.76	9.37		10	10.59
Ss_all200810_13425	ethylene-responsive small GTP-binding protein [Solanum lycopersicum] >gi|5669640|gb|AAD46405.1|AF096249_1 ethylene-responsive small GTP-binding protein [Solanum lycopersicum]	2.57843e-45		10.99	10.62	11.01	10.62	10.09	9.58		10.32	9.74
Ss_all200810_13776	LOC100283057 [Zea mays] >gi|195627184|gb|ACG35422.1| bax inhibitor 1 [Zea mays]	7.18538e-63		11.63	10.89	11.01	10.51	10.27	9.46		10.26	10.26
Ss_all200810_14503	rhodanese-like domain containing protein [Zea mays] >gi|195610936|gb|ACG27298.1| rhodanese-like domain containing protein [Zea mays] >gi|195624004|gb|ACG33832.1| rhodanese-like domain containing protein [Zea mays]	1.61084e-18		11.16	11.15	10.56	9.47	8.98	9.17
Ss_all200810_16177	enzyme of the cupin superfamily [Zea mays] >gi|195638764|gb|ACG38850.1| enzyme of the cupin superfamily [Zea mays]	6.73282e-11		11.34	10.92	10.72	9.81	9.38	8.98		10.2	10.71
Ss_all200810_16178	enzyme of the cupin superfamily [Zea mays] >gi|195638764|gb|ACG38850.1| enzyme of the cupin superfamily [Zea mays]	7.39778e-11		11.29	10.95	10.89	10.03	9.6	9.14		10.32	10.61
Ss_all200810_16287	Glutathione S-transferase, N-terminal domain			10.83	10.79	10.91	10.27	9.35	9.03		10.8	10.37
Ss_all200810_16378	GDP-L-fucose synthase [Medicago truncatula] >gi|355500911|gb|AES82114.1| GDP-L-fucose synthase [Medicago truncatula]	1.16046e-15		10.25	10.6	11.3	9.75	9.13	9.26		10.37	10.6
Ss_all200810_16785	myosin1 [Zea mays] >gi|4733891|gb|AAD17931.2| unconventional myosin heavy chain [Zea mays]	0		11.77	10.78	11	10.62	10.16	9.83		10.04	10.78
Ss_all200810_17269	citrate transporter family protein [Zea mays]	1.00919e-170		11.21	10.51	10.66	10.3	9.49	9.21		10.66	11.01
Ss_all200810_17789	GDP-mannose 3,5-epimerase 1 [Zea mays]	4.01153e-179		10.76	10.33	10.96	10.98	10.96	9.36		11.64	11.93
Ss_all200810_17972	kinase binding protein [Oryza sativa Japonica Group]	1.22957e-68		11.45	11.06	10.96	10.35	9.72	9.9
Ss_all200810_18037	phosphatidylinositol transfer protein [Zea mays subsp. mays]	1.84164e-08		11.41	10.84	10.8	9.97	9.18	9.25		9.48	10.47
Ss_all200810_18169	putative Na+/H+ antiporter precursor [Oryza sativa Japonica Group] >gi|215704310|dbj|BAG93744.1| unnamed protein product [Oryza sativa Japonica Group]	2.62508e-61		11.59	10.88	11.21	10.46	10.07	9.44		9.48	10.38
Ss_all200810_18543	RecName: Full=Probable bifunctional methylthioribulose-1-phosphate dehydratase/enolase-phosphatase E1; Includes: RecName: Full=Methylthioribulose-1-phosphate dehydratase; Short=MTRu-1-P dehydratase; Includes: RecName: Full=Enolase-phosphatase E1; AltName: Full=2,3-diketo-5-methylthio-1-phosphopentane phosphatase >gi|194707524|gb|ACF87846.1| unknown [Zea mays]	1.11237e-171		11.2	10.83	11.22	10.62	9.82	9.28		9.31	10.65
Ss_all200810_18714	Putative disease resistance protein (Fragment) OS=Phyllostachys edulis PE=4 SV=1			11.2	10.83	10.45	9.91	9.83	10.01		9.99	10.42
Ss_all200810_19193	PREDICTED: inositol hexakisphosphate and diphosphoinositol-pentakisphosphate kinase 1-like [Brachypodium distachyon]	2.43817e-57		11.64	10.33	10.6	9.92	9.67	9.66		10.26	10.71
Ss_all200810_19379	60S ribosomal protein L34, putative [Ricinus communis] >gi|223525913|gb|EEF28325.1| 60S ribosomal protein L34, putative [Ricinus communis]	6.77515e-52		11.23	10.96	11.37	10.94	10.34	9.7		10.88	11.01
Ss_all200810_20021	PREDICTED: protein TIFY 6B-like [Brachypodium distachyon]	3.32762e-32		11.66	10.84	11.29	10.63	9.81	9.43		10.44	10.49
Ss_all200810_20354	inosine-5'-monophosphate dehydrogenase [Zea mays] >gi|238009042|gb|ACR35556.1| unknown [Zea mays]	1.00061e-52		10.9	10.69	10.78	10.11	9.82	9.82		10.81	10.79
Ss_all200810_2041	phenyl ammonia lyase [Oryza sativa Indica Group]	2.77349e-26		11.65	10.56	10.43	9.31	9.61	9.79		9.97	9.85
Ss_all200810_20501	chloroplast phytoene synthase 1 [Sorghum bicolor] >gi|264665582|gb|ACY70868.1| phytoene synthase [Sorghum bicolor] >gi|264665586|gb|ACY70870.1| phytoene synthase [Sorghum bicolor] >gi|264665588|gb|ACY70871.1| phytoene synthase [Sorghum bicolor]	3.80866e-101		11.33	11.06	10.96	10.37	10.05	10.12		10.1	11.36
Ss_all200810_20836	9,10-9',10' carotenoid cleavage dioxygenase 1, putative, expressed [Oryza sativa Japonica Group]	3.43361e-148		11.12	10.64	10.87	9.98	9.6	9.41		10.46	10.34
Ss_all200810_21209	aldehyde dehydrogenase [Oryza sativa]	1.59718e-41		10.8	11.08	11.48	10.86	9.98	9.13		11.5	11.61
Ss_all200810_21429	aldehyde dehydrogenase [Oryza sativa]	1.75423e-06		10.95	11.27	11.58	11.11	10.27	9.7
Ss_all200810_21961	GTP-binding protein [Capsicum annuum]	4.9837e-36		11	11	11.54	11.24	10.87	9.52		11.72	11.73
Ss_all200810_21969	polyphosphoinositide binding protein Ssh2p [Zea mays]	1.38917e-57		11.74	11.14	11.17	10.63	10.36	10.09		10.78	11.09
Ss_all200810_22794	ATP binding protein [Zea mays]	6.12157e-69		11.6	11.2	10.9	10.32	10.34	10.26		10.82	10.79
Ss_all200810_23093	ATP synthase delta chain [Zea mays]	6.00449e-53		11.84	10.45	10.09	9.21	9.21	8.75		9.72	10.98
Ss_all200810_23135	ribulose bisphosphate carboxylase small chain c [Oryza sativa Indica Group]	4.93541e-17		11.69	11.27	10.41	9.03	9.59	9.72		10.53	11.02
Ss_all200810_23231	putative beta-1,3-glucanase [Oryza sativa Japonica Group]	1.77694e-12		12.02	10.17	9.82	9.29	9.04	9.29		9.19	9.39
Ss_all200810_23293	cytochrome P450 CYP84A33v1 [Zea mays]	1.66251e-49		11.21	10.54	10.97	10.66	10.12	9.95		9.84	9.92
Ss_all200810_23349	plasma membrane intrinsic protein PIP2;7 [Hordeum vulgare] >gi|326492908|dbj|BAJ90310.1| predicted protein [Hordeum vulgare subsp. vulgare] >gi|326494258|dbj|BAJ90398.1| predicted protein [Hordeum vulgare subsp. vulgare]	8.39384e-12		11.14	10.56	10.36	9.51	9.23	9.47		10.1	9.86
Ss_all200810_2347	lipoxygenase [Zea mays]	0		11.79	11.21	11.21	9.76	9.51	9.39		10.25	10.64
Ss_all200810_23599	Chain A, Crystal Structure Of Alanine Aminotransferase From Hordeum Vulgare >gi|395759274|pdb|3TCM|B Chain B, Crystal Structure Of Alanine Aminotransferase From Hordeum Vulgare	3.84366e-16		11	10.31	10.17	9.2	8.89	9.32		8.95	10.4
Ss_all200810_23776	COBRA-like protein 4 precursor [Zea mays]	0		11.62	11.01	10.95	9.99	9.71	9.84		10.52	10.74
Ss_all200810_24169	PPR repeat family			11.4	10.72	10.89	10.28	9.71	9.65
Ss_all200810_24265	MADS-box transcription factor 22 [Zea mays]	1.97462e-20		10.87	10.9	11.22	11.14	10.44	8.97		11.1	10.45
Ss_all200810_2441	PREDICTED: dof zinc finger protein DOF5.2-like [Brachypodium distachyon]	1.2397e-122		11.17	10.81	10.89	10.25	9.67	9.75		10.15	10.25
Ss_all200810_24652	uncharacterized protein LOC541975 [Zea mays] >gi|22347790|gb|AAM95976.1| putative zinc finger protein [Zea mays]	1.01301e-123		11.74	11.26	9.92	9.34	9	9.18		9.02	8.99
Ss_all200810_24843	Os08g0428900 [Oryza sativa Japonica Group] >gi|25553693|dbj|BAC24937.1| FYVE finger-containing phosphoinositide kinase-like [Oryza sativa Japonica Group] >gi|113623820|dbj|BAF23765.1| Os08g0428900 [Oryza sativa Japonica Group]	0		11.28	10.42	10.69	10.18	9.46	9.36		9.27	9.64
Ss_all200810_24893	Os02g0101500 [Oryza sativa Japonica Group] >gi|41052893|dbj|BAD07805.1| putative hydroxypyruvate reductase [Oryza sativa Japonica Group] >gi|41053227|dbj|BAD08188.1| putative hydroxypyruvate reductase [Oryza sativa Japonica Group] >gi|113535120|dbj|BAF07503.1| Os02g0101500 [Oryza sativa Japonica Group] >gi|215695322|dbj|BAG90513.1| unnamed protein product [Oryza sativa Japonica Group] >gi|2226219…	2.46011e-58		11.91	11.03	11.16	10.49	9.75	9.98		10.41	9.75
Ss_all200810_25171	PREDICTED: translation factor GUF1 homolog, chloroplastic-like [Brachypodium distachyon]	1.24039e-20		11.07	10.53	10.71	10.09	9.89	9.32		10.94	10.64
Ss_all200810_25522	calmodulin [Actinidia deliciosa var. deliciosa]	1.37173e-47		11.32	10.72	10.69	10.25	10.09	9.45		11.37	11.31
Ss_all200810_25691	PREDICTED: 3beta-hydroxysteroid-dehydrogenase/decarboxylase isoform 1-like [Brachypodium distachyon]	2.36954e-32		10.59	10.77	10.61	9.4	9.43	9.41		9.56	8.62
Ss_all200810_26138	PAIR1 protein, putative, expressed [Oryza sativa Japonica Group]	3.8263e-09		11.54	10.81	11.15	10.75	10.33	9.91		10.47	11.05
Ss_all200810_26158	ABC transporter [Oryza sativa Indica Group]	5.0097e-18		11.01	10.23	10.25	10.38	10.08	9.22		11.5	11.08
Ss_all200810_26573	calcium sensing receptor [Zea mays] >gi|195643358|gb|ACG41147.1| calcium sensing receptor [Zea mays]	6.94231e-14		11.86	11.22	11.01	10.43	10.24	10.45		10.81	10.62
Ss_all200810_26847	DnaJ domain			11.29	10.71	10.76	10.13	9.76	9.99		10.5	10.94
Ss_all200810_27199	cellulose synthase6 [Zea mays] >gi|9622884|gb|AAF89966.1|AF200530_1 cellulose synthase-6 [Zea mays]	2.04699e-150		11.48	10.78	10.7	10.36	10.25	10.46		10.31	10.77
Ss_all200810_27309	PREDICTED: tubby-like F-box protein 14-like [Brachypodium distachyon]	2.30248e-117		11.11	10.8	11.22	10.97	10.37	9.92		9.61	9.84
Ss_all200810_28138	glutathione transporter [Zea mays]	1.24969e-40		11.77	11.22	10.54	9.71	9.92	9.86		10.84	10.85
Ss_all200810_28400	fructose-1,6-bisphosphatase 2 [Oryza sativa Japonica Group]	1.30865e-25		10.96	10.44	10.25	9.72	10.01	9.69		10.01	9.99
Ss_all200810_28564	Os09g0250700 [Oryza sativa Japonica Group] >gi|47848636|dbj|BAD22484.1| ABC1 family protein-like [Oryza sativa Japonica Group] >gi|113630912|dbj|BAF24593.1| Os09g0250700 [Oryza sativa Japonica Group] >gi|222641138|gb|EEE69270.1| hypothetical protein OsJ_28532 [Oryza sativa Japonica Group]	1.43232e-60		11.98	10.98	11.05	10.63	10.26	10.2
Ss_all200810_28929	glyoxalase I homolog 2 [Allium cepa]	2.46487e-20		10.79	10.6	10.06	10.03	9.96	10.12		9.57	9.74
Ss_all200810_2917	hypersensitive induced reaction3 [Zea mays] >gi|7716470|gb|AAF68391.1|AF236375_1 hypersensitive-induced response protein [Zea mays] >gi|194693510|gb|ACF80839.1| unknown [Zea mays] >gi|194706174|gb|ACF87171.1| unknown [Zea mays] >gi|195621530|gb|ACG32595.1| hypersensitive-induced response protein [Zea mays] >gi|223973725|gb|ACN31050.1| unknown [Zea mays] >gi|238014282|gb|ACR38176.1| unknown [Zea m…	1.97591e-07		11.89	10.85	10.57	10.17	10.4	10.29		11.36	11.39
Ss_all200810_29334	alpha-L-fucosidase 2 precursor [Zea mays] >gi|195625010|gb|ACG34335.1| alpha-L-fucosidase 2 precursor [Zea mays]	8.10407e-114		11.5	11.02	10.98	10.63	10.14	10.22		12.09	12.15
Ss_all200810_29555	TPA_inf: Dof-type zinc finger protein 8 [Sorghum bicolor]	4.12755e-23		11.17	10.69	10.52	9.85	9.23	9.19		8.71	9.79
Ss_all200810_29735	Glyceraldehyde-3-phosphate dehydrogenase B, chloroplast precursor, putative, expressed [Oryza sativa Japonica Group]	9.31169e-09		12.4	10.8	10.45	8.9	8.8	9.54		11.1	10.89
Ss_all200810_29831	Os06g0589800 [Oryza sativa Japonica Group] >gi|50725436|dbj|BAD32908.1| putative receptor-like protein kinase 2 [Oryza sativa Japonica Group] >gi|113596004|dbj|BAF19878.1| Os06g0589800 [Oryza sativa Japonica Group] >gi|218198467|gb|EEC80894.1| hypothetical protein OsI_23539 [Oryza sativa Indica Group] >gi|222635820|gb|EEE65952.1| hypothetical protein OsJ_21833 [Oryza sativa Japonica Group]	7.88319e-18		11.5	10.8	10.56	10.17	10.04	10.25		9.87	10.5
Ss_all200810_29959	PREDICTED: F-box/kelch-repeat protein At2g44130-like [Brachypodium distachyon]	2.84227e-28		11.16	10.82	10.79	10.21	10.79	9.48		11.53	11.62
Ss_all200810_3007	sucrose-phosphate synthase [Triticum aestivum]	5.01145e-07		11.11	10.16	10.06	10.2	9.6	9.24		9.32	9.17
Ss_all200810_30284	PREDICTED: RNA polymerase sigma factor rpoD-like [Brachypodium distachyon]	1.46798e-08		11.45	10.85	10.62	10.41	10.15	10.12		10.5	11.16
Ss_all200810_30378	granule-bound starch synthase II [Oryza sativa Indica Group]	3.96925e-57		11.67	11.4	11.43	10.62	10.03	10.35		11.32	11.12
Ss_all200810_30503	Acid proteases			11.15	10.76	10.89	9.8	9.78	9.5		9.48	9.07
Ss_all200810_30964	Os12g0271700 [Oryza sativa Japonica Group] >gi|122240291|sp|Q0INZ4.1|SPS3_ORYSJ RecName: Full=Probable solanesyl-diphosphate synthase 3, chloroplastic; Short=OsSPS3; AltName: Full=Probable all-trans-nonaprenyl-diphosphate synthase 3 (geranyl-diphosphate specific); Flags: Precursor >gi|113649059|dbj|BAF29571.1| Os12g0271700, partial [Oryza sativa Japonica Group]	5.75427e-142		11.51	11.19	11.59	10.78	9.74	9.21
Ss_all200810_30987	PREDICTED: somatic embryogenesis receptor kinase 1-like [Brachypodium distachyon]	9.92568e-145		10.99	10.42	10.25	9.99	9.76	9.93		10.83	10.98
Ss_all200810_31085	4-nitrophenylphosphatase [Zea mays] >gi|195655427|gb|ACG47181.1| 4-nitrophenylphosphatase [Zea mays]	2.74e-29		11.8	11.21	11.04	10.4	10	10.21		10.36	10.51
Ss_all200810_31512	inducible phenylalanine ammonia-lyase, partial [Triticum aestivum]	1.56579e-157		11.09	10.4	10.61	9.57	9.78	9.33		9.89	9.68
Ss_all200810_31682	brain protein 44-like protein [Zea mays] >gi|195640402|gb|ACG39669.1| brain protein 44-like protein [Zea mays]	8.66518e-70		11.19	10.94	11.06	10.59	10.27	9.99		10.14	10.77
Ss_all200810_32228	Os12g0167900 [Oryza sativa Japonica Group] >gi|548770|sp|P35684.2|RL3_ORYSJ RecName: Full=60S ribosomal protein L3 >gi|303853|dbj|BAA02155.1| ribosomal protein L3 [Oryza sativa Japonica Group] >gi|77553113|gb|ABA95909.1| 60S ribosomal protein L3, putative, expressed [Oryza sativa Japonica Group] >gi|113648757|dbj|BAF29269.1| Os12g0167900 [Oryza sativa Japonica Group] >gi|125578626|gb|EAZ19772.1| …	2.46928e-160		10.75	10.89	11.71	11.03	10.23	9.53		10.84	12.2
Ss_all200810_32615	NAD-dependent malic enzyme [Citrus sinensis] >gi|356600147|gb|AET22426.1| NAD-dependent malic enzyme [Citrus maxima]	1.17319e-64		11.44	10.23	9.98	9.19	8.85	9.12		8.93	11.13
Ss_all200810_33165	NADP-dependent malic enzyme [Cyrtococcum patens]	2.25026e-160		10.6	10.64	10.81	9.83	9.49	9.55		9.26	10.08
Ss_all200810_33255	kaurene synthase [Zea mays]	1.46183e-14		10.73	10.6	10.54	9.66	9.58	9.56		9.23	8.95
Ss_all200810_34205	PREDICTED: calreticulin-3-like [Brachypodium distachyon]	1.92893e-13		11.04	10.3	10.41	9.98	9.95	10.15		10.21	10.87
Ss_all200810_34246	PREDICTED: beta-amylase 3, chloroplastic-like isoform X1 [Setaria italica]			11.68	10.66	11.09	10.5	10.1	9.77		10.31	10.36
Ss_all200810_35477	aquaporin PIP1.1 [Zea mays] >gi|195625698|gb|ACG34679.1| aquaporin PIP1.1 [Zea mays]	1.27127e-12		10.86	11.09	11.57	11.01	9.91	10.16		10.14	9.75
Ss_all200810_35608	harpin-induced protein [Zea mays]	1.92229e-19		11.35	10.92	10.35	9.99	9.91	10.04		9.82	9.78
Ss_all200810_36315	Ataxin-2 C-terminal region family protein, expressed [Oryza sativa Japonica Group] >gi|108706508|gb|ABF94303.1| Ataxin-2 C-terminal region family protein, expressed [Oryza sativa Japonica Group] >gi|108706509|gb|ABF94304.1| Ataxin-2 C-terminal region family protein, expressed [Oryza sativa Japonica Group] >gi|218192204|gb|EEC74631.1| hypothetical protein OsI_10258 [Oryza sativa Indica Group] >gi|…	1.08021e-146		10.7	10.61	10.76	10.18	9.81	9.26		9.8	9.47
Ss_all200810_37270	PREDICTED: dehydrogenase/reductase SDR family member 12-like [Brachypodium distachyon]	0		10.43	10.19	10.78	10.91	10.94	8.93		9.99	9.39
Ss_all200810_3728	glycolate oxidase	5.58886e-144		11.46	10.7	11.01	10.48	9.9	9.82		10.3	10.62
Ss_all200810_37489	Putative phosphoinositide phosphatase [Oryza sativa Japonica Group]	0		11.08	10.97	11.71	11.46	10.56	9.59		10.58	10.96
Ss_all200810_38242	DnaJ/Hsp40 cysteine-rich domain			11.19	10.9	10.76	9.83	9.26	9.29		8.72	9.78
Ss_all200810_38743	PREDICTED: serine/threonine-protein phosphatase BSL1 homolog [Brachypodium distachyon]	8.59146e-115		11.35	10.96	11.31	10.76	10.29	10.26		11.41	11.61
Ss_all200810_39205	auxin response factor 1 [Oryza sativa Japonica Group]	1.88656e-35		11.24	11.16	11.81	10.59	10.55	9.45		10.08	10.45
Ss_all200810_39413	senescence-associated protein [Triticum aestivum]	1.16032e-31		10.82	10.71	11.45	11.24	10.44	9.31		9.4	9.12
Ss_all200810_41146	Photosystem I reaction center subunit V [Medicago truncatula] >gi|355487342|gb|AES68545.1| Photosystem I reaction center subunit V [Medicago truncatula]	4.08892e-19		12.05	10.82	10.58	9.49	8.94	8.95		10.6	11.54
Ss_all200810_41223	PREDICTED: microtubule-associated protein futsch-like isoform X3 [Setaria italica]			11.37	10.81	10.82	10.54	10.5	10.62		10.35	10.45
Ss_all200810_41537	zinc finger CCCH type domain-containing protein ZFN-like 2 [Zea mays] >gi|195636098|gb|ACG37517.1| zinc finger CCCH type domain-containing protein ZFN-like 2 [Zea mays]	5.92274e-22		11.07	10.48	10.15	10.02	9.72	9.24		9.63	8.65
Ss_all200810_41659	cellulose synthase [Phyllostachys edulis]	5.09628e-115		11.02	10.84	10.95	10.13	9.69	9.97		10.05	10.69
Ss_all200810_41715	anthocyanidin 5,3-O-glucosyltransferase [Zea mays]	1.29056e-26		11.33	10.77	10.74	10.46	10.31	9.94		11.23	11.73
Ss_all200810_419	Os10g0545200 [Oryza sativa Japonica Group] >gi|13357250|gb|AAK20047.1|AC025783_7 putative C-4 sterol methyl oxidase [Oryza sativa Japonica Group] >gi|31433360|gb|AAP54879.1| Sterol desaturase family protein, expressed [Oryza sativa Japonica Group] >gi|113639815|dbj|BAF27120.1| Os10g0545200 [Oryza sativa Japonica Group] >gi|215704358|dbj|BAG93792.1| unnamed protein product [Oryza sativa Japonica G…	3.74701e-19		11.16	10.94	11.48	10.84	10	10.31		9.81	9.76
Ss_all200810_4245	putative brown planthopper-induced resistance protein 1 [Oryza sativa Japonica Group] >gi|48716345|dbj|BAD22956.1| putative brown planthopper-induced resistance protein 1 [Oryza sativa Japonica Group] >gi|125541636|gb|EAY88031.1| hypothetical protein OsI_09454 [Oryza sativa Indica Group] >gi|125584159|gb|EAZ25090.1| hypothetical protein OsJ_08882 [Oryza sativa Japonica Group] >gi|164375547|gb|ABY…	8.78779e-125		11.24	11	11	9.35	8.85	8.86
Ss_all200810_42779	nucleoredoxin1 [Zea mays] >gi|4056568|gb|AAD04231.1| PDI-like protein [Zea mays]	4.1829e-39		10.63	10.89	11.14	10.52	10.07	9.56		9.25	10.27
Ss_all200810_4371	Os12g0502800 [Oryza sativa Japonica Group] >gi|77555848|gb|ABA98644.1| Ureide permease 2, putative, expressed [Oryza sativa Japonica Group] >gi|113649339|dbj|BAF29851.1| Os12g0502800 [Oryza sativa Japonica Group] >gi|215707179|dbj|BAG93639.1| unnamed protein product [Oryza sativa Japonica Group] >gi|215741152|dbj|BAG97647.1| unnamed protein product [Oryza sativa Japonica Group]	0		11.52	11.14	11.27	10.75	10.24	10.38		9.81	10.54
Ss_all200810_43796	allene oxide synthase [Hordeum vulgare subsp. vulgare]	2.8746e-07		11.63	11.44	11.45	10.26	10.14	10.4		10.95	11.09
Ss_all200810_43969	PREDICTED: phospholipase A1-II 7-like [Brachypodium distachyon]	2.57293e-13		11.4	11.08	10.83	9.49	9.59	9.55		10.21	10.48
Ss_all200810_43975	lipoxygenase [Zea mays] >gi|84626283|gb|ABC59686.1| lipoxygenase [Zea mays]	4.8379e-84		10.47	10.87	11.77	9.4	9.43	9.17		9.56	9.41
Ss_all200810_44124	60S ribosomal protein L17 [Zea mays]	1.41139e-73		10.91	11.01	11.8	11.53	10.4	8.98		10.97	12.53
Ss_all200810_44360	histone H3 [Zea mays]	4.42153e-70		11.14	10.99	11.33	11.32	10.36	9.46		11.45	11.28
Ss_all200810_44409	Os12g0555000 [Oryza sativa Japonica Group] >gi|38678114|dbj|BAD03969.1| root specific pathogenesis-related protein 10 [Oryza sativa Japonica Group] >gi|77556750|gb|ABA99546.1| pathogenesis-related protein 10, putative, expressed [Oryza sativa Japonica Group] >gi|113649501|dbj|BAF30013.1| Os12g0555000 [Oryza sativa Japonica Group] >gi|125579686|gb|EAZ20832.1| hypothetical protein OsJ_36466 [Oryza …	8.83187e-15		11.43	11	10.57	9.83	9.3	8.83		8.97	8.77
Ss_all200810_44510	gamma-glutamyl hydrolase precursor [Zea mays]	1.50753e-14		11.36	11.05	10.86	10.43	9.82	9.73
Ss_all200810_44563	LOC100283650 [Zea mays] >gi|195636180|gb|ACG37558.1| nucleoside diphosphate kinase 4 [Zea mays]	1.20525e-49		11.33	11.11	11.26	11.23	10.49	9.88		10.99	10.91
Ss_all200810_44638	protochlorophyllide reductase precursor-like protein [Zea mays]	9.34843e-16		11.55	11.93	10.35	9.28	9.31	9.34		11.02	10.75
Ss_all200810_44714	chloroplast fructose-1,6-bisphosphatase [Oryza coarctata]	0		11.28	10.5	10.17	9.44	9.32	9.24		9.06	9.15
Ss_all200810_44730	Os02g0805800 [Oryza sativa Japonica Group] >gi|47497341|dbj|BAD19381.1| putative ubiquinone biosynthesis protein ubiB [Oryza sativa Japonica Group] >gi|47497391|dbj|BAD19429.1| putative ubiquinone biosynthesis protein ubiB [Oryza sativa Japonica Group] >gi|222623876|gb|EEE58008.1| hypothetical protein OsJ_08784 [Oryza sativa Japonica Group] >gi|255671330|dbj|BAF10358.2| Os02g0805800 [Oryza sativa…	1.80904e-37		10.92	10.72	10.69	10.12	9.76	9.59
Ss_all200810_44752	PREDICTED: serine/threonine-protein kinase B-raf-like [Brachypodium distachyon]	1.53077e-131		11.27	11.16	11.42	10.58	10.05	10.14		10.52	10.63
Ss_all200810_45803	chlorophyll a/b binding protein-like protein [Torenia fournieri]	8.6415e-46		11.86	11.42	11.01	10.26	9.84	9.18		9.64	11.45
Ss_all200810_46621	NADP-dependent malic enzyme [Oryza sativa Indica Group]	8.90961e-20		11.15	11.31	11.21	10.38	9.86	10.03		9.88	10.49
Ss_all200810_4676	photosystem II 11 kD protein [Zea mays] >gi|194701306|gb|ACF84737.1| unknown [Zea mays] >gi|195612648|gb|ACG28154.1| photosystem II 11 kD protein [Zea mays]	2.08073e-30		10.83	10.7	10.62	10.08	10.04	9.27		10.43	10.73
Ss_all200810_46776	putative protein kinase superfamily protein isoform 1 [Zea mays]			10.74	10.66	11.34	10.81	10.06	9.83		10.19	10.49
Ss_all200810_4693	calcium binding EF-hand protein [Zea mays] >gi|195617744|gb|ACG30702.1| calcium binding EF-hand protein [Zea mays]	8.32591e-39		10.99	11.6	11.59	10.69	10.15	10.48		9.93	10.34
Ss_all200810_47136	60S ribosomal protein L5-1 [Zea mays] >gi|195629822|gb|ACG36552.1| 60S ribosomal protein L5-1 [Zea mays]	3.99083e-118		10.78	11.01	11.8	11.39	10.04	9.47
Ss_all200810_47309	Os08g0508000 [Oryza sativa Japonica Group] >gi|19849281|gb|AAL99547.1|AF488522_1 Cyt-P450 monooxygenase [Oryza sativa Japonica Group] >gi|42408984|dbj|BAD10239.1| Cyt-P450 monooxygenase [Oryza sativa Japonica Group] >gi|42409340|dbj|BAD10655.1| Cyt-P450 monooxygenase [Oryza sativa Japonica Group] >gi|113624163|dbj|BAF24108.1| Os08g0508000 [Oryza sativa Japonica Group] >gi|125544489|gb|EAY90628.1|…	1.93434e-47		10.98	10.38	10.74	10.4	9.74	9.17		9.4	9.5
Ss_all200810_478	PREDICTED: zinc finger CCCH domain-containing protein 66-like [Brachypodium distachyon]	7.76954e-40		11.27	10.85	11.02	10.75	9.98	9.9		10.45	9.73
Ss_all200810_48712	cryptochrome 1b [Hordeum vulgare subsp. vulgare]	2.42927e-07		11.27	10.61	10.85	10.39	10.41	9.47		10.89	10.81
Ss_all200810_49021	PREDICTED: methyltransferase-like protein 13-like [Brachypodium distachyon]	1.10523e-54		10.63	10.59	10.29	9.84	9.4	9.58		10.15	9.32
Ss_all200810_49432	putative glycogen synthase kinase [Oryza sativa Japonica Group]	1.60391e-62		10.89	10.76	11.11	10.64	10.2	9.62		9.83	10.27
Ss_all200810_49482	Os02g0128200 [Oryza sativa Japonica Group] >gi|41053045|dbj|BAD07975.1| putative transcription factor HBP-1a [Oryza sativa Japonica Group] >gi|41053088|dbj|BAD08032.1| putative transcription factor HBP-1a [Oryza sativa Japonica Group] >gi|113535299|dbj|BAF07682.1| Os02g0128200 [Oryza sativa Japonica Group] >gi|215767241|dbj|BAG99469.1| unnamed protein product [Oryza sativa Japonica Group] >gi|215…	4.16303e-07		11.27	11.11	10.97	10.35	10.04	10.13
Ss_all200810_49575	Os08g0518100 [Oryza sativa Japonica Group] >gi|28411849|dbj|BAC57324.1| putative microtubule-associated protein [Oryza sativa Japonica Group] >gi|113624218|dbj|BAF24163.1| Os08g0518100 [Oryza sativa Japonica Group] >gi|215694912|dbj|BAG90103.1| unnamed protein product [Oryza sativa Japonica Group] >gi|222640868|gb|EEE69000.1| hypothetical protein OsJ_27942 [Oryza sativa Japonica Group]	4.25656e-39		11.18	10.54	10.84	9.99	9.62	9.66		10.35	10.3
Ss_all200810_4978	5-methyltetrahydropteroyltriglutamate-homocysteine methyltransferase, putative, expressed [Oryza sativa Japonica Group]	0		11.01	11.18	11.95	10.95	9.71	9.08		9.52	10.76
Ss_all200810_5012	Photosystem I reaction centre subunit N (PSAN or PSI-N)			11.03	10.37	10.16	9.9	9.65	9.61		10.03	10.27
Ss_all200810_50409	putative plastid ribosomal protein L35 [Zea mays]	6.72346e-12		10.73	10.58	10.68	10.92	10.83	9.69		12.24	11.38
Ss_all200810_5355	Os10g0545200 [Oryza sativa Japonica Group] >gi|13357250|gb|AAK20047.1|AC025783_7 putative C-4 sterol methyl oxidase [Oryza sativa Japonica Group] >gi|31433360|gb|AAP54879.1| Sterol desaturase family protein, expressed [Oryza sativa Japonica Group] >gi|113639815|dbj|BAF27120.1| Os10g0545200 [Oryza sativa Japonica Group] >gi|215704358|dbj|BAG93792.1| unnamed protein product [Oryza sativa Japonica G…	8.5588e-161		10.76	10.87	11.16	10.95	10.12	9.54		9.79	9.81
Ss_all200810_5420	photosystem I reaction center subunit III [Zea mays] >gi|195611272|gb|ACG27466.1| photosystem I reaction center subunit III [Zea mays] >gi|195619094|gb|ACG31377.1| photosystem I reaction center subunit III [Zea mays]	7.6621e-93		11.55	10.55	10.26	9.85	9.67	9.27		10.42	11.74
Ss_all200810_564	aspartic proteinase [Oryza sativa Japonica Group]	0		10.88	10.61	10.97	10.62	9.98	9.49		9.24	10.15
Ss_all200810_5760	leucoanthocyanidin reductase [Zea mays] >gi|195622890|gb|ACG33275.1| leucoanthocyanidin reductase [Zea mays]	6.04342e-28		10.71	10.49	10.56	9.7	9.36	9.29		9.23	9.25
Ss_all200810_6009	60S ribosomal protein L13-2 [Zea mays] >gi|195621010|gb|ACG32335.1| 60S ribosomal protein L13-2 [Zea mays] >gi|195627958|gb|ACG35809.1| 60S ribosomal protein L13-2 [Zea mays] >gi|195657485|gb|ACG48210.1| 60S ribosomal protein L13-2 [Zea mays]	2.96e-81		10.8	10.89	11.61	11.29	10.26	9.78		12.04	12.09
Ss_all200810_6437	PREDICTED: RNA polymerase sigma factor sigE, chloroplastic/mitochondrial-like [Setaria italica]			11.44	10.29	10.49	10.49	9.93	9.53		9.98	10.21
Ss_all200810_6782	isochorismatase hydrolase-like [Oryza sativa Japonica Group] >gi|50252495|dbj|BAD28672.1| isochorismatase hydrolase-like [Oryza sativa Japonica Group] >gi|218190482|gb|EEC72909.1| hypothetical protein OsI_06738 [Oryza sativa Indica Group] >gi|222622598|gb|EEE56730.1| hypothetical protein OsJ_06236 [Oryza sativa Japonica Group]	1.04169e-28		11.25	11.25	10.81	10.2	10.28	10.39		10.7	11.2
Ss_all200810_6890	PREDICTED: phospholipase A1-II 7-like isoform 1 [Brachypodium distachyon]	6.34676e-175		10.92	10.63	11.15	9.63	9.58	9.41		10.19	10.17
Ss_all200810_6986	ribulose 1,5-bisphosphate carboxylase [Oryza sativa]	1.7816e-81		12.11	11.02	10.32	9.56	9.24	9.57		11.11	10.67
Ss_all200810_7174	PREDICTED: protein TIFY 3B-like [Setaria italica]			10.89	11.03	11.48	10.67	9.95	9.5		10.61	10.24
Ss_all200810_7302	fatty acid desaturase [Zea mays]	2.70886e-61		11.84	10.84	10.32	9.92	9.84	9.96		13.09	13.04
Ss_all200810_7329	Undecaprenyl diphosphate synthase			11.33	10.71	10.85	10.22	9.57	9.84		9.69	10.02
Ss_all200810_7489	aldehyde dehydrogenase [Sorghum bicolor]	5.07109e-20		11.01	10.89	11.67	11.46	10.18	9.27
Ss_all200810_7630	sucrose synthase:ISOTYPE=2	7.65105e-142		10.84	10.66	10.56	9.72	9.51	9.79		9.39	9.65
Ss_all200810_7709	PREDICTED: ABC transporter G family member 22-like [Brachypodium distachyon]	8.89871e-35		11.16	10.91	11.09	10.4	9.76	9.47		9.4	10.6
Ss_all200810_8842	RecName: Full=Geranylgeranyl diphosphate reductase, chloroplastic; AltName: Full=Geranylgeranyl reductase; Flags: Precursor >gi|46390105|dbj|BAD15541.1| putative geranylgeranyl reductase [Oryza sativa Japonica Group] >gi|46390642|dbj|BAD16125.1| putative geranylgeranyl reductase [Oryza sativa Japonica Group] >gi|125541116|gb|EAY87511.1| hypothetical protein OsI_08917 [Oryza sativa Indica Group] >…	0		10.48	10.51	10.49	9.65	9.49	9.37		10.37	11.91
Ss_all200810_8892	Os08g0428900 [Oryza sativa Japonica Group] >gi|25553693|dbj|BAC24937.1| FYVE finger-containing phosphoinositide kinase-like [Oryza sativa Japonica Group] >gi|113623820|dbj|BAF23765.1| Os08g0428900 [Oryza sativa Japonica Group]	1.93484e-26		11.59	10.85	10.9	10.57	9.78	10		9.9	10.04
Ss_all200810_9348	LOC100283164 [Zea mays] >gi|195627878|gb|ACG35769.1| hydroxyacylglutathione hydrolase 3 [Zea mays]	4.13975e-76		10.7	11.22	11.33	10.28	9.65	9.43		9.41	10.53
Ss_all200810_17736	betaine aldehyde dehydrogenase [Sorghum bicolor]	2.48761e-12		11.92	12.05	12.7	12.08	10.47	9.86		11	10.52
Ss_all200810_23216	60S ribosomal protein L10a-1 [Zea mays]	5.38748e-105		11.06	11.59	12.47	12.07	11.36	10.23		12.43	12.77
Ss_all200810_23391	phototropin-1 [Zea mays] >gi|195611646|gb|ACG27653.1| phototropin-1 [Zea mays]	0		11.95	11.64	12.35	11.66	10.18	9.69		11.51	11.97
Ss_all200810_28199	60S ribosomal protein L5-1 [Zea mays] >gi|195629822|gb|ACG36552.1| 60S ribosomal protein L5-1 [Zea mays]	3.13772e-26		11.13	11.79	12.76	12.29	10.67	9.65		11.37	11.85
Ss_all200810_3017	aquaporin [Hordeum vulgare]	0		11.87	12.11	12.73	11.83	10.12	9.44
Ss_all200810_32662	elongation factor 1-beta [Zea mays] >gi|195605722|gb|ACG24691.1| elongation factor 1-beta [Zea mays]	1.58361e-38		11.15	11.73	12.63	12.21	11.03	10.29
Ss_all200810_35914	PREDICTED: 50S ribosomal protein L1, chloroplastic-like [Brachypodium distachyon]	1.19487e-44		12.26	11.59	12.11	11.92	11.83	9.7
Ss_all200810_36424	betaine aldehyde dehydrogenase [Zoysia tenuifolia]	8.97886e-45		12.09	12.35	13.12	12.37	10.82	9.45
Ss_all200810_4208	Os03g0638200 [Oryza sativa Japonica Group] >gi|37718861|gb|AAR01732.1| putative sugar transporter (alternative splicing product) [Oryza sativa Japonica Group] >gi|108710005|gb|ABF97800.1| major facilitator superfamily protein, expressed [Oryza sativa Japonica Group] >gi|108710006|gb|ABF97801.1| major facilitator superfamily protein, expressed [Oryza sativa Japonica Group] >gi|108710008|gb|ABF9780…	0		12.28	11.84	12.18	11.71	10.84	9.91		10.83	10.97
Ss_all200810_44123	60S ribosomal protein L17 [Zea mays]	5.65419e-91		10.8	11.52	12.45	12.28	11.14	9.64
Ss_all200810_5097	ABC(yeast) homolog1 [Zea mays] >gi|223943337|gb|ACN25752.1| unknown [Zea mays]	4.3274e-138		12.26	11.97	12.25	11.7	10.53	10.1		11.95	12.38
Ss_all200810_5516	PREDICTED: subtilisin-chymotrypsin inhibitor-2A-like isoform 1 [Brachypodium distachyon] >gi|357134615|ref|XP_003568912.1| PREDICTED: subtilisin-chymotrypsin inhibitor-2A-like isoform 2 [Brachypodium distachyon]	7.33033e-17		11.66	11.81	12.56	12.02	10.01	9.53		10.95	10.45
Ss_all200810_5640	late embryogenesis abundant protein [Zea mays] >gi|195658681|gb|ACG48808.1| late embryogenesis abundant protein [Zea mays]	3.64585e-15		11.88	11.81	12.55	12.75	10.67	10.63		11.32	11.02
Ss_all200810_8091	FKBP-type peptidyl-prolyl cis-trans isomerase 4 [Zea mays] >gi|195616840|gb|ACG30250.1| FKBP-type peptidyl-prolyl cis-trans isomerase 4 [Zea mays] >gi|195616844|gb|ACG30252.1| FKBP-type peptidyl-prolyl cis-trans isomerase 4 [Zea mays]	9.21383e-08		9.59	11.14	12.78	13.14	10.71	10.06		9.91	10.21
Ss_all200810_9109	5-methyltetrahydropteroyltriglutamate-homocysteine methyltransferase, putative, expressed [Oryza sativa Japonica Group]	0		11.88	11.94	12.64	11.61	10.47	9.85		10.3	11.64
Ss_all200810_11662	PREDICTED: branched-chain-amino-acid aminotransferase 5, chloroplastic-like [Brachypodium distachyon]	3.64203e-160		12.22	11.67	11.62	10.77	9.99	9.78		10.26	11.45
Ss_all200810_11948	terpene synthase 6 [Zea mays] >gi|195604870|gb|ACG24265.1| terpene synthase 6 [Zea mays]	1.26867e-93		11.16	11.47	12.49	10.41	10	10.15		9.74	9.67
Ss_all200810_12961	zinc finger C3HC4 type family protein [Oryza brachyantha]	1.85172e-27		12.25	11.52	11.6	10.75	10.34	10.22		10.39	11.49
Ss_all200810_13928	NAC domain-containing protein 78 [Aegilops tauschii]			12.53	11.26	10.84	10.25	10.27	10.2		11.1	11.38
Ss_all200810_16066	LOC100281394 [Zea mays] >gi|195613756|gb|ACG28708.1| protein phosphatase 2C containing protein [Zea mays]	3.82941e-36		12.17	11.83	12.08	11.02	10.6	9.88		9.86	10.8
Ss_all200810_16176	enzyme of the cupin superfamily [Zea mays] >gi|195638764|gb|ACG38850.1| enzyme of the cupin superfamily [Zea mays]	2.3657e-11		12.29	11.67	11.57	10.57	9.92	9.45		10.2	10.43
Ss_all200810_16193	ferredoxin--NADP reductase, leaf isozyme 2 [Arabidopsis thaliana] >gi|332191804|gb|AEE29925.1| ferredoxin--NADP reductase, leaf isozyme 2 [Arabidopsis thaliana]	6.97632e-06		13.67	12.49	12.29	10.62	9.79	9.97		11.02	13.34
Ss_all200810_16257	actin [Deschampsia antarctica]	3.18623e-60		11.84	11.29	11.99	10.91	10.76	9.63		11.38	11
Ss_all200810_16272	PREDICTED: PGR5-like protein 1A, chloroplastic-like [Brachypodium distachyon]	5.2038e-70		12.13	11.58	11.29	10.73	10.23	9.88		10.86	11.41
Ss_all200810_16494	endo-1,4-beta-glucanase Cel1 [Hordeum vulgare subsp. vulgare]	4.96632e-65		12.21	11.59	11.23	10.34	10.35	10.28		10.18	10.35
Ss_all200810_16545	PREDICTED: zeaxanthin epoxidase, chloroplastic-like [Brachypodium distachyon]	0		12.17	11.7	11.75	10.72	10.37	9.66
Ss_all200810_16614	methionine synthase protein [Sorghum bicolor]	0		11.88	11.39	11.74	10.69	9.9	9.65		9.86	11.13
Ss_all200810_17889	Bax inhibitor [Capsicum annuum]	1.84789e-21		12.17	11.55	11.54	11.09	10.71	10.27		10.61	10.62
Ss_all200810_1863	PREDICTED: inositol transporter 1-like isoform X2 [Setaria italica]			11.43	11.44	11.87	10.83	10.39	10.12		10.01	9.97
Ss_all200810_1896	Natural resistance-associated macrophage protein signature			12.96	12.14	11.28	10.63	10.06	10.22		10.63	11.26
Ss_all200810_19022	PREDICTED: ubiquitin-conjugating enzyme E2 5A-like [Brachypodium distachyon]	9.93572e-50		12.36	11.95	11.59	10.76	10.39	10.42		10.7	10.95
Ss_all200810_1931	enzyme of the cupin superfamily [Zea mays] >gi|195638764|gb|ACG38850.1| enzyme of the cupin superfamily [Zea mays]	3.74267e-42		12.03	11.71	11.79	10.63	9.84	8.8		9.6	10.94
Ss_all200810_20312	cellulose synthase-like protein [Avena sativa]	4.43647e-58		12.44	12.03	10.96	10.14	10.2	10.01		10.54	10.58
Ss_all200810_20377	Os11g0242400 [Oryza sativa Japonica Group] >gi|62733863|gb|AAX95972.1| Rieske [2Fe-2S] domain, putative [Oryza sativa Japonica Group] >gi|62733864|gb|AAX95973.1| Rieske [2Fe-2S] domain, putative [Oryza sativa Japonica Group] >gi|62733865|gb|AAX95974.1| Rieske [2Fe-2S] domain, putative [Oryza sativa Japonica Group] >gi|77549535|gb|ABA92332.1| Rieske domain containing protein, expressed [Oryza sati…	1.2724e-92		11.75	11.16	11.37	10.69	10.41	9.77		11.27	11.47
Ss_all200810_20669	phosphoenolpyruvate carboxylase [Chloris gayana]	7.21877e-22		12.74	11.76	12.2	10	9.97	9.7		10.47	11.13
Ss_all200810_2133	PREDICTED: abscisic acid receptor PYL8-like [Brachypodium distachyon]	7.62956e-128		11.77	11.28	11.23	10.44	10.09	9.83		11.33	11.31
Ss_all200810_2138	chlorophyll a/b-binding protein [Hordeum vulgare subsp. vulgare]	4.40683e-29		13.18	12.37	12.01	10.58	9.72	9.84		12.03	12.49
Ss_all200810_23092	ATP synthase delta chain [Zea mays] >gi|195617458|gb|ACG30559.1| ATP synthase delta chain [Zea mays]	6.78859e-09		12.79	11.88	11.45	10.83	10.69	10.73		11.06	12.09
Ss_all200810_23130	PREDICTED: thioredoxin H-type 2-like [Setaria italica]			12.62	11.76	11.53	11.26	10.74	9.84		10.8	11.47
Ss_all200810_23648	terpene synthase 6 [Zea mays] >gi|195604870|gb|ACG24265.1| terpene synthase 6 [Zea mays]	1.1208e-50		10.91	11.58	12.43	10.47	10.16	10.34		9.85	9.76
Ss_all200810_23695	PREDICTED: probable protein phosphatase 2C BIPP2C1-like [Brachypodium distachyon]	1.13692e-31		12.37	11.46	11.53	10.86	10.85	10.39		11.1	10.98
Ss_all200810_23834	mitochondrial phosphate transporter [Zea mays] >gi|3318613|dbj|BAA31583.1| mitochondrial phosphate transporter [Zea mays]	5.39614e-98		12.15	11.36	11.1	10.07	9.85	9.67		9.96	10.99
Ss_all200810_25064	oxidase [Oryza sativa]	1.69966e-25		11.95	10.97	10.97	10.73	10.38	9.62		11.21	10.35
Ss_all200810_25186	stress-induced hydrophobic peptide [Populus trichocarpa]	8.56898e-14		11.94	11.38	10.89	10.24	10.13	9.86		10.36	10.24
Ss_all200810_25435	NADH(P)-binding			11.64	11.24	11.64	11.08	9.8	9.91		10.25	10.56
Ss_all200810_25497	photosystem II reaction center W protein [Zea mays]	2.29087e-08		13.25	12.34	11.84	10.67	10.13	10.11		10.42	11.45
Ss_all200810_26145	PREDICTED: GDP-L-galactose phosphorylase 2-like [Brachypodium distachyon]	2.52822e-160		12.42	11.46	11.53	11.21	10.17	9.08		11.99	12.34
Ss_all200810_27322	PREDICTED: cycloartenol synthase-like isoform 2 [Brachypodium distachyon]	3.85985e-63		11.93	11.52	11.46	10.82	10.07	9.66		9.89	11.06
Ss_all200810_28002	ABC1 family protein, expressed [Oryza sativa Japonica Group] >gi|215695091|dbj|BAG90282.1| unnamed protein product [Oryza sativa Japonica Group]	7.39777e-114		12.29	11.06	11.34	10.78	9.91	8.98
Ss_all200810_28786	ATP-citrate synthase [Saccharum hybrid cultivar]	7.67207e-46		11.68	11.45	11.58	11.19	10.26	10.05		10.31	11.9
Ss_all200810_30127	Putative ripening regulated protein [Oryza sativa Japonica Group] >gi|108706583|gb|ABF94378.1| MatE family protein, expressed [Oryza sativa Japonica Group]	5.01645e-08		12.2	11.51	11.59	11.02	10.46	10.4		10.94	11.3
Ss_all200810_30497	pyrrolidone carboxyl peptidase [Zea mays] >gi|195627394|gb|ACG35527.1| pyrrolidone carboxyl peptidase [Zea mays] >gi|224034549|gb|ACN36350.1| unknown [Zea mays]	1.30042e-132		12.27	11.68	11.89	11.25	10.29	9.59		11.55	11.61
Ss_all200810_30598	photosystem I reaction center subunit III [Zea mays] >gi|195611272|gb|ACG27466.1| photosystem I reaction center subunit III [Zea mays] >gi|195619094|gb|ACG31377.1| photosystem I reaction center subunit III [Zea mays]	2.93938e-62		12.93	12.04	11.58	10.28	10.21	9.59		11.51	12.85
Ss_all200810_30629	PREDICTED: ribulose-phosphate 3-epimerase, chloroplastic-like [Brachypodium distachyon]	4.83623e-130		12.37	11.72	11.48	10.94	10.7	10.28		11.3	11.43
Ss_all200810_30764	PREDICTED: BURP domain-containing protein 3-like [Brachypodium distachyon]	1.82185e-09		13.76	12	11.61	10.21	10.04	10.08		10.52	13.23
Ss_all200810_30956	aspartic proteinase nepenthesin-2 [Zea mays] >gi|195625632|gb|ACG34646.1| aspartic proteinase nepenthesin-2 precursor [Zea mays]	3.00744e-10		11.94	11.61	11.58	10.26	9.84	9.74		9.48	8.97
Ss_all200810_31087	calreticulin [Triticum aestivum]	9.86363e-16		12.6	11.91	11.69	10.96	10.12	10.19		12.03	12.24
Ss_all200810_31719	plant synaptotagmin [Sorghum bicolor] >gi|241929413|gb|EES02558.1| plant synaptotagmin [Sorghum bicolor]	1.83984e-31		12.14	11.32	11.66	11.27	10.86	10.12		10.75	11.16
Ss_all200810_3280	MYB transcription factor MYBAS1 [Saccharum hybrid cultivar Co 740] >gi|326416936|gb|ADZ73055.1| MYB transcription factor [Saccharum officinarum] >gi|326416938|gb|ADZ73056.1| MYB transcription factor variant 1 [Saccharum officinarum] >gi|326416942|gb|ADZ73058.1| MYB transcription factor variant 3 [Saccharum officinarum]	1.35872e-73		11.62	11.31	11.77	10.71	10.16	10.12		10.16	10.57
Ss_all200810_3408	PREDICTED: beta-glucosidase 32-like [Brachypodium distachyon]	0		11.97	11.52	11.85	11.18	10.52	9.92		10.17	10.46
Ss_all200810_3427	ADP-glucose pyrophosphorylase 51kD subunit (EC 2.7.7.27) [Oryza sativa]	7.95175e-50		12.73	12.24	12.4	11.34	10.08	9.62		9.23	11.23
Ss_all200810_37034	Chain A, Crystal Structure Of Rice Alpha-Galactosidase	7.36774e-18		12.63	12.11	11.43	10.95	10.73	10.41		10.35	11.36
Ss_all200810_37152	CAAX protease self-immunity			12.27	12.04	11.88	10.92	10.48	10.2
Ss_all200810_37360	APE1 [Zea mays]	3.01449e-74		11.45	11.33	11.58	11.25	10.46	9.61
Ss_all200810_3747	PREDICTED: cysteine-rich receptor-like protein kinase 8-like [Brachypodium distachyon]	2.99856e-126		12.3	12.11	12.14	10.49	9.55	9.82		10.11	10.65
Ss_all200810_38531	GTP-binding protein TypA [Zea mays] >gi|347349334|gb|AEO80319.1| GTP-binding protein TypA [Zea mays]	1.75068e-173		11.98	11.46	11.95	11.04	9.85	9.28		11.69	12.46
Ss_all200810_38963	PREDICTED: ADP,ATP carrier protein, mitochondrial-like isoform 1 [Brachypodium distachyon]	6.78382e-79		11.69	11.57	11.66	11.23	10.77	9.99
Ss_all200810_39183	Os11g0102200 [Oryza sativa Japonica Group] >gi|122248863|sp|Q2RBR1.2|PHT1B_ORYSJ RecName: Full=Phototropin-1B >gi|108863901|gb|ABA91098.2| Nonphototropic hypocotyl protein 1, putative, expressed [Oryza sativa Japonica Group] >gi|113644219|dbj|BAF27360.1| Os11g0102200 [Oryza sativa Japonica Group]	2.26197e-41		12.31	11.8	11.76	10.94	10.38	10.16
Ss_all200810_39243	Os10g0493600 [Oryza sativa Japonica Group] >gi|60389815|sp|Q9FXT4.1|AGAL_ORYSJ RecName: Full=Alpha-galactosidase; AltName: Full=Alpha-D-galactoside galactohydrolase; AltName: Full=Melibiase; Flags: Precursor >gi|9971577|dbj|BAB12570.1| alpha-galactosidase [Oryza sativa Japonica Group] >gi|22128720|gb|AAM92832.1| putative alpha-galactosidase preproprotein [Oryza sativa Japonica Group] >gi|31432825…	0		12.45	12.03	11.39	10.58	10.44	9.68		10.09	11.39
Ss_all200810_39486	phosphoribulokinase [Triticum aestivum]	4.67604e-114		12.5	11.98	11.9	10.31	9.81	9.65		9.57	10.74
Ss_all200810_39786	casein kinase II subunit beta-4 [Zea mays]	1.01944e-124		11.68	11.46	11.84	11.38	10.66	10.18		10.48	11.39
Ss_all200810_40795	endo-1,4-beta-glucanase [Triticum aestivum]	5.42106e-09		12.74	12.23	11.53	10.45	10.11	10.55		10.67	11.11
Ss_all200810_42037	cytochrome b6-f complex iron-sulfur subunit [Zea mays]	1.43277e-53		11.64	11.44	11.66	11.11	10.5	10.03		10.91	11.56
Ss_all200810_43833	drought-induced S-like ribonuclease [Oryza sativa]	2.39025e-32		11.37	11.25	11.49	10.17	9.77	9.67		9.91	10.05
Ss_all200810_44428	glutamine synthetase [Zea mays]	6.80081e-122		12.91	12	11.95	10.73	10	10.12		10.62	12
Ss_all200810_44676	PREDICTED: kinesin-related protein 4-like [Brachypodium distachyon]	8.9588e-09		12.61	11.53	11.62	10.99	10.56	10.65		10.82	11.23
Ss_all200810_44678	fructose-6-phosphate-2-kinase/fructose-2,6-bisphosphatase [Oryza sativa Indica Group]	7.2464e-160		13.27	12.3	12.02	10.79	9.94	9.77		9.96	10.91
Ss_all200810_4493	beta-amylase [Hordeum vulgare subsp. vulgare]	5.12626e-29		13.03	11.76	11.91	11.4	10.28	9.3		11.08	10.45
Ss_all200810_45677	sulfite oxidase [Zea mays subsp. mays]	9.67908e-171		11.56	11.41	11.78	11.05	10.25	10.06		9.53	10.56
Ss_all200810_47238	PREDICTED: 3beta-hydroxysteroid-dehydrogenase/decarboxylase isoform 1-like isoform X2 [Setaria italica]			11.85	11.71	11.51	9.97	10.01	9.9		9.52	9.92
Ss_all200810_48718	PREDICTED: zinc-metallopeptidase, peroxisomal-like isoform 1 [Brachypodium distachyon]	2.88753e-07		11.69	11.43	11.67	11.19	10.62	10.24		10.82	11.34
Ss_all200810_49079	putative Argonaute protein [Trifolium pratense]	3.29637e-81		12.35	11.87	11.78	10.9	10.39	10.34		10.79	12.08
Ss_all200810_4991	MTN3 [Zea mays]	1.66651e-74		12.16	11.24	11.53	11.3	10.55	10.06		10.22	10.64
Ss_all200810_5275	ferredoxin-NADP(H) oxidoreductase [Triticum aestivum]	3.56498e-27		12.32	11.45	11.33	10.86	10.52	9.85		11.42	11.9
Ss_all200810_5310	retrotransposon protein, putative, unclassified [Oryza sativa Japonica Group]	1.7223e-12		11.86	11.28	11.63	11	9.2	9.48		10.99	12
Ss_all200810_5421	photosystem I subunit F [Arabidopsis thaliana] >gi|75205498|sp|Q9SHE8.1|PSAF_ARATH RecName: Full=Photosystem I reaction center subunit III, chloroplastic; AltName: Full=Light-harvesting complex I 17 kDa protein; AltName: Full=PSI-F; Flags: Precursor >gi|6692130|gb|AAF24595.1|AC007654_11 T19E23.12 [Arabidopsis thaliana] >gi|13430678|gb|AAK25961.1|AF360251_1 putative photosystem I subunit III precu…	4.90563e-38		12.1	11.92	11.69	10.76	10.64	9.74		11.53	12.62
Ss_all200810_5654	gamma-glutamyl hydrolase precursor [Zea mays]	0		12.07	12.06	11.97	11.12	9.87	9.92
Ss_all200810_595	CONSTANS-like protein CO6 [Zea mays] >gi|195616828|gb|ACG30244.1| CONSTANS-like protein CO6 [Zea mays]	5.81389e-10		12.43	11.79	12.29	11.03	9.92	9.33		10.83	10.98
Ss_all200810_6042	putative wound inductive gene [Oryza sativa Japonica Group] >gi|164375539|gb|ABY52937.1| putative wound responsive protein [Oryza sativa Japonica Group] >gi|215740930|dbj|BAG97425.1| unnamed protein product [Oryza sativa Japonica Group]	0		12.42	11.41	11.51	11.11	10.66	10.34		11.45	11.55
Ss_all200810_6760	drought-induced S-like ribonuclease [Oryza sativa]	1.98928e-126		11.25	11.58	11.62	10.26	9.44	9.63		9.56	9.46
Ss_all200810_7230	alanine aminotransferase [Oryza sativa Indica Group]	0		12.47	11.6	11.82	10.94	10.44	10.14		10.98	11.36
Ss_all200810_7406	zinc finger, C3HC4 type family protein [Zea mays] >gi|195646486|gb|ACG42711.1| zinc finger, C3HC4 type family protein [Zea mays]	7.95302e-34		11.99	11.28	11.23	10.69	10.42	9.38		10.08	10.56
Ss_all200810_9480	PREDICTED: aspartic proteinase Asp1-like [Brachypodium distachyon]	8.93472e-50		11.53	11.54	11.82	11.24	10.37	10.21		11.32	10.81
Ss_all200810_1164	granule bound starch synthase IIa precursor [Zea mays] >gi|134305328|gb|ABO71782.1| granule bound starch synthase IIa precursor [Zea mays]	1.13127e-74		12.34	12.06	12.51	11.31	10.53	10.71
Ss_all200810_12046	9,10-9',10' carotenoid cleavage dioxygenase 1, putative, expressed [Oryza sativa Japonica Group] >gi|222617551|gb|EEE53683.1| hypothetical protein OsJ_37027 [Oryza sativa Japonica Group]	8.40673e-33		13.31	12.53	12.67	11.82	11	10.65
Ss_all200810_1269	PREDICTED: GDP-L-galactose phosphorylase 2-like [Brachypodium distachyon]	0		13.27	12.22	12.27	11.45	11.19	10.45		13.13	13.21
Ss_all200810_1293	PREDICTED: phosphoethanolamine N-methyltransferase 1-like [Brachypodium distachyon]	0		12.75	12.72	12.56	12.2	10.87	10.95		10.79	11.19
Ss_all200810_14522	thioredoxin F-type, chloroplast precursor,putative, expressed [Triticum aestivum]	2.13695e-33		13.37	12.76	13.09	12.23	10.82	10.27		10.79	11.8
Ss_all200810_1608	salt stress-responsive protein [Triticum aestivum]	6.44379e-88		13.12	12.83	12.08	10.84	10.66	10.79		11.18	12.96
Ss_all200810_16432	putative aminotransferase [Oryza sativa Japonica Group] >gi|31433398|gb|AAP54917.1| Branched-chain-amino-acid aminotransferase 5, chloroplast precursor, putative, expressed [Oryza sativa Japonica Group]	1.54497e-55		13.32	12.64	12.5	11.61	10.37	9.96		11.05	12.43
Ss_all200810_16497	chloroplast thioredoxin M-type 2 precursor [Zea mays]	7.97783e-49		12.94	12.76	12.88	12.17	11.24	10.73
Ss_all200810_16634	inorganic pyrophosphatase [Zea mays] >gi|195640904|gb|ACG39920.1| inorganic pyrophosphatase [Zea mays]	6.22587e-64		13.26	12.63	12.45	11.38	10.52	10.37
Ss_all200810_16725	chloroplast photosystem I reaction center V [Helianthus annuus] >gi|159138119|gb|ABW89062.1| chloroplast photosystem I reaction center V [Helianthus annuus] >gi|159138121|gb|ABW89063.1| chloroplast photosystem I reaction center V [Helianthus annuus] >gi|159138123|gb|ABW89064.1| chloroplast photosystem I reaction center V [Helianthus annuus] >gi|159138125|gb|ABW89065.1| chloroplast photosystem I r…	2.83965e-10		13.06	12.86	12.69	11.4	10.02	9.66
Ss_all200810_17391	LRR receptor-like kinase [Triticum aestivum]	4.73197e-129		12.7	12.33	12.41	11.38	10.53	10.78		11.08	10.81
Ss_all200810_19316	6-phosphofructokinase 2 [Zea mays]	3.3245e-41		13.14	12.21	12.46	12.12	11.25	9.72		10.78	12.03
Ss_all200810_20653	LOC100281510 [Zea mays] >gi|195614466|gb|ACG29063.1| coronatine-insensitive protein 1 [Zea mays]	2.7554e-12		12.64	12.57	12.85	12.13	11.41	10.88		12.04	11.98
Ss_all200810_23020	aquaporin [Saccharum officinarum]	2.51769e-14		12.92	12.57	12.87	12.4	10.99	9.79		11.05	12.24
Ss_all200810_23295	photosystem I reaction center subunit XI [Zea mays]	4.83638e-06		13.46	12.68	12.16	10.88	10.3	9.97		11.16	13
Ss_all200810_23738	MTN3 [Zea mays]	3.81388e-102		13.08	12.62	12.69	11.41	10.88	10.82		10.86	11.35
Ss_all200810_23820	RecName: Full=Transketolase, chloroplastic; Short=TK >gi|28948382|pdb|1ITZ|A Chain A, Maize Transketolase In Complex With Tpp >gi|28948383|pdb|1ITZ|B Chain B, Maize Transketolase In Complex With Tpp >gi|28948384|pdb|1ITZ|C Chain C, Maize Transketolase In Complex With Tpp	0		13.26	12.45	12.23	11.13	10.44	10.03
Ss_all200810_23831	PREDICTED: elongation factor G, chloroplastic-like [Brachypodium distachyon]	3.43359e-150		13.15	12.64	13.09	12.22	11.05	10.66		13.03	13.53
Ss_all200810_26541	phytoene synthase [Zea mays subsp. mays]	5.95203e-33		13.1	12.35	12.02	11.06	10.25	10.14
Ss_all200810_30712	PREDICTED: GDP-L-galactose phosphorylase 2-like [Brachypodium distachyon]	5.34167e-54		12.96	12.28	12.31	12.05	11.03	10.09		13.11	12.88
Ss_all200810_30746	vacuolar H+-pyrophosphatase [Eriobotrya japonica]	8.47339e-148		12.99	12.54	12.48	11.68	10.98	10.27		10.19	11.73
Ss_all200810_3242	photosystem I reaction center subunit XI, partial (chloroplast) [Camellia sinensis]	1.2183e-39		13.47	12.87	12.5	11.65	11.15	10.52		11.42	13.06
Ss_all200810_3324	PREDICTED: probable LRR receptor-like serine/threonine-protein kinase At3g47570-like [Brachypodium distachyon]	9.22224e-49		12.59	12.3	12.36	11.32	10.33	10.49		10.9	10.42
Ss_all200810_33570	major facilitator superfamily antiporter, putative, expressed [Oryza sativa Japonica Group]	2.5827e-38		12.95	12.74	13	12.17	10.59	10.82		10.17	10.95
Ss_all200810_36850	RecName: Full=Photosystem I reaction center subunit III, chloroplastic; AltName: Full=Light-harvesting complex I 17 kDa protein; AltName: Full=PSI-F; Flags: Precursor >gi|469560|gb|AAA68147.1| photosystem-I PSI-F subunit precursor [Hordeum vulgare] >gi|326501306|dbj|BAJ98884.1| predicted protein [Hordeum vulgare subsp. vulgare]	3.09005e-41		13.3	12.49	12.42	11.28	11.21	10.03
Ss_all200810_36852	photosystem I reaction center subunit III [Zea mays] >gi|195611272|gb|ACG27466.1| photosystem I reaction center subunit III [Zea mays] >gi|195619094|gb|ACG31377.1| photosystem I reaction center subunit III [Zea mays]	1.70297e-43		13.01	12.27	12.19	11.29	10.93	9.66
Ss_all200810_36853	photosystem I reaction center subunit III [Zea mays] >gi|195611272|gb|ACG27466.1| photosystem I reaction center subunit III [Zea mays] >gi|195619094|gb|ACG31377.1| photosystem I reaction center subunit III [Zea mays]	3.50623e-31		13.09	12.35	12.42	11.38	11.09	9.79		11.76	13.05
Ss_all200810_36854	photosystem I reaction center subunit III [Zea mays] >gi|195611272|gb|ACG27466.1| photosystem I reaction center subunit III [Zea mays] >gi|195619094|gb|ACG31377.1| photosystem I reaction center subunit III [Zea mays]	1.27241e-42		12.64	12.21	12.23	11.1	10.91	9.76
Ss_all200810_3824	phosphoglycerate kinase [Oryza sativa Indica Group]	3.31973e-127		12.69	12.18	12.54	11.7	10.53	10.27
Ss_all200810_39569	PREDICTED: plasma membrane ATPase 1-like [Brachypodium distachyon]	2.84125e-07		12.48	11.83	11.84	11.5	10.81	11.02		11.68	11.78
Ss_all200810_41122	PREDICTED: glutaredoxin domain-containing cysteine-rich protein CG12206-like isoform 1 [Brachypodium distachyon] >gi|357128995|ref|XP_003566154.1| PREDICTED: glutaredoxin domain-containing cysteine-rich protein CG12206-like isoform 2 [Brachypodium distachyon]	5.26572e-18		13.08	11.98	12.07	11.52	10.97	11.09		11.84	11.92
Ss_all200810_4117	Os02g0182800 [Oryza sativa Japonica Group] >gi|14149137|dbj|BAB55658.1| KNOX family class 2 homeodomain protein [Oryza sativa Japonica Group] >gi|113535632|dbj|BAF08015.1| Os02g0182800, partial [Oryza sativa Japonica Group]	4.85021e-45		12.46	11.9	12.07	11.5	10.79	10.47		12.42	12.63
Ss_all200810_4288	chloride channel [Oryza sativa Japonica Group]	0		12.66	12.3	12.6	11.24	10.52	10.49		10.5	10.22
Ss_all200810_44707	Salt tolerance-like protein [Zea mays] >gi|194703698|gb|ACF85933.1| unknown [Zea mays] >gi|195612254|gb|ACG27957.1| salt tolerance-like protein [Zea mays]	1.53656e-97		13.21	12.54	12.48	11.52	10.75	10.53
Ss_all200810_45423	ABC1 family protein, expressed [Oryza sativa Japonica Group] >gi|215695091|dbj|BAG90282.1| unnamed protein product [Oryza sativa Japonica Group]	3.8605e-104		13.47	12.67	12.83	12.3	11.37	10.78
Ss_all200810_46375	LOC100281510 [Zea mays] >gi|195614466|gb|ACG29063.1| coronatine-insensitive protein 1 [Zea mays]	2.67451e-59		12.55	12.65	12.89	12.09	11.1	10.47		11.86	11.74
Ss_all200810_47010	LOC100282715 precursor [Zea mays] >gi|195624700|gb|ACG34180.1| esterase precursor [Zea mays] >gi|224031447|gb|ACN34799.1| unknown [Zea mays]	5.77183e-140		12.98	12.36	12.42	11.16	10.7	11.03		11.03	11.29
Ss_all200810_47549	neutral invertase-like protein [Oryza sativa Japonica Group] >gi|53792533|dbj|BAD53497.1| neutral invertase-like protein [Oryza sativa Japonica Group]	1.29364e-33		13.42	12.45	12.04	11.23	10.82	10.9		11.3	11.08
Ss_all200810_47868	phosphoenolpyruvate carboxykinase [Spartina maritima]	1.49063e-55		13.26	12.98	12.71	11.49	10.66	10.66		10.92	12.33
Ss_all200810_49724	LOC100282566 [Zea mays] >gi|195623522|gb|ACG33591.1| ATP synthase B chain [Zea mays]	1.47822e-07		13.32	12.4	12.05	11.08	10.82	10.55		11.3	12.48
Ss_all200810_515	PREDICTED: SPX domain-containing membrane protein Os06g0129400-like [Brachypodium distachyon]	0		12.62	11.96	12.16	11.64	11.05	10.88		11.64	11.75
Ss_all200810_5216	plasma membrane H+-ATPase [Aeluropus littoralis]	2.25012e-44		12.4	12.25	12.05	11.64	11.09	10.54		12.8	12.81
Ss_all200810_5278	ferredoxin [Zea mays] >gi|6561891|dbj|BAA88237.1| ferredoxin [Zea mays]	0		12.81	12.47	12.64	11.89	11.5	10.68
Ss_all200810_576	caffeic acid O-methyltransferase [Festuca arundinacea]	2.72204e-13		12.33	12.12	12.13	11.8	10.9	10.77		11.07	11.21
Ss_all200810_5798	adenylate kinase [Zea mays]	3.89515e-133		13.78	12.71	12.28	10.96	10.57	10.75
Ss_all200810_6346	phosphoglycerate kinase [Oryza sativa Indica Group]	4.00834e-84		12.73	11.89	12.26	11.52	10.74	10.82		11.61	11.16
Ss_all200810_7066	BRI1-KD interacting protein 130 [Oryza sativa Japonica Group]	5.41887e-51		12.93	12.41	12.82	12.02	11.61	10.84		11.55	11.47
Ss_all200810_7146	cytoplasmic malate dehydrogennase [Zea mays]	0		12.44	12.28	12.51	12.04	11.17	9.9
Ss_all200810_7181	PREDICTED: protein CHUP1, chloroplastic-like [Setaria italica]			12.87	12.26	12.5	11.51	10.62	10.65
Ss_all200810_7251	triosephosphate isomerase [Zea mays] >gi|195657691|gb|ACG48313.1| triosephosphate isomerase [Zea mays]	0		12.7	12.08	12.23	11.67	11.19	10.45
Ss_all200810_7866	DRF-like transcription factor DRFL2a [Triticum aestivum]	1.21861e-25		12.41	12.39	12.54	11.46	11.11	10.81		12.07	12.45
Ss_all200810_879	Photosystem I reaction center subunit II, chloroplast precursor, putative [Ricinus communis] >gi|223540112|gb|EEF41689.1| Photosystem I reaction center subunit II, chloroplast precursor, putative [Ricinus communis]	1.23379e-46		13.45	12.39	12.27	11.04	10.54	10.3
Ss_all200810_10067	PREDICTED: GPCR-type G protein 1-like [Brachypodium distachyon]	1.03093e-147		9.05	8.97	9.46	9.68	9.26	8.33		9.47	10.11
Ss_all200810_10111	retrotransposon protein, putative, unclassified [Oryza sativa Japonica Group]	5.64391e-09		8.29	9.61	9.4	9.27	9.09	9.41		8.61	9.1
Ss_all200810_10433	cysteine protease 1 precursor [Zea mays] >gi|195621544|gb|ACG32602.1| cysteine protease 1 precursor [Zea mays]	2.70188e-63		9.05	9	9.19	8.61	9.59	8.78		10.87	11.07
Ss_all200810_10440	iron sulfur subunit of succinate dehydrogenase [Zea mays] >gi|224031477|gb|ACN34814.1| unknown [Zea mays]	2.93861e-88		9.36	9.11	9.16	9.38	9.82	9.14		10.1	10.11
Ss_all200810_10939	wound responsive protein [Oryza sativa Indica Group]	3.65273e-24		8.85	9.21	9.1	8.97	8.82	8.78		10.2	10.21
Ss_all200810_12552	obtusifoliol 14alpha-demethylase [Avena strigosa]	9.06814e-34		8.3	8.64	9.26	9.71	9.26	8.5		8.31	8.52
Ss_all200810_12562	glucan endo-1,3-beta-glucosidase 5 precursor [Zea mays] >gi|195614672|gb|ACG29166.1| glucan endo-1,3-beta-glucosidase 5 precursor [Zea mays]	1.32523e-24		7.98	7.62	7.78	9.9	10.08	9.04		8.61	8.12
Ss_all200810_12889	monosaccharide transporter 4 [Oryza sativa Japonica Group]	5.82231e-87		9.45	9.17	9.06	9.17	9.18	8.49		10.14	10.38
Ss_all200810_13387	GTP binding protein [Arabidopsis lyrata subsp. lyrata] >gi|297339476|gb|EFH69893.1| GTP binding protein [Arabidopsis lyrata subsp. lyrata]	2.31572e-22		8.08	8.65	8.71	8.22	8.88	9.09		10.76	10.17
Ss_all200810_13479	Os06g0273500 [Oryza sativa Japonica Group] >gi|23589933|dbj|BAC20615.1| leaf senescence protein-like [Oryza sativa Japonica Group] >gi|55296971|dbj|BAD68447.1| leaf senescence protein-like [Oryza sativa Japonica Group] >gi|113595409|dbj|BAF19283.1| Os06g0273500 [Oryza sativa Japonica Group] >gi|125596820|gb|EAZ36600.1| hypothetical protein OsJ_20946 [Oryza sativa Japonica Group] >gi|215741184|dbj…	6.10055e-25		8.49	8.26	8.88	8.52	9.18	8.96		8.86	10.05
Ss_all200810_13523	malate synthase, glyoxysomal [Zea mays] >gi|1346487|sp|P49081.1|MASY_MAIZE RecName: Full=Malate synthase, glyoxysomal >gi|532625|gb|AAB04118.1| malate synthase [Zea mays]	4.097e-17		8.72	8.23	8.77	8.5	9.26	8.93		10.62	9.82
Ss_all200810_13901	putative retrotransposon protein [Oryza sativa Japonica Group]	2.59541e-09		8.04	9.11	9.25	9.15	8.87	8.87		8.28	8.55
Ss_all200810_14189	HVA22-like protein a [Zea mays] >gi|195637042|gb|ACG37989.1| HVA22-like protein a [Zea mays] >gi|223946407|gb|ACN27287.1| unknown [Zea mays]	1.36498e-50		9.14	9	8.94	9.21	9.67	9.28		9.65	10.07
Ss_all200810_14365	retrotransposon protein, putative, unclassified [Oryza sativa Japonica Group]	2.33189e-08		7.66	8.9	9	8.96	8.75	8.55		8.31	7.97
Ss_all200810_14498	IAA24 - auxin-responsive Aux/IAA family member [Zea mays] >gi|195606224|gb|ACG24942.1| IAA24 - auxin-responsive Aux/IAA family member [Zea mays] >gi|195612776|gb|ACG28218.1| IAA24 - auxin-responsive Aux/IAA family member [Zea mays]	1.8106e-43		9.3	8.91	8.92	8.92	9.29	8.74		10.35	9.95
Ss_all200810_14870	Os03g0749500 [Oryza sativa Japonica Group] >gi|108711092|gb|ABF98887.1| Glycosyl hydrolase family 3 N terminal domain containing protein, expressed [Oryza sativa Japonica Group] >gi|108711093|gb|ABF98888.1| Glycosyl hydrolase family 3 N terminal domain containing protein, expressed [Oryza sativa Japonica Group] >gi|113549748|dbj|BAF13191.1| Os03g0749500 [Oryza sativa Japonica Group] >gi|215706435…	1.54241e-32		9.19	8.77	8.78	9.07	9.21	9.02		9.98	10.38
Ss_all200810_14918	Peroxisomal membrane protein Mpv17/PMP22 [Arabidopsis thaliana] >gi|11762212|gb|AAG40384.1|AF325032_1 AT4g33900 [Arabidopsis thaliana] >gi|332660891|gb|AEE86291.1| Peroxisomal membrane protein Mpv17/PMP22 [Arabidopsis thaliana]	2.18646e-09		8.24	8.14	8.51	9.35	9.82	8.74		8.66	8.52
Ss_all200810_16027	transposon protein [Zea mays] >gi|195649251|gb|ACG44093.1| transposon protein [Zea mays]	1.41216e-06		8.93	8.79	8.68	8.74	9.21	8.87		10.06	10.59
Ss_all200810_16095	MAP kinase 5 [Oryza australiensis]	1.07007e-05		9.09	8.97	9.08	8.83	9.3	9.1		9.48	9.28
Ss_all200810_16238	Os01g0167400 [Oryza sativa Japonica Group] >gi|13486666|dbj|BAB39903.1| putative protein synthesis inhibitor II (ribosome-inactivating protein II) (rRNA N-glycosidase) [Oryza sativa Japonica Group] >gi|15528767|dbj|BAB64809.1| putative protein synthesis inhibitor II (Ribosome-inactivating protein II) (rRNA N-glycosidase) [Oryza sativa Japonica Group] >gi|19071828|dbj|BAB85658.1| ribosome inactiva…	3.77902e-23		8.03	7.67	7.86	8.24	9.42	8.6		9.35	9.03
Ss_all200810_16263	PREDICTED: GTP-binding nuclear protein Ran-3-like [Brachypodium distachyon]	2.71743e-72		9.52	9.13	9.37	9.5	9.07	8.68		10.12	10.34
Ss_all200810_16384	PREDICTED: G-type lectin S-receptor-like serine/threonine-protein kinase At2g19130-like [Brachypodium distachyon]	8.59478e-27		8.87	8.79	8.68	8.57	8.83	8.73		9.16	9.26
Ss_all200810_17275	cytosolic aldehyde dehydrogenase [Leymus chinensis]	7.77042e-152		7.59	7.88	8	9.03	11.25	8.88		8.31	8.45
Ss_all200810_1918	stachyose synthase [Zea mays] >gi|195612306|gb|ACG27983.1| stachyose synthase precursor [Zea mays]	1.54593e-20		7.97	7.64	8.22	9.73	10.42	9.52		8.77	8.73
Ss_all200810_2091	cysteine protease 1 precursor [Zea mays] >gi|195629242|gb|ACG36262.1| cysteine protease 1 precursor [Zea mays]	1.42131e-12		8.99	8.67	8.57	8.97	9.01	8.23		10.65	10.09
Ss_all200810_20997	WW domain-binding protein 11 [Zea mays] >gi|195651479|gb|ACG45207.1| WW domain-binding protein 11 [Zea mays]	2.99587e-16		8.61	8.57	8.81	9.23	10.1	8.87		9	8.41
Ss_all200810_23059	tropinone reductase [Cochlearia officinalis]	1.12179e-09		8.49	8.75	9.61	8.84	9.47	10.18		11.02	10.54
Ss_all200810_23174	Chain A, Crystal Structure Of Xylanase Inhibitor Protein (Xip-I) From Wheat >gi|51247614|pdb|1TA3|A Chain A, Crystal Structure Of Xylanase (Gh10) In Complex With Inhibitor (Xip) >gi|51247633|pdb|1TE1|A Chain A, Crystal Structure Of Family 11 Xylanase In Complex With Inhibitor (xip-i)	4.34885e-42		8.52	8.79	9.02	9.58	9.45	8.57		9.74	10.22
Ss_all200810_23772	malate dehydrogenase [Bambusa oldhamii]	4.95724e-18		8.52	7.96	9.4	8.37	10.13	9.71		10.71	10.87
Ss_all200810_24358	oxo-phytodienoic acid reductase [Oryza sativa Japonica Group]	2.19532e-32		8.8	8.97	8.82	9.02	8.65	8.85		9.84	9.47
Ss_all200810_24443	2,3-bisphosphoglycerate-independent phosphoglycerate mutase, putative [Oryza sativa Japonica Group] >gi|125543725|gb|EAY89864.1| hypothetical protein OsI_11413 [Oryza sativa Indica Group] >gi|125586132|gb|EAZ26796.1| hypothetical protein OsJ_10707 [Oryza sativa Japonica Group]	3.58494e-122		8.15	8.04	8.34	8.52	10.08	8.35		8.51	8.09
Ss_all200810_24618	PREDICTED: hydroxysteroid 11-beta-dehydrogenase 1-like protein-like [Brachypodium distachyon]	2.59658e-82		7.96	7.81	8.48	9.17	10.93	8.6		8.67	8.58
Ss_all200810_25226	Hydrophobin_2-domain-containing protein [Sphaerulina musiva SO2202]			8.69	8.33	9.52	8.82	10.13	10.05		10.02	11.08
Ss_all200810_253	cysteine proteinase 1 precursor [Zea mays] >gi|1706260|sp|Q10716.1|CYSP1_MAIZE RecName: Full=Cysteine proteinase 1; Flags: Precursor >gi|643597|dbj|BAA08244.1| cysteine proteinase [Zea mays]	2.68556e-32		8.41	8.58	8.99	8.62	10.48	8.49		10.18	10.33
Ss_all200810_25887	Os01g0783200 [Oryza sativa Japonica Group] >gi|53791692|dbj|BAD53287.1| putative diacylglycerol kinase [Oryza sativa Japonica Group] >gi|113533983|dbj|BAF06366.1| Os01g0783200 [Oryza sativa Japonica Group]	1.54272e-103		8.79	8.7	9.71	9.75	8.78	8.2		8.45	7.29
Ss_all200810_26022	retrotransposon protein, putative, unclassified [Oryza sativa Japonica Group]	9.47953e-33		8.38	9.05	8.84	8.86	8.32	8.64		8.03	7.94
Ss_all200810_26622	glutaredoxin [Ricinus communis]	5.70419e-13		8.29	8.66	8.85	8.48	8.9	9.4		11.21	11.3
Ss_all200810_27001	diacylglycerol O-acyltransferase 1 [Zea mays] >gi|195608252|gb|ACG25956.1| diacylglycerol O-acyltransferase 1 [Zea mays]	6.30979e-44		8.39	8.51	8.61	8.97	9.9	9.03		8.49	8.4
Ss_all200810_27340	PREDICTED: 60S ribosomal protein L4-1-like [Glycine max]	1.46805e-69		8.22	7.85	9.23	8.59	9.29	9.45		10.08	11.22
Ss_all200810_2828	O-succinylhomoserine sulfhydrylase [Zea mays] >gi|195654027|gb|ACG46481.1| O-succinylhomoserine sulfhydrylase [Zea mays]	0		8.04	7.75	7.97	8.73	9.53	8.22		8.38	8.25
Ss_all200810_285	dehydrin [Sorghum bicolor]	4.04935e-07		8.34	8.16	7.99	8.6	9.3	9.22		7.79	7.25
Ss_all200810_28568	cytokinin-O-glucosyltransferase 3 [Zea mays] >gi|195615726|gb|ACG29693.1| cytokinin-O-glucosyltransferase 3 [Zea mays]	4.70312e-06		8.1	7.78	7.79	8.84	9.35	9.42		8.8	8.37
Ss_all200810_28704	armadillo/beta-catenin-like repeat family protein [Zea mays]	5.09087e-30		9.06	9.21	9.94	9.27	8.84	8.06		9.68	10.31
Ss_all200810_2907	chitinase II precursor [Triticum aestivum]	4.18655e-80		8.49	8.29	8.97	9.29	8.79	8.17		8.14	7.31
Ss_all200810_29248	chloroplast Mg-chelatase subunit XANTHA-G precursor [Hordeum vulgare] >gi|326503464|dbj|BAJ86238.1| predicted protein [Hordeum vulgare subsp. vulgare] >gi|326508943|dbj|BAJ86864.1| predicted protein [Hordeum vulgare subsp. vulgare]	5.84392e-38		8.74	8.72	8.99	8.82	8.78	8.52		8.71	10.91
Ss_all200810_29770	ATP synthase subunit beta [Medicago truncatula] >gi|355521754|gb|AET02208.1| ATP synthase subunit beta [Medicago truncatula]	5.53616e-17		7.97	9.21	8.7	8.52	8.58	9.35		11.86	10.06
Ss_all200810_29775	RRNA intron-encoded homing endonuclease [Medicago truncatula] >gi|355515724|gb|AES97347.1| RRNA intron-encoded homing endonuclease [Medicago truncatula]	2.73926e-09		8.87	10.06	8.84	8.71	9.15	9.35		11.96	11.77
Ss_all200810_30059	chitinase-B [Sorghum arundinaceum]	3.82481e-17		8.25	7.85	8.05	8.73	9.58	8.89		8.96	8.33
Ss_all200810_30060	chitinase-B, partial [Sorghum halepense]	3.0581e-41		8.74	8.34	8.6	9.03	9.82	9.14		9.36	9.35
Ss_all200810_30428	60S ribosomal protein L10a-1 [Zea mays]	9.62911e-28		8.19	8.31	9.04	8.64	9.05	9.57		11.98	11.51
Ss_all200810_30431	PREDICTED: SNF1-related protein kinase regulatory subunit gamma-1-like [Brachypodium distachyon]	9.54639e-84		7.62	7.63	8.19	9.59	10.32	8.59		7.25	7.61
Ss_all200810_30591	Putative retrotransposon protein [Oryza sativa Japonica Group] >gi|31430827|gb|AAP52686.1| retrotransposon protein, putative, Ty3-gypsy subclass [Oryza sativa Japonica Group]	1.08645e-09		8.49	8.96	8.85	8.77	8.82	8.6		8.55	8.13
Ss_all200810_30666	retrotransposon protein, putative, LINE subclass [Oryza sativa Japonica Group]	1.23405e-31		8.44	9.73	9.61	9.64	9.29	9.5		8.9	9.05
Ss_all200810_30941	Os03g0701200 [Oryza sativa Japonica Group] >gi|62733529|gb|AAX95646.1| HAD-superfamily hydrolase, subfamily IA, variant 3, putative [Oryza sativa Japonica Group] >gi|108710609|gb|ABF98404.1| Phosphatase, putative, expressed [Oryza sativa Japonica Group] >gi|113549470|dbj|BAF12913.1| Os03g0701200 [Oryza sativa Japonica Group] >gi|125587609|gb|EAZ28273.1| hypothetical protein OsJ_12245 [Oryza sativ…	5.29768e-15		8.84	8.99	9.31	9.23	9.34	8.74		8.52	8.14
Ss_all200810_3116	Os03g0155300 [Oryza sativa Japonica Group] >gi|75230087|sp|Q7G6Z2.1|EXP12_ORYSJ RecName: Full=Expansin-A12; AltName: Full=Alpha-expansin-12; AltName: Full=OsEXP12; AltName: Full=OsEXPA12; AltName: Full=OsaEXPa1.15; Flags: Precursor >gi|16517035|gb|AAL24484.1|AF394548_1 alpha-expansin OsEXPA12 [Oryza sativa] >gi|21397280|gb|AAM51844.1|AC105730_18 Putative alpha-expansin [Oryza sativa Japonica Grou…	1.06068e-96		8.91	8.89	9.04	8.92	9.25	9.12		9.02	8.67
Ss_all200810_3186	Os01g0858350 [Oryza sativa Japonica Group] >gi|15290017|dbj|BAB63711.1| putative cytochrome P450-dependent fatty acid hydroxylase [Oryza sativa Japonica Group] >gi|125572696|gb|EAZ14211.1| hypothetical protein OsJ_04135 [Oryza sativa Japonica Group] >gi|215686486|dbj|BAG87747.1| unnamed protein product [Oryza sativa Japonica Group] >gi|255673891|dbj|BAH91390.1| Os01g0858350 [Oryza sativa Japonica…	3.83855e-64		8.39	8.22	8.47	8.85	9.87	8.92		8.91	8.63
Ss_all200810_35046	retrotransposon protein, putative, Ty3-gypsy sub-class [Oryza sativa Japonica Group]	2.00978e-07		8.37	9.44	9.37	9.37	9.11	9.17		8.8	8.36
Ss_all200810_35699	PREDICTED: transmembrane protein 184C-like [Brachypodium distachyon]	8.86032e-36		7.94	8.11	8.23	9.26	9.74	8.13		7.79	7.83
Ss_all200810_36076	Os01g0957000 [Oryza sativa Japonica Group] >gi|75105828|sp|Q5JK52.1|NADK1_ORYSJ RecName: Full=Probable NAD kinase 1 >gi|57900083|dbj|BAD88145.1| ATP-NAD kinase family protein-like [Oryza sativa Japonica Group] >gi|215704643|dbj|BAG94271.1| unnamed protein product [Oryza sativa Japonica Group] >gi|255674090|dbj|BAF07358.2| Os01g0957000 [Oryza sativa Japonica Group]	2.26401e-14		8.73	8.89	9.27	9.74	9.3	8.39		8.29	8
Ss_all200810_370	PREDICTED: pentatricopeptide repeat-containing protein At5g13770, chloroplastic-like [Brachypodium distachyon]	3.71116e-20		9.41	8.79	8.95	9.68	9.05	8.19
Ss_all200810_37153	phospholipase D [Agropyron mongolicum]	0		9.22	8.7	9.86	9.11	10.16	7.98		8.14	8.55
Ss_all200810_372	actin depolymerization factor-like protein [Hordeum vulgare subsp. vulgare] >gi|197621224|gb|ACH70384.1| actin depolymerization factor-like protein [Hordeum vulgare subsp. vulgare]	2.44233e-79		7.71	8.06	8.93	9.97	10.13	8.61		8.72	8.7
Ss_all200810_37647	retrotransposon protein, putative, unclassified [Oryza sativa Japonica Group]	3.07867e-59		7.82	8.98	8.88	8.82	8.63	8.84		8.05	8.48
Ss_all200810_39242	Os12g0237900 [Oryza sativa Japonica Group] >gi|77554053|gb|ABA96849.1| NB-ARC domain containing protein, expressed [Oryza sativa Japonica Group] >gi|113648974|dbj|BAF29486.1| Os12g0237900 [Oryza sativa Japonica Group]	1.12817e-05		8.01	9.42	9.6	9.43	9.28	9.2		8.94	8.61
Ss_all200810_39729	PREDICTED: ATP synthase subunit beta, mitochondrial-like [Brachypodium distachyon]	6.60153e-68		8.21	8.8	8.77	8.41	8.67	8.76		10.77	10.24
Ss_all200810_40089	putative gypsy-type retrotransposon RIRE2 [Zea mays]	1.22612e-05		8.96	9.14	9.07	9.17	9.26	9.14		8.94	8.4
Ss_all200810_40266	retrotransposon protein, putative, unclassified [Oryza sativa Japonica Group]	1.675e-19		7.87	9	8.94	9.05	8.55	8.64		8.35	8.36
Ss_all200810_40484	Os05g0566500 [Oryza sativa Japonica Group] >gi|51854277|gb|AAU10658.1| putative eukaryotic translation initiation factor (eIF3d) [Oryza sativa Japonica Group] >gi|125553345|gb|EAY99054.1| hypothetical protein OsI_21011 [Oryza sativa Indica Group] >gi|215678977|dbj|BAG96407.1| unnamed protein product [Oryza sativa Japonica Group] >gi|255676582|dbj|BAF18257.2| Os05g0566500 [Oryza sativa Japonica Gr…	6.00975e-38		9.02	8.78	9.03	8.86	8.75	8.48		9.26	9.46
Ss_all200810_41257	PREDICTED: transcription factor ASG4-like [Brachypodium distachyon]	3.51521e-117		9.3	9.1	9.41	9.36	9.13	8.4		8.8	8.36
Ss_all200810_41979	NADP-dependent oxidoreductase P1 [Zea mays] >gi|195626586|gb|ACG35123.1| NADP-dependent oxidoreductase P1 [Zea mays]	8.04154e-71		8.56	8.65	9.18	9.43	9.03	8.64		8.91	8.59
Ss_all200810_42044	retrotransposon protein, putative, unclassified [Oryza sativa Japonica Group]	6.42744e-22		8.23	9.38	9.18	9.46	9.03	9.15		8.24	8.97
Ss_all200810_4300	PREDICTED: pentatricopeptide repeat-containing protein At2g35130-like [Brachypodium distachyon]	8.72971e-58		9.14	9.12	9.1	9.1	9.18	9.04		9.68	9.59
Ss_all200810_43193	chloroplast nucleoid DNA-binding protein -like protein [Oryza sativa Japonica Group]	4.547e-69		8.11	8.18	8.68	9.59	11.59	8.71		8.88	9.1
Ss_all200810_43283	PREDICTED: extracellular ribonuclease LE-like [Brachypodium distachyon]	8.1044e-24		9.13	8.84	8.91	8.77	8.91	8.73		9.69	9.53
Ss_all200810_43365	short-chain dehydrogenase [Sphaerulina musiva SO2202]			8.05	9.19	9.37	8.25	9.17	10.45		10.89	11.17
Ss_all200810_43790	cytochrome P450-like TBP protein [Lilium longiflorum]	3.58257e-22		8.54	9.5	8.97	8.43	9.45	9.82		11.08	11.6
Ss_all200810_44031	lactoylglutathione lyase [Zea mays] >gi|194700264|gb|ACF84216.1| unknown [Zea mays] >gi|195628124|gb|ACG35892.1| lactoylglutathione lyase [Zea mays]	9.24463e-33		8.18	7.83	7.85	8.97	9.64	9.04		8.97	8.38
Ss_all200810_44150	Os08g0492500 [Oryza sativa Japonica Group] >gi|42408776|dbj|BAD10011.1| zinc finger protein family-like [Oryza sativa Japonica Group] >gi|113624090|dbj|BAF24035.1| Os08g0492500 [Oryza sativa Japonica Group] >gi|125562007|gb|EAZ07455.1| hypothetical protein OsI_29711 [Oryza sativa Indica Group] >gi|215694447|dbj|BAG89464.1| unnamed protein product [Oryza sativa Japonica Group]	3.64566e-07		8.3	8.59	9.18	9.58	8.82	8.45		8.48	7.98
Ss_all200810_4471	putative integrase [Oryza sativa Japonica Group] >gi|108708487|gb|ABF96282.1| retrotransposon protein, putative, Ty1-copia subclass [Oryza sativa Japonica Group]	4.60863e-86		8.91	8.79	8.96	8.83	8.97	8.98		8.96	8.54
Ss_all200810_44857	MFS general substrate transporter			8.84	8.86	8.92	9.07	9.71	9.03		9.31	9.45
Ss_all200810_4861	Wound/stress protein OS=Zea mays PE=2 SV=1			7.99	8.13	9.02	9.75	9.01	8.4		8.24	8.15
Ss_all200810_48898	PREDICTED: digalactosyldiacylglycerol synthase 1, chloroplastic-like [Brachypodium distachyon]	9.88623e-28		9.29	8.8	9.27	9.41	9.23	8.17		8.61	8.4
Ss_all200810_49231	retrotransposon protein, putative, unclassified, expressed [Oryza sativa Japonica Group]	1.01017e-35		8.45	9.45	9.5	9.34	9.32	9.19		8.9	8.73
Ss_all200810_5562	PREDICTED: thioredoxin H1-like [Brachypodium distachyon]	8.13808e-49		8.57	8.93	9.35	9.55	9.34	8.25		8.68	6.55
Ss_all200810_5638	mitochondrial import receptor subunit TOM22 [Zea mays] >gi|195648482|gb|ACG43709.1| mitochondrial import receptor subunit TOM22 [Zea mays]	4.90251e-16		8.8	8.87	9.17	9.16	9.51	8.97		9.71	9.56
Ss_all200810_5764	actin [Cleistogenes songorica]	0		8.4	8.4	9.16	8.61	9.25	9.46		10.78	10.91
Ss_all200810_6335	putative retrotransposon protein [Phyllostachys edulis]	9.12161e-77		9.03	9.2	9.24	9.18	9.54	9.35		9.37	8.84
Ss_all200810_6364	PREDICTED: cytochrome P450 734A6-like isoform 1 [Brachypodium distachyon]	1.20835e-169		9.13	9.1	9	9.24	9.97	9.21		9.92	9.67
Ss_all200810_7852	putative endohydrolase [Oryza sativa Japonica Group] >gi|108711882|gb|ABF99677.1| beta-mannan endohydrolase, putative, expressed [Oryza sativa Japonica Group]	4.82779e-142		8.3	8.45	8.44	9.55	10.26	8.95		8.98	8.44
Ss_all200810_8732	defence-related protein precursor [Zea mays] >gi|559534|emb|CAA57674.1| defence-related protein [Zea mays]	3.19691e-69		7.63	8.32	9.01	9.93	9.06	8.66		9.22	9.53
Ss_all200810_8866	Os08g0159100 [Oryza sativa Japonica Group] >gi|37806153|dbj|BAC99658.1| senescence-associated protein-like [Oryza sativa Japonica Group] >gi|113623010|dbj|BAF22955.1| Os08g0159100 [Oryza sativa Japonica Group] >gi|215678555|dbj|BAG92210.1| unnamed protein product [Oryza sativa Japonica Group] >gi|215697646|dbj|BAG91640.1| unnamed protein product [Oryza sativa Japonica Group] >gi|222639950|gb|EEE6…	1.24241e-36		8.37	7.96	8.61	9	9.92	8.67		8.82	8.77
Ss_all200810_1085	40S ribosomal protein S25 [Solanum lycopersicum] >gi|1173234|sp|P46301.1|RS25_SOLLC RecName: Full=40S ribosomal protein S25 >gi|435679|emb|CAA54132.1| ribosomal protein S25 [Solanum lycopersicum] >gi|1584836|prf||2123431A ribosomal protein S25	6.04069e-08		7.28	7.35	8.33	7.83	8.98	9.02		9.74	9.85
Ss_all200810_11682	40S ribosomal protein S11 [Arabidopsis lyrata subsp. lyrata] >gi|297315198|gb|EFH45621.1| 40S ribosomal protein S11 [Arabidopsis lyrata subsp. lyrata]	1.41157e-33		7.84	7.71	8.74	8.08	8.22	9.32		11.46	10.93
Ss_all200810_11874	aldo-keto reductase, putative [Ricinus communis] >gi|223530643|gb|EEF32517.1| aldo-keto reductase, putative [Ricinus communis]	6.95722e-52		7.19	7.97	7.96	7.52	7.77	8.42		10.97	10.19
Ss_all200810_12034	ATPase alpha subunit [Huperzia lucidula]	5.61936e-52		7.19	7.6	7.84	7.69	7.85	8.39		10.93	9.79
Ss_all200810_12300	gibberellin receptor GID1L2 [Zea mays] >gi|195636186|gb|ACG37561.1| gibberellin receptor GID1L2 [Zea mays]	6.93562e-22		7.42	7.6	7.57	7.88	9.46	7.86		8.5	8.67
Ss_all200810_12343	putative rhomboid family membrane protein [Neofusicoccum parvum UCRNP2]			6.89	7.46	7.9	7.58	8.02	8.84		11.03	10.57
Ss_all200810_13080	heat shock factor protein 1 [Zea mays] >gi|195658639|gb|ACG48787.1| heat shock factor protein 1 [Zea mays]	3.253e-88		7.68	7.57	8.28	8.93	8.87	7.93		8.32	8.49
Ss_all200810_14783	phospholipase D [Oryza sativa Japonica Group] >gi|1902903|dbj|BAA19467.1| phospholipase D [Oryza sativa Japonica Group]	3.66078e-65		7.43	7.45	8.26	8.14	8.87	7.16		7.25	7.58
Ss_all200810_15826	PREDICTED: 60S ribosomal protein L30 [Vitis vinifera] >gi|147789469|emb|CAN68909.1| hypothetical protein VITISV_000210 [Vitis vinifera] >gi|297736255|emb|CBI24893.3| unnamed protein product [Vitis vinifera]	5.07111e-17		7.13	8.2	8.37	7.85	8.32	8.83		11.66	10.22
Ss_all200810_16051	homeobox-leucine zipper protein ATHB-6 [Zea mays] >gi|195650009|gb|ACG44472.1| homeobox-leucine zipper protein ATHB-6 [Zea mays]	1.14327e-86		7.34	7.27	7.99	8.24	8.88	7.37		7.37	6.48
Ss_all200810_1650	PREDICTED: 60S ribosomal protein L30 [Vitis vinifera] >gi|147789469|emb|CAN68909.1| hypothetical protein VITISV_000210 [Vitis vinifera] >gi|297736255|emb|CBI24893.3| unnamed protein product [Vitis vinifera]	4.67082e-45		8.01	8.14	8.87	8.22	8.78	9.15		11.56	10.14
Ss_all200810_18404	C3H2C3 RING-finger protein [Zea mays] >gi|195612056|gb|ACG27858.1| C3H2C3 RING-finger protein [Zea mays]	4.9405e-17		8.13	7.58	8.23	9.2	8.34	7.51		6.41	5.99
Ss_all200810_18818	PREDICTED: vacuolar iron transporter 1.1-like [Brachypodium distachyon]	1.41648e-47		7.52	7.25	7.55	8.78	9.18	8.08		7.83	7.78
Ss_all200810_19115	zinc-binding in reverse transcriptase			7.37	7.45	7.42	7.77	8.83	8.38		7.71	7.11
Ss_all200810_20564	GDP-mannose pyrophosphorylase, partial [Gossypium hirsutum]	8.32906e-39		7.08	7.95	7.77	7.53	7.96	8.84		10.08	9.73
Ss_all200810_20684	60S acidic ribosomal protein PO [Euphorbia esula]	5.07847e-24		7.28	7.34	8.4	7.71	8.99	9.04		10.43	10.9
Ss_all200810_2112	Chain o, Localization Of The Large Subunit Ribosomal Proteins Into A 5.5 A Cryo-Em Map Of Triticum Aestivum Translating 80s Ribosome >gi|57471714|gb|AAW50988.1| ribosomal protein L39 [Triticum aestivum] >gi|326487816|dbj|BAK05580.1| predicted protein [Hordeum vulgare subsp. vulgare] >gi|326492163|dbj|BAJ98306.1| predicted protein [Hordeum vulgare subsp. vulgare] >gi|326511663|dbj|BAJ91976.1| pred…	1.85355e-21		7	7.82	7.93	7.45	7.89	8.76		11.15	10.17
Ss_all200810_21808	GATA transcription factor 20 [Zea mays]	5.90925e-10		7.7	7.7	8.38	8.83	8.97	7.46		9.07	8.84
Ss_all200810_22407	autophagy-related protein 8d [Arabidopsis thaliana] >gi|75206594|sp|Q9SL04.1|ATG8D_ARATH RecName: Full=Autophagy-related protein 8d; AltName: Full=Autophagy-related ubiquitin-like modifier ATG8d; Short=AtAPG8d; Short=Protein autophagy 8d; Flags: Precursor >gi|4581162|gb|AAD24645.1| putative microtubule-associated protein [Arabidopsis thaliana] >gi|19912157|dbj|BAB88390.1| autophagy 8d [Arabidopsi…	1.18067e-29		7.44	8.14	8.11	7.6	7.87	8.38		10.93	10.29
Ss_all200810_22637	protein CCC1 [Zea mays]	9.31062e-05		7.46	7.15	7.39	9.57	9.82	8.61		6.37	7.54
Ss_all200810_22874	basic endochitinase C precursor [Zea mays] >gi|195616758|gb|ACG30209.1| basic endochitinase C precursor [Zea mays]	3.19338e-07		7.57	7.17	7.24	8.7	9.11	8.56		8.69	9.45
Ss_all200810_22940	PREDICTED: seed biotin-containing protein SBP65-like [Brachypodium distachyon]	1.09769e-07		7.19	7.23	7.25	7.92	8.75	7.74		7.18	7.38
Ss_all200810_22944	DEAD box RNA helicase RH2a [Hevea brasiliensis]	1.18669e-31		7.35	8.36	8.51	7.84	8.2	9.08		11.19	10.3
Ss_all200810_24267	late-embryogenesis-abundant protein [Saccharum officinarum]	6.58895e-36		7.24	7.1	6.94	8.49	9.97	8.99		8.57	7.72
Ss_all200810_26768	tubulin-like protein [Eperua grandiflora] >gi|294884585|gb|ADF47388.1| tubulin-like protein [Eperua grandiflora] >gi|294884588|gb|ADF47389.1| tubulin-like protein [Eperua grandiflora] >gi|294884590|gb|ADF47390.1| tubulin-like protein [Eperua grandiflora]	1.59706e-64		7.41	7.94	8.42	7.81	8.46	8.99		11.23	11.07
Ss_all200810_27198	hexokinase 7 [Oryza sativa Japonica Group]	4.49303e-114		7.21	7.35	7.57	8.64	9.78	7.86		8.05	7.68
Ss_all200810_28031	putative WRKY transcription factor 6 [Oryza sativa Japonica Group] >gi|108792661|dbj|BAE95822.1| putative WRKY transcription factor 6 [Oryza sativa Japonica Group]	3.22055e-10		7.84	7.84	7.93	8.47	8.66	8.07		8.73	8.75
Ss_all200810_28529	RecName: Full=60S ribosomal protein L35 >gi|110590378|pdb|2GO5|5 Chain 5, Structure Of Signal Recognition Particle Receptor (Sr) In Complex With Signal Recognition Particle (Srp) And Ribosome Nascent Chain Complex >gi|119390382|pdb|2J37|5 Chain 5, Model Of Mammalian Srp Bound To 80s Rncs >gi|315113293|pdb|3IZR|CC Chain c, Localization Of The Large Subunit Ribosomal Proteins Into A 5.5 A Cryo-Em M…	1.12386e-25		7.54	7.64	8.37	7.97	8.29	9.29		11.76	10.42
Ss_all200810_30140	endochitinase PR4 precursor [Zea mays] >gi|195641530|gb|ACG40233.1| endochitinase PR4 precursor [Zea mays] >gi|223947337|gb|ACN27752.1| unknown [Zea mays]	1.95224e-44		8.26	7.96	8.54	8.33	8.84	8.68		9.94	9.53
Ss_all200810_30254	erwinia induced protein 2 [Zea mays]	6.19039e-06		7.45	7.56	7.73	9.24	9.86	9.52		8.28	7.22
Ss_all200810_3336	DNA binding domain protein [Oryza sativa Indica Group]	1.73198e-24		7.77	7.69	7.76	8.1	9.98	8.07		7.8	8.94
Ss_all200810_33541	Cell division control protein-like protein [Medicago truncatula] >gi|355500691|gb|AES81894.1| Cell division control protein-like protein [Medicago truncatula]	1.07803e-43		7.62	7.32	8.47	7.47	9.15	8.99		10.53	10.05
Ss_all200810_34294	plasma membrane ATPase 3 [Arabidopsis thaliana]	1.45532e-39		7.9	8.66	8.44	7.66	8.31	9.05		12.27	11.2
Ss_all200810_37019	CBS domain-containing protein, putative, expressed [Oryza sativa Japonica Group] >gi|215686451|dbj|BAG87674.1| unnamed protein product [Oryza sativa Japonica Group]	2.95851e-34		7.9	7.47	7.39	7.6	8.34	7.96		8.8	8.51
Ss_all200810_37232	heat shock protein 17.4 [Arabidopsis thaliana] >gi|21431764|sp|P19036.2|HSP17_ARATH RecName: Full=17.4 kDa class I heat shock protein; AltName: Full=17.4 kDa heat shock protein 1; Short=AtHsp17.4A >gi|7799011|emb|CAB90950.1| heat shock protein 17 [Arabidopsis thaliana] >gi|332644617|gb|AEE78138.1| heat shock protein 17.4 [Arabidopsis thaliana]	7.72143e-05		6.98	8.38	7.69	7.65	7.99	8.86		10.94	11
Ss_all200810_37712	stachyose synthase [Zea mays] >gi|195612306|gb|ACG27983.1| stachyose synthase precursor [Zea mays]	0		7.63	7.41	7.56	7.93	9.58	7.74		8.08	7.6
Ss_all200810_40902	PREDICTED: SNF1-related protein kinase regulatory subunit gamma-like PV42a-like [Brachypodium distachyon]	2.48341e-104		7.17	7.21	7.41	7.63	8.39	7.38		7.38	7.38
Ss_all200810_41063	retrotransposon protein, putative, unclassified [Oryza sativa Japonica Group]	1.08903e-26		7.3	8.35	8.42	8.26	8.03	7.99		7.35	7.9
Ss_all200810_41075	Proline rich extensin signature			7.23	7.24	7.75	7.39	8.16	8.67		11.34	11.64
Ss_all200810_4164	putative retrotransposon protein [Oryza sativa Indica Group]	5.18293e-19		7.41	6.82	8.07	7.71	8.62	8.32		8.1	9.83
Ss_all200810_4167	Dehydrin			7.39	7.59	7.94	8.18	10.18	8.03		7.93	8.54
Ss_all200810_42973	60s ribosome protein L19 [Vernicia fordii]	1.89739e-10		7.53	7.57	8.5	7.97	8.63	8.96		10.25	10.84
Ss_all200810_4476	PREDICTED: probable calcium-binding protein CML22-like [Brachypodium distachyon]	2.76681e-72		7.6	7.15	7.36	7.52	8.72	8.3		8.28	7.41
Ss_all200810_45300	60S ribosomal protein L26 [Medicago truncatula] >gi|355519219|gb|AET00843.1| 60S ribosomal protein L26 [Medicago truncatula]	5.55358e-26		7.18	7.6	7.7	7.5	7.61	8.38		10.49	9.56
Ss_all200810_46163	ribosomal protein S27-like protein [Solanum tuberosum]	1.8825e-08		6.77	7.97	8	7.42	7.77	8.47		11.94	10.91
Ss_all200810_46793	elongation factor 1 alpha [Ageratina adenophora]	2.03637e-39		7.15	8.04	8.44	7.16	8.03	8.13		11.29	11.5
Ss_all200810_47424	putative endohydrolase [Oryza sativa Japonica Group] >gi|108711882|gb|ABF99677.1| beta-mannan endohydrolase, putative, expressed [Oryza sativa Japonica Group]	3.10214e-21		7.35	7.03	7.51	7.97	9.97	7.64		7.59	7.95
Ss_all200810_4902	transcription factor BTF3 [Zea mays] >gi|195657545|gb|ACG48240.1| transcription factor BTF3 [Zea mays]	1.79581e-74		7.34	7.09	7.95	7.43	8.48	8.25		8.93	9.95
Ss_all200810_6175	1-aminocyclopropane-1-carboxylate oxidase [Oryza sativa]	1.39121e-141		8.07	8.15	8.11	8.37	8.47	7.77		9.56	9.51
Ss_all200810_9188	TPR repeat			7.46	7.05	7.28	7.94	9.46	8.62		8.4	8.32
Ss_all200810_10203	retrotransposon protein, putative, unclassified [Oryza sativa Japonica Group]	1.21655e-13		11.14	12.33	12.45	12.24	12.03	12.16		11.68	10.97
Ss_all200810_10859	tat pathway signal sequence family protein [Zea mays] >gi|195648675|gb|ACG43805.1| tat pathway signal sequence family protein [Zea mays]	3.33179e-07		11.07	11.38	11.51	12.29	12.75	11.89		11.64	11.68
Ss_all200810_11395	PREDICTED: chaperone protein ClpC1, chloroplastic-like [Brachypodium distachyon]	2.14407e-56		12.1	12.15	12.6	12.26	12.87	12.02		12.68	13.66
Ss_all200810_1333	polyprotein [Zea mays]	6.69607e-44		11.47	12.56	12.3	12.38	12.48	12.38		12.27	11.9
Ss_all200810_13875	phosphatidylinositol 3- and 4-kinase family protein [Oryza officinalis]	3.47498e-55		12.07	12.01	12.48	12.16	13.36	11.65		11.89	12.12
Ss_all200810_14442	putative gag-pol precursor [Oryza sativa Japonica Group]	1.06519e-20		11.06	12.11	11.92	11.8	11.82	11.92		11.49	11.48
Ss_all200810_1637	RRNA intron-encoded homing endonuclease [Medicago truncatula] >gi|355515720|gb|AES97343.1| RRNA intron-encoded homing endonuclease [Medicago truncatula]	1.91042e-54		12.01	12.55	12.23	12.04	12	12.62		13.22	13.43
Ss_all200810_16442	fibrillin-like protein [Oryza sativa Japonica Group]	5.75642e-13		12.31	11.44	12.03	12.9	13.14	12.55		11.46	11.95
Ss_all200810_16968	amine oxidase flavin domain-containing protein [Oryza punctata] >gi|359359126|gb|AEV41032.1| amine oxidase flavin domain-containing protein [Oryza minuta]	3.76144e-42		11.36	11.55	12.33	11.99	12.94	11.45		13.1	13.19
Ss_all200810_16970	cytosolic monodehydroascorbate reductase [Oryza sativa Japonica Group]	3.20464e-106		11.95	12.03	12.89	13.51	13.25	11.69		12.47	12.49
Ss_all200810_171	putative senescence-associated protein [Cupressus sempervirens]	1.67889e-30		11.66	12.21	12.1	11.85	11.83	12.34		14.73	13.1
Ss_all200810_17149	lipase isoform 1 precursor [Zea mays] >gi|194694588|gb|ACF81378.1| unknown [Zea mays] >gi|195639264|gb|ACG39100.1| lipase precursor [Zea mays]	2.76828e-58		11.27	11.41	11.53	12.2	12.81	12.16		11.68	11.51
Ss_all200810_17169	PREDICTED: succinate dehydrogenase [ubiquinone] flavoprotein subunit, mitochondrial-like [Brachypodium distachyon]	1.50654e-137		11.57	11.07	11.88	12.25	12.82	11.25		12.09	12.16
Ss_all200810_17233	retrotransposon protein, putative, unclassified [Oryza sativa Japonica Group]	1.26714e-07		11.27	12.47	12.45	12.33	12.14	12.32		11.85	11.21
Ss_all200810_18908	cell division cycle protein 48 [Zea mays]	1.75741e-152		12.23	12.05	12.68	12.38	13.19	11.55		13.05	13.19
Ss_all200810_22833	protein phosphatase 2C [Triticum aestivum]	3.13369e-38		11.13	11.36	11.6	12.38	12.85	11.62		11.09	11.25
Ss_all200810_23312	aminotransferase [Triticum aestivum]	3.6685e-31		11.71	11.52	12.76	13.37	12.76	11.44		11.1	11.42
Ss_all200810_23631	serine/threonine-protein kinase SAPK6 [Zea mays]	3.7115e-06		11.4	11.07	11.34	12.1	12.55	11.65		11.8	11.83
Ss_all200810_25172	cold acclimation protein COR413-TM1 [Oryza sativa Japonica Group]	5.44425e-16		10.69	11.39	12.58	12.75	12.38	11.86		11.15	11.28
Ss_all200810_25570	retrotransposon protein, putative, unclassified [Oryza sativa Japonica Group]	3.09549e-29		11.03	12.04	12.15	12.15	11.62	12.06		11.43	11.49
Ss_all200810_2855	60S ribosomal protein L18A [Zea mays] >gi|195618778|gb|ACG31219.1| 60S ribosomal protein L18A [Zea mays] >gi|224033371|gb|ACN35761.1| unknown [Zea mays]	4.95338e-21		10.44	11.18	11.87	12.54	12.54	11.94		11.18	11.13
Ss_all200810_2961	Os05g0195200 [Oryza sativa Japonica Group] >gi|75261578|sp|Q6L4N4.1|C3H35_ORYSJ RecName: Full=Zinc finger CCCH domain-containing protein 35; Short=OsC3H35; AltName: Full=Protein DELAY OF THE ONSET OF SENESCENCE-like >gi|47777438|gb|AAT38071.1| putative zinc finger transcription factor [Oryza sativa Japonica Group] >gi|113578412|dbj|BAF16775.1| Os05g0195200 [Oryza sativa Japonica Group]	5.85444e-11		11.28	11.19	11.4	11.97	13.02	12.45		11.75	11.64
Ss_all200810_30376	anamorsin homolog [Zea mays] >gi|292630726|sp|B6TB21.1|DRE2_MAIZE RecName: Full=Anamorsin homolog; AltName: Full=Fe-S cluster assembly protein DRE2 homolog >gi|195624948|gb|ACG34304.1| hypothetical protein [Zea mays] >gi|268083622|gb|ACY95283.1| unknown [Zea mays]	2.00971e-59		11.26	11.38	11.52	12.26	12.68	12.04		12.69	12.49
Ss_all200810_30970	putative reverse transcriptase [Oryza sativa Japonica Group]	5.43929e-45		10.96	12.16	12.13	12.06	11.71	12.06		11.37	10.87
Ss_all200810_3118	CID11 [Zea mays]	2.17661e-44		11.82	11.71	12	13	12.83	11.75		11.49	11.47
Ss_all200810_32575	LOC100283885 [Zea mays] >gi|195637848|gb|ACG38392.1| tat pathway signal sequence family protein [Zea mays]	1.2785e-07		11.31	11.6	11.91	12.82	13.09	12.16		11.92	11.81
Ss_all200810_32596	PREDICTED: secologanin synthase-like [Brachypodium distachyon]	2.2354e-20		10.94	11.32	11.73	12.75	13.13	12.36		12.39	12.39
Ss_all200810_3312	Os06g0179200 [Oryza sativa Japonica Group] >gi|24413989|dbj|BAC22240.1| nodulin-like protein [Oryza sativa Japonica Group] >gi|113595008|dbj|BAF18882.1| Os06g0179200 [Oryza sativa Japonica Group] >gi|215704903|dbj|BAG94931.1| unnamed protein product [Oryza sativa Japonica Group]	4.98728e-74		11.17	11.31	12.09	13.03	12.7	11.79		11.43	11.82
Ss_all200810_3350	PREDICTED: BAG family molecular chaperone regulator 6-like [Setaria italica]			11.37	11.78	12.78	13.2	13.13	11.65		11.43	11.57
Ss_all200810_34657	retrotransposon protein, putative, Ty3-gypsy subclass [Oryza sativa Japonica Group]	1.93078e-13		11.92	12.12	11.89	12.04	11.89	12.19		11.79	11.73
Ss_all200810_373	Zinc knuckle			10.76	11.85	12.98	12.76	12.63	11.27		13.64	13.57
Ss_all200810_37372	PREDICTED: eukaryotic translation initiation factor 4 gamma 2-like [Brachypodium distachyon]	1.79376e-55		11.25	11.49	11.88	12.67	13.08	12.18		11.74	11.8
Ss_all200810_37517	LOC100280972 [Zea mays] >gi|195610540|gb|ACG27100.1| electron transporter/ heat shock protein binding protein [Zea mays]	1.61112e-37		11.5	11.11	11.19	12.18	12.76	11.64		10.89	10.96
Ss_all200810_378	putative glycine-rich protein [Sporobolus stapfianus]	2.53257e-10		11.38	11.58	11.82	12.45	12.83	12.36		12.31	12.06
Ss_all200810_38134	retrotransposon protein, putative, unclassified [Oryza sativa Japonica Group]	2.37549e-25		11.09	12.18	12.16	12.12	11.57	12.1		11.2	11.14
Ss_all200810_38579	Low temperature and salt responsive protein [Arabidopsis thaliana] >gi|297827479|ref|XP_002881622.1| hypothetical protein ARALYDRAFT_482911 [Arabidopsis lyrata subsp. lyrata] >gi|15529214|gb|AAK97701.1| unknown protein [Arabidopsis thaliana] >gi|16974383|gb|AAL31117.1| At2g38901/At2g38901 [Arabidopsis thaliana] >gi|20197443|gb|AAM15078.1| Expressed protein [Arabidopsis thaliana] >gi|297327461|gb|…	9.31692e-25		11.03	11.19	11.51	12.71	12.93	11.65		11.5	11.55
Ss_all200810_39643	PREDICTED: probable protein phosphatase 2C 50-like [Brachypodium distachyon]	1.63913e-43		10.82	11.11	12.2	12.68	13.4	11.73		11.41	11.68
Ss_all200810_4024	ATP synthase subunit beta [Medicago truncatula] >gi|355521754|gb|AET02208.1| ATP synthase subunit beta [Medicago truncatula]	6.06169e-14		11.63	12.16	11.77	11.69	11.68	12.49		13.94	13.44
Ss_all200810_41025	RRNA intron-encoded homing endonuclease [Medicago truncatula] >gi|355515722|gb|AES97345.1| RRNA intron-encoded homing endonuclease [Medicago truncatula]	4.13567e-13		11.07	11.9	11.87	11.88	11.69	12.86		14.94	14.16
Ss_all200810_41623	phosphoethanolamine N-methyltransferase [Oryza sativa]	1.82167e-55		11.59	11.34	11.76	12.47	13.62	11.77		11.14	11.31
Ss_all200810_421	hypoxia induced protein conserved region containing protein [Zea mays]	2.87293e-10		11.26	11.44	11.81	12.71	13.12	12.33		11.8	11.63
Ss_all200810_42298	syntaxin-related protein Nt-syr1 [Nicotiana tabacum]	9.96403e-05		12.1	11.88	11.88	12.02	12.63	12.63		13.07	13.04
Ss_all200810_4233	Ricin-type beta-trefoil lectin domain-like			11.24	11.37	11.81	12.78	13.29	12.05		11.63	11.41
Ss_all200810_43756	PREDICTED: xylanase inhibitor protein 1-like [Brachypodium distachyon]	1.38949e-05		11.24	10.9	11.68	12.3	12.84	11.98		12.01	11.78
Ss_all200810_43789	putative senescence-associated protein [Pisum sativum]	2.01288e-55		11.39	12.29	11.87	11.93	12.21	11.93		14.21	13.01
Ss_all200810_44105	ADP glucose pyrophosphorylase large subunit [Oryza sativa Japonica Group]	1.6878e-29		10.6	11.43	12.73	12.76	11.92	10.88		10.56	10.61
Ss_all200810_44129	cytokinin-O-glucosyltransferase 2 [Zea mays] >gi|195625460|gb|ACG34560.1| cytokinin-O-glucosyltransferase 2 [Zea mays]	6.38638e-11		12	12.15	11.94	12.15	12.42	12.58		12.98	13.21
Ss_all200810_4438	RecName: Full=Putative aconitate hydratase, cytoplasmic; Short=Aconitase; AltName: Full=Citrate hydro-lyase >gi|40253814|dbj|BAD05751.1| putative Aconitate hydratase [Oryza sativa Japonica Group]	0		10.73	11.28	12.13	12.7	13.7	11.46		12.12	12.27
Ss_all200810_44811	PREDICTED: 2,3-dimethylmalate lyase-like isoform 1 [Brachypodium distachyon]	4.02701e-79		12.05	12.18	13.18	13.53	12.91	11.62		12.15	12.19
Ss_all200810_45228	PREDICTED: secologanin synthase-like [Brachypodium distachyon]	1.11545e-103		11.14	10.99	11.47	12.51	12.95	11.97		11.58	12.61
Ss_all200810_4543	permease I [Zea mays]	0		11.32	12.11	13.08	13.37	12.99	11.6		11.48	11.52
Ss_all200810_49979	retrotransposon protein, putative, unclassified [Oryza sativa Japonica Group]	1.56597e-29		11.32	12.52	12.51	12.47	12.07	12.38		11.54	12.09
Ss_all200810_5249	Os06g0246500 [Oryza sativa Japonica Group] >gi|52076750|dbj|BAD45661.1| putative pyruvate dehydrogenase E1 alpha subunit [Oryza sativa Japonica Group] >gi|113595321|dbj|BAF19195.1| Os06g0246500 [Oryza sativa Japonica Group] >gi|125554738|gb|EAZ00344.1| hypothetical protein OsI_22361 [Oryza sativa Indica Group] >gi|215740440|dbj|BAG97096.1| unnamed protein product [Oryza sativa Japonica Group]	1.39276e-104		10.75	11.09	12.36	12.82	12.7	11.63		11.13	11.28
Ss_all200810_5535	PREDICTED: ABC transporter E family member 2-like [Brachypodium distachyon]	0		11.28	11.72	12.63	12.84	12.54	11.72		12.36	12.57
Ss_all200810_5561	PREDICTED: stachyose synthase-like [Brachypodium distachyon]	4.93088e-133		11.02	11.05	11.29	12.15	13.23	12.64		11.63	11.6
Ss_all200810_5605	legumain-like protease [Zea mays]	1.64461e-169		11.82	11.8	12.64	13.83	13.33	11.27		12.81	12.97
Ss_all200810_5800	PREDICTED: DEAD-box ATP-dependent RNA helicase 56-like [Brachypodium distachyon]	8.76765e-126		12.12	12.04	12.76	13.04	12.89	12.05		13.21	13.49
Ss_all200810_6320	Lanthionine synthetase C-like protein, expressed [Oryza sativa Japonica Group]	1.53426e-53		11.42	11.63	12.31	12.71	12.55	11.98		11.48	11.71
Ss_all200810_643	putative sugar transporter [Oryza sativa Japonica Group] >gi|47848058|dbj|BAD21843.1| putative sugar transporter [Oryza sativa Japonica Group] >gi|215707273|dbj|BAG93733.1| unnamed protein product [Oryza sativa Japonica Group]	0		11.19	11.11	11.75	12.74	12.91	11.65		11.23	11.33
Ss_all200810_6767	xylanase inhibitor [Triticum aestivum]	1.31016e-07		11.05	11.37	12.1	12.76	13.35	12.35		12.47	11.93
Ss_all200810_7100	RecName: Full=Chaperone protein ClpC1, chloroplastic; AltName: Full=ATP-dependent Clp protease ATP-binding subunit ClpC homolog 1; AltName: Full=Casein lytic proteinase C1; Flags: Precursor	0		12.1	11.75	12.16	12.69	12.79	11.92		13.09	13.11
Ss_all200810_7135	starch branching enzyme IIa [Zea mays]	0		11.43	11.92	12.93	13.31	12.83	11.65		11.64	12.14
Ss_all200810_7786	retrotransposon protein, putative, unclassified [Oryza sativa Japonica Group]	2.29782e-54		11.13	12.25	12.35	12.25	11.96	12.14		11.49	10.85
Ss_all200810_7869	ADP-ribosylation factor-like protein 8A [Zea mays]	6.09342e-65		11.53	11.47	11.7	12.52	12.91	12.16		11.14	11.65
Ss_all200810_7886	PREDICTED: RNA-binding post-transcriptional regulator csx1-like [Brachypodium distachyon]	8.29145e-49		11.35	11.54	12.04	12.84	13.32	12.31		12.24	12.59
Ss_all200810_8755	putative glycine-rich protein [Sporobolus stapfianus]	2.67565e-06		11.66	11.75	11.79	12.43	12.89	12.55		12.57	12.66
Ss_all200810_8848	glutaredoxin homolog1 [Zea mays] >gi|195629686|gb|ACG36484.1| Grx_C2.2 - glutaredoxin subgroup I [Zea mays]	1.61636e-67		10.98	11.27	11.83	12.75	13.37	12.29		11.58	11.79
Ss_all200810_958	hexose transporter [Hordeum vulgare subsp. vulgare]	7.79276e-24		11.64	11.99	12.84	13.54	13.29	11.42		11.23	11.61
Ss_all200810_10209	Endonuclease/Exonuclease/phosphatase family			9.87	10.91	11	10.87	10.54	10.79		10.29	10.35
Ss_all200810_10260	Os01g0911200 [Oryza sativa Japonica Group] >gi|56784390|dbj|BAD82429.1| putative ribophorin II precursor [Oryza sativa Japonica Group] >gi|113534690|dbj|BAF07073.1| Os01g0911200 [Oryza sativa Japonica Group] >gi|215715263|dbj|BAG95014.1| unnamed protein product [Oryza sativa Japonica Group]	7.01845e-12		10.62	11.02	11.41	10.99	10.39	10.01		11.22	11.2
Ss_all200810_10374	PREDICTED: microsomal glutathione S-transferase 3-like isoform 1 [Brachypodium distachyon]	2.96743e-55		10	10	10.34	11.25	11.38	10.36		11.64	11.03
Ss_all200810_10384	Os07g0486500 [Oryza sativa Japonica Group] >gi|28564771|dbj|BAC57702.1| auxin-regulated protein-like [Oryza sativa Japonica Group] >gi|113611199|dbj|BAF21577.1| Os07g0486500 [Oryza sativa Japonica Group] >gi|125600262|gb|EAZ39838.1| hypothetical protein OsJ_24279 [Oryza sativa Japonica Group] >gi|215686702|dbj|BAG88955.1| unnamed protein product [Oryza sativa Japonica Group] >gi|215686921|dbj|BAG…	6.12099e-113		10.99	10.64	10.95	10.8	10.49	10.12		10.24	10.57
Ss_all200810_10392	ubiquinone biosynthesis protein ubiB [Zea mays] >gi|195615724|gb|ACG29692.1| ubiquinone biosynthesis protein ubiB [Zea mays]	1.01688e-26		9.99	9.86	10.25	10.87	11.89	10.51		10.38	10.34
Ss_all200810_10480	Putative reverse transcriptase [Oryza sativa Japonica Group]	3.26111e-30		10.14	11.39	11.37	11.23	11.02	11.02		10.5	10.59
Ss_all200810_11466	ATP-sulfurylase [Allium cepa]	2.37209e-26		10.33	10.1	10.35	10.41	11.43	9.18		9.75	10.55
Ss_all200810_11911	Os02g0244600 [Oryza sativa Japonica Group] >gi|50252270|dbj|BAD28276.1| putative RNA-binding protein [Oryza sativa Japonica Group] >gi|113535947|dbj|BAF08330.1| Os02g0244600 [Oryza sativa Japonica Group]	6.81031e-77		10.96	10.58	10.69	11.42	11.5	10.71		10.69	10.6
Ss_all200810_12557	proteasome subunit alpha type 5 [Zea mays] >gi|242071701|ref|XP_002451127.1| hypothetical protein SORBIDRAFT_05g024560 [Sorghum bicolor] >gi|195635461|gb|ACG37199.1| proteasome subunit alpha type 5 [Zea mays] >gi|223946287|gb|ACN27227.1| unknown [Zea mays] >gi|241936970|gb|EES10115.1| hypothetical protein SORBIDRAFT_05g024560 [Sorghum bicolor]	3.60805e-68		10.88	10.69	11.23	11.27	10.89	10.3		11.84	11.73
Ss_all200810_13762	PREDICTED: CBL-interacting protein kinase 5-like [Brachypodium distachyon]	7.61381e-38		10.87	10.85	11.19	10.58	10.33	10.34		10.07	9.95
Ss_all200810_1406	polyprotein [Zea mays]	1.25345e-51		10.03	11.02	11.01	10.91	11.09	11		10.64	10.14
Ss_all200810_14162	alkaline/neutral invertase-like [Oryza sativa Japonica Group] >gi|49388488|dbj|BAD25615.1| alkaline/neutral invertase-like [Oryza sativa Japonica Group]	1.70268e-47		9.76	10	11	11.59	11.62	10.44		10.25	9.96
Ss_all200810_15131	Os08g0487800 [Oryza sativa Japonica Group] >gi|42408259|dbj|BAD09415.1| putative heat-shock protein [Oryza sativa Japonica Group] >gi|113624072|dbj|BAF24017.1| Os08g0487800 [Oryza sativa Japonica Group] >gi|218201354|gb|EEC83781.1| hypothetical protein OsI_29679 [Oryza sativa Indica Group]	2.3168e-56		10.64	10.78	11.5	11.62	11.08	10.47		12.8	13.01
Ss_all200810_15950	FHA domain containing protein, expressed [Oryza sativa Japonica Group]	9.99739e-25		10.61	10.54	10.88	11.58	12.07	10.67		10.66	10.57
Ss_all200810_16566	putative bZIP transcription factor superfamily protein [Zea mays] >gi|224029749|gb|ACN33950.1| unknown [Zea mays]	3.03664e-19		10.6	10.73	11.71	12.37	11.12	9.37		9.68	9.77
Ss_all200810_16600	bZIP transcription factor [Zea mays]	2.15655e-08		10.82	10.68	11.47	11.57	11.17	10.34		10.37	10.54
Ss_all200810_17221	60S ribosomal protein L7a [Zea mays] >gi|194699752|gb|ACF83960.1| unknown [Zea mays] >gi|195607614|gb|ACG25637.1| 60S ribosomal protein L7a [Zea mays]	6.80244e-09		10.56	10.82	11.73	11.43	10.46	10.17		11.81	11.05
Ss_all200810_17255	Predicted integral membrane metal-binding protein (DUF2296)			10.6	10.47	11	11.67	12.03	10.88		10.51	10.75
Ss_all200810_17387	PDZ domain-like			10.5	10.45	10.79	11.35	11.23	10.5		11.63	11.62
Ss_all200810_17509	ribonucleoprotein A precursor [Zea mays] >gi|195620768|gb|ACG32214.1| ribonucleoprotein A [Zea mays]	1.72384e-42		10.54	10.98	11.22	11.07	11.13	10.71		13.14	12.92
Ss_all200810_1827	lipid transfer protein [Zea mays]	3.01017e-69		10.86	10.64	10.96	11.4	11.42	10.79		12.43	11.83
Ss_all200810_18739	Endonuclease/Exonuclease/phosphatase family			10.31	11.34	11.4	11.25	11.04	11.34		10.76	10.98
Ss_all200810_18769	PREDICTED: serine/threonine-protein kinase At5g01020-like [Brachypodium distachyon]	1.24468e-44		10.74	10.58	10.53	10.7	11.53	11.39		10.88	10.75
Ss_all200810_19004	PREDICTED: cleft lip and palate transmembrane protein 1 homolog [Brachypodium distachyon]	2.48243e-149		9.87	9.81	10.42	10.8	11.73	9.51		10.73	11.19
Ss_all200810_1901	F-box domain containing protein [Zea mays] >gi|195611784|gb|ACG27722.1| F-box domain containing protein [Zea mays]	6.41574e-20		10.62	10.54	10.52	10.74	10.77	10.5		10.12	10.23
Ss_all200810_19023	eukaryotic translation initiation factor 4E-2 [Zea mays]	4.04328e-63		10.32	10.76	11.34	11.19	10.51	9.84		12.05	12.13
Ss_all200810_19034	PREDICTED: vacuolar proton translocating ATPase 100 kDa subunit-like isoform 1 [Brachypodium distachyon]	4.59641e-28		11.39	10.71	11.33	11	12.01	9.97		11.06	11.4
Ss_all200810_19183	hydrolase [Zea mays] >gi|195657171|gb|ACG48053.1| hydrolase [Zea mays]	2.68645e-18		10.12	10.28	10.55	10.96	11.89	11		10.39	10.26
Ss_all200810_19592	retrotransposon protein, putative, unclassified [Oryza sativa Japonica Group]	1.22319e-06		10.27	11.39	11.31	11.28	10.98	11.27		10.72	10.82
Ss_all200810_20220	AKT1-like potassium channel, partial [Oryza sativa]	6.05087e-146		11.05	10.82	10.79	10.67	10.49	10.47		10.27	10.38
Ss_all200810_20550	putative reverse transcriptase [Sorghum bicolor]	2.05533e-05		10.3	11.37	11.39	11.3	11.09	11.3		10.72	10.23
Ss_all200810_20808	40S ribosomal protein S19 [Oryza sativa Indica Group]	5.41124e-17		10.4	10.84	11.54	11.27	10.39	9.99		12.38	12.74
Ss_all200810_20824	beta-D-glucan exohydrolase [Triticum aestivum]	1.03664e-155		10.64	10.28	10.5	11.39	12.33	10.36		10.72	10.66
Ss_all200810_2093	40S ribosomal protein S20 [Zea mays]	1.70675e-59		10.73	11	11.62	11.43	10.51	10.21		11.77	11.03
Ss_all200810_2129	60S ribosomal protein L24 [Zea mays] >gi|195618238|gb|ACG30949.1| 60S ribosomal protein L24 [Zea mays] >gi|195619098|gb|ACG31379.1| 60S ribosomal protein L24 [Zea mays] >gi|195621460|gb|ACG32560.1| 60S ribosomal protein L24 [Zea mays] >gi|195621886|gb|ACG32773.1| 60S ribosomal protein L24 [Zea mays] >gi|195622416|gb|ACG33038.1| 60S ribosomal protein L24 [Zea mays] >gi|195622944|gb|ACG33302.1| 60S…	1.125e-34		10.8	10.54	11.14	11.07	10.55	10.27		12.07	12.35
Ss_all200810_21357	PREDICTED: T-complex protein 1 subunit alpha-like [Brachypodium distachyon]	6.73638e-21		10.9	10.79	11.32	11.42	11.19	10.42		11.94	11.95
Ss_all200810_21415	diacylglycerol O-acyltransferase 1 [Zea mays]	1.94717e-38		10.12	9.73	10.29	11.12	11.63	9.76		9.84	10.35
Ss_all200810_22111	cold acclimation protein COR413-TM1 [Oryza sativa Japonica Group]	6.18596e-27		10.04	10.4	11.48	11.7	11.43	10.8		10.32	10.42
Ss_all200810_22475	Os12g0541500 [Oryza sativa Japonica Group] >gi|77556660|gb|ABA99456.1| Elongation factor TS family protein, expressed [Oryza sativa Japonica Group] >gi|113649463|dbj|BAF29975.1| Os12g0541500 [Oryza sativa Japonica Group] >gi|125536917|gb|EAY83405.1| hypothetical protein OsI_38621 [Oryza sativa Indica Group] >gi|125579622|gb|EAZ20768.1| hypothetical protein OsJ_36392 [Oryza sativa Japonica Group]	1.19093e-54		10.66	10.66	10.81	10.8	10.81	10.64		11.65	12.68
Ss_all200810_22500	retrotransposon protein, putative, unclassified [Oryza sativa Japonica Group]	1.28531e-42		9.59	11.08	11.15	11.03	10.68	10.72		10.13	9.45
Ss_all200810_2274	PREDICTED: two-component response regulator-like PRR95-like [Brachypodium distachyon]	4.80428e-145		10.12	10.37	11.26	10.92	11.8	10.47		11.13	11.3
Ss_all200810_22910	class IV chitinase EP3-1/H5, partial [Daucus carota]	1.5413e-25		10.21	10.43	11.33	11.57	10.5	10.04		9.75	9.8
Ss_all200810_23042	putative salt-inducible protein kinase [Oryza sativa Japonica Group] >gi|55773783|dbj|BAD72566.1| putative salt-inducible protein kinase [Oryza sativa Japonica Group]	0		9.97	10.27	10.86	11.31	12.15	11.38		10.52	11.29
Ss_all200810_23126	cytochrome c [Zea mays]	2.69574e-09		10.81	9.99	10.62	11.02	11.73	10.75		11.53	11.41
Ss_all200810_23190	acyl-[acyl-carrier protein] thioesterase [Triticum aestivum]	9.69225e-166		10.45	10.31	10.64	11.66	12.04	11.27		10.37	10.86
Ss_all200810_23283	glutamine synthetase [Saccharum officinarum]	0		10.2	10.13	10.29	11.13	11.52	10.33		10.38	10.24
Ss_all200810_23371	BRI1-KD interacting protein 135 [Oryza sativa Japonica Group]	2.45511e-71		10.81	10.76	11.16	10.8	11.08	10.33		11.44	11.85
Ss_all200810_23471	ran-binding protein 1 [Zea mays] >gi|195621228|gb|ACG32444.1| ran-binding protein 1 [Zea mays] >gi|238013486|gb|ACR37778.1| unknown [Zea mays]	1.1979e-05		10.04	10.27	10.97	11.65	11.79	10.95		11.99	11.76
Ss_all200810_23595	Predicted integral membrane metal-binding protein (DUF2296)			10.23	10.3	10.68	11.56	11.99	11.23		10.25	10.78
Ss_all200810_23654	heat shock 70 kDa protein 1 [Zea mays] >gi|195615766|gb|ACG29713.1| heat shock 70 kDa protein 1 [Zea mays]	5.56729e-97		9.72	10.4	10.97	11.44	11.51	10.54		9.87	9.86
Ss_all200810_23658	Aldehyde oxidase and xanthine dehydrogenase, molybdopterin binding domain containing protein, expressed [Oryza sativa Japonica Group]	1.76823e-64		10.39	10.2	10.11	10.78	11.64	11.13		11.11	11
Ss_all200810_23701	monodehydroascorbate reductase [Brachypodium distachyon]	2.37179e-71		10.21	9.79	10.38	11.57	11.82	10.02		9.94	10.37
Ss_all200810_23749	RecName: Full=DEAD-box ATP-dependent RNA helicase 56 >gi|57899406|dbj|BAD88053.1| putative HLA-B associated transcript 1 [Oryza sativa Japonica Group] >gi|215695226|dbj|BAG90417.1| unnamed protein product [Oryza sativa Japonica Group] >gi|258618301|gb|ACV83946.1| DExD box helicase protein HLA-B associated transcript 1 [Oryza sativa Japonica Group]	1.21807e-102		10.66	10.63	11.44	11.8	11.84	10.4		11.78	12.05
Ss_all200810_23824	putative relA/spoT homologous protein RSH2 [Oryza sativa Japonica Group]	4.60155e-163		10.59	10.16	10.82	10.26	11.02	9.29		9.71	10.35
Ss_all200810_23892	putative aldehyde dehydrogenase MIS1 [Cleistogenes songorica]	2.699e-106		10.58	10.74	11.19	11.52	11.14	10.71		10.3	10.52
Ss_all200810_24053	putative plastid (p)ppGpp synthase [Oryza sativa Japonica Group]	3.36039e-29		10.56	10.56	10.86	11.62	11.35	10.55		10.37	10.3
Ss_all200810_24232	ferrochelatase-2 [Zea mays] >gi|195639524|gb|ACG39230.1| ferrochelatase-2 [Zea mays] >gi|219885337|gb|ACL53043.1| unknown [Zea mays] >gi|223947211|gb|ACN27689.1| unknown [Zea mays]	0		10.27	9.76	10.14	11.15	12.04	10.35		10.47	11.07
Ss_all200810_2474	retrotransposon protein, putative, LINE subclass [Oryza sativa Japonica Group]	1.64715e-19		9.88	11.03	11.07	10.92	10.73	10.77		10.21	10.11
Ss_all200810_24807	putative RNA-binding protein [Oryza sativa Japonica Group]	9.25958e-134		10.62	10.93	11.79	11.5	11	10.1		11.62	11.81
Ss_all200810_25016	PREDICTED: uncharacterized aarF domain-containing protein kinase At1g71810, chloroplastic-like [Brachypodium distachyon]	9.78004e-111		10.7	10.56	10.99	11.1	11.48	9.86		9.82	10.58
Ss_all200810_2566	transitional endoplasmic reticulum ATPase-like [Oryza sativa Japonica Group]	0		10.27	10.56	11.03	11.66	11.79	10.39		11.64	11.22
Ss_all200810_25710	nuclear transcription factor Y subunit B [Zea mays] >gi|22380|emb|CAA42234.1| CAAT-box DNA binding protein subunit B (NF-YB) [Zea mays]	4.45105e-74		10.41	10.31	10.58	10.86	11.82	10.62		10.68	10.8
Ss_all200810_25729	hexose transporter [Hordeum vulgare subsp. vulgare]	8.92964e-34		10.16	10.24	11.03	10.82	12.05	10.12		10.16	10.52
Ss_all200810_25784	retrotransposon protein, putative, unclassified [Oryza sativa Japonica Group]	2.39673e-28		9.73	10.76	10.76	10.7	10.63	10.53		10.16	9.9
Ss_all200810_26164	PREDICTED: C2 domain-containing protein At1g53590-like [Brachypodium distachyon]	3.80059e-10		10.12	10.43	10.52	11.27	12.34	11.4		10.95	10.63
Ss_all200810_26267	retrotransposon protein, putative, unclassified [Oryza sativa Japonica Group]	8.84764e-15		9.78	11.43	11.59	11.5	11.14	11.2		10.52	9.65
Ss_all200810_2639	plant-specific domain TIGR01589 family protein [Zea mays] >gi|194693642|gb|ACF80905.1| unknown [Zea mays] >gi|195622668|gb|ACG33164.1| plant-specific domain TIGR01589 family protein [Zea mays]	1.614e-38		9.88	10.1	10.39	11.22	11.2	10.53		10.13	9.85
Ss_all200810_2751	PQ loop repeat family protein [Zea mays]	7.097e-45		10.59	10.47	10.09	11.18	12.23	11.12		10.97	11.33
Ss_all200810_2764	Os03g0305600 [Oryza sativa Japonica Group] >gi|108707728|gb|ABF95523.1| mitochondrial import inner membrane translocase subunit Tim17/Tim22/Tim23 family protein, putative, expressed [Oryza sativa Japonica Group] >gi|113548355|dbj|BAF11798.1| Os03g0305600 [Oryza sativa Japonica Group] >gi|215686584|dbj|BAG88837.1| unnamed protein product [Oryza sativa Japonica Group]	7.14839e-14		9.89	10.19	10.91	11.81	11.44	10.36		9.89	9.97
Ss_all200810_28278	PREDICTED: mitogen-activated protein kinase kinase kinase YODA-like isoform X2 [Setaria italica]			9.92	10.07	10.17	10.75	11.45	10.76		10.63	10.57
Ss_all200810_2905	PREDICTED: stress protein DDR48-like [Setaria italica]			10.88	10.9	11.39	11.25	10.46	10.02		9.64	9.61
Ss_all200810_2957	phospholipid transfer protein 1 [Zea diploperennis]	1.43592e-15		10.73	10.88	10.94	11.25	11.35	10.1		12.06	11.85
Ss_all200810_29771	RRNA intron-encoded homing endonuclease [Medicago truncatula] >gi|355515722|gb|AES97345.1| RRNA intron-encoded homing endonuclease [Medicago truncatula]	6.77442e-11		10.24	11.7	11.08	11.01	11.16	11.88		13.85	12.7
Ss_all200810_3015	RuBisCo subunit binding-protein beta subunit [Zea mays]	0		10.47	10.55	11.14	11.14	10.77	10.09		11.82	12.36
Ss_all200810_30241	PREDICTED: DUF21 domain-containing protein At4g14240-like isoform 2 [Brachypodium distachyon]	2.66653e-07		10.08	9.93	10.63	11.49	11.83	10.82		9.96	10.26
Ss_all200810_30296	Os09g0346400 [Oryza sativa Japonica Group] >gi|42733462|dbj|BAD11328.1| BRI1-KD interacting protein 103 [Oryza sativa Japonica Group] >gi|50252360|dbj|BAD28467.1| BRI1-KD interacting protein 103 [Oryza sativa Japonica Group] >gi|50252882|dbj|BAD29113.1| BRI1-KD interacting protein 103 [Oryza sativa Japonica Group] >gi|113631171|dbj|BAF24852.1| Os09g0346400 [Oryza sativa Japonica Group] >gi|215713…	1.17362e-85		10.77	10.77	11.57	11.28	12.07	10.41		11.73	11.99
Ss_all200810_30462	glucan endo-1,3-beta-glucosidase precursor [Zea mays] >gi|195629748|gb|ACG36515.1| glucan endo-1,3-beta-glucosidase precursor [Zea mays]	2.88826e-122		10.48	10.24	10.4	10.88	11.63	10.49		11.21	11.5
Ss_all200810_30624	ribosomal protein [Bromus inermis]	2.5146e-115		10.64	11.11	12.04	11.56	10.74	9.81		11.59	12.64
Ss_all200810_30667	glutamate-1-semialdehyde 2,1-aminomutase [Zea mays]	1.02893e-117		10.86	10.83	11.45	11.12	11.7	10.24
Ss_all200810_31112	Metallo-dependent phosphatases			10.27	10.19	10.67	11.96	12.48	10.87		9.72	10.41
Ss_all200810_3114	cytochrome C [Oryza sativa Indica Group]	1.1683e-57		10.45	10.07	10.53	11.83	11.82	11.02		11.86	11.63
Ss_all200810_31274	PREDICTED: GTP pyrophosphokinase-like [Brachypodium distachyon]	2.89756e-47		10.93	10.3	11.16	11.65	12.23	10.15		10.1	10.32
Ss_all200810_31297	retrotransposon protein, putative, unclassified [Oryza sativa Japonica Group]	1.71697e-43		10.32	11.51	11.37	11.22	11.23	11.38		10.78	10.89
Ss_all200810_31410	CBL-interacting protein kinase 25 [Oryza sativa Japonica Group]	6.06237e-58		11.12	10.53	10.72	10.33	12.71	10.48		10.37	10.25
Ss_all200810_31771	pyruvate decarboxylase [Fragaria x ananassa]	4.32676e-21		9.74	10.07	10.51	11.79	12.22	11.23		10.11	10.54
Ss_all200810_31893	PREDICTED: ABC transporter C family member 2-like [Brachypodium distachyon]	2.58608e-60		10.11	10.05	10.28	10.5	12.35	10.5		10.4	10.8
Ss_all200810_32159	group 3 late embryogenesis abundant protein, partial [Triticum aestivum]	2.73344e-06		9.72	10.02	10.71	11.49	12.12	11.04		10.57	10.46
Ss_all200810_32165	putative delta-1-pyrroline-5-carboxylate synthetase, partial [Lolium perenne]	4.15245e-82		9.8	10.32	12.1	11.88	10.31	10		9.9	10.04
Ss_all200810_32436	PREDICTED: myosin-14-like isoform X1 [Setaria italica]			10.47	10.76	10.95	11.26	11.47	11.49		10.6	10.52
Ss_all200810_3248	putative glutathione peroxidase [Oryza sativa Japonica Group]	8.3987e-91		10.03	10.46	11.45	11.73	11.23	10.35		10.55	9.66
Ss_all200810_32623	putative universal stress protein [Elaeis guineensis]	7.7248e-18		9.53	9.62	10.97	11.42	11.41	10.42		10.14	9.78
Ss_all200810_32641	aldose reductase [Zea mays]	1.19965e-49		9.73	9.71	9.93	11.04	11.7	10.34		10.52	10.24
Ss_all200810_3265	PREDICTED: chaperone protein dnaJ 6-like [Setaria italica]			9.76	10.04	10.5	11.18	11.43	10.54		9.78	9.74
Ss_all200810_3338	dnaJ domain containing protein [Zea mays] >gi|195616904|gb|ACG30282.1| dnaJ domain containing protein [Zea mays]	1.57242e-22		9.9	9.99	9.91	10.85	11.63	11.02		10.25	10.67
Ss_all200810_3356	Os03g0833900 [Oryza sativa Japonica Group] >gi|40714681|gb|AAR88587.1| putative deoxycytidine deaminase [Oryza sativa Japonica Group] >gi|108711941|gb|ABF99736.1| Guanine deaminase, putative, expressed [Oryza sativa Japonica Group] >gi|113550284|dbj|BAF13727.1| Os03g0833900 [Oryza sativa Japonica Group] >gi|215707116|dbj|BAG93576.1| unnamed protein product [Oryza sativa Japonica Group] >gi|218194…	1.96597e-112		10.28	10.33	10.31	11.07	11.92	10.99		10.47	10.64
Ss_all200810_3404	Os03g0436400 [Oryza sativa Japonica Group] >gi|53370690|gb|AAU89185.1| progesterone 5-beta-reductase, putative [Oryza sativa Japonica Group] >gi|53370731|gb|AAU89226.1| expressed protein [Oryza sativa Japonica Group] >gi|108709013|gb|ABF96808.1| progesterone 5-beta-reductase, putative, expressed [Oryza sativa Japonica Group] >gi|113548911|dbj|BAF12354.1| Os03g0436400 [Oryza sativa Japonica Group]…	1.17236e-57		10.13	9.97	10.19	10.91	11.51	10.83		11.14	10.93
Ss_all200810_34218	arsenical pump-driving ATPase [Zea mays]	4.55008e-47		10.35	9.97	10.45	11.08	11.94	10.37		10.65	11.14
Ss_all200810_34311	PREDICTED: WPP domain-interacting protein 1-like [Brachypodium distachyon]	1.79121e-44		9.67	9.89	10.53	11.34	11.7	10.59		10.07	10.11
Ss_all200810_346	Os06g0725900 [Oryza sativa Japonica Group] >gi|75321991|sp|Q5Z974.1|FTSH1_ORYSJ RecName: Full=ATP-dependent zinc metalloprotease FTSH 1, chloroplastic; Short=OsFTSH1; Flags: Precursor >gi|54291028|dbj|BAD61706.1| putative chloroplast FtsH protease [Oryza sativa Japonica Group] >gi|113596665|dbj|BAF20539.1| Os06g0725900 [Oryza sativa Japonica Group] >gi|215694335|dbj|BAG89328.1| unnamed protein pr…	2.15713e-24		10.17	10.25	10.59	11.98	12.19	11.31		11.57	11.42
Ss_all200810_35575	retrotransposon protein, putative, Ty3-gypsy subclass [Oryza sativa Japonica Group]	8.83411e-28		10.94	11.25	11.11	11.03	11.33	11.23		11.11	10.57
Ss_all200810_3569	PREDICTED: probable mannan synthase 7-like [Brachypodium distachyon]	0		10.52	10.75	11.39	12.62	11.44	10.81		10.4	10.6
Ss_all200810_36301	Os06g0152200 [Oryza sativa Japonica Group] >gi|3618316|dbj|BAA33204.1| zinc finger protein [Oryza sativa Japonica Group] >gi|55296631|dbj|BAD69333.1| zinc-finger protein R2931 [Oryza sativa Japonica Group] >gi|55297284|dbj|BAD69069.1| zinc-finger protein R2931 [Oryza sativa Japonica Group] >gi|113594874|dbj|BAF18748.1| Os06g0152200 [Oryza sativa Japonica Group] >gi|125554117|gb|EAY99722.1| hypoth…	1.03099e-11		10.09	10.11	10.49	11.01	12	11.25		10.54	11.06
Ss_all200810_36509	40S ribosomal protein S15 [Zea mays] >gi|242047628|ref|XP_002461560.1| hypothetical protein SORBIDRAFT_02g004720 [Sorghum bicolor] >gi|195605680|gb|ACG24670.1| 40S ribosomal protein S15 [Zea mays] >gi|195610984|gb|ACG27322.1| 40S ribosomal protein S15 [Zea mays] >gi|195617474|gb|ACG30567.1| 40S ribosomal protein S15 [Zea mays] >gi|223946215|gb|ACN27191.1| unknown [Zea mays] >gi|241924937|gb|EER98…	1.43663e-62		10.04	10.61	11.42	11.42	10.69	9.66		11.86	11.85
Ss_all200810_3662	60S ribosomal protein L37 [Zea mays]	1.60756e-31		10.72	10.69	11.18	10.96	10.29	10.3		11.87	11.7
Ss_all200810_36695	putative glucose-6-phosphate/phosphate- translocator precursor [Oryza sativa Japonica Group] >gi|28564763|dbj|BAC57677.1| putative glucose-6-phosphate/phosphate- translocator precursor [Oryza sativa Japonica Group] >gi|50508555|dbj|BAD30854.1| putative glucose-6-phosphate/phosphate- translocator precursor [Oryza sativa Japonica Group]	2.00354e-43		11	11.18	10.74	10.8	10.96	11.2		12.28	12.11
Ss_all200810_3707	anthranilic acid methyltransferase 1 [Zea mays]	5.80199e-74		10.94	11.45	11.34	10.94	11	10.86		10.6	10.26
Ss_all200810_37339	putative glucosyl transferase [Sporobolus stapfianus]	9.57187e-56		10.02	10.14	10.24	10.4	12.11	10.12		10.59	10.55
Ss_all200810_37582	CIPK-like protein 1 [Zea mays] >gi|187728986|gb|ACD31529.1| CBL-interacting protein kinase [Zea mays] >gi|195614162|gb|ACG28911.1| CIPK-like protein 1 [Zea mays] >gi|195931953|gb|ACG56676.1| putative protein kinase [Zea mays]	0		11.13	10.64	10.71	10.62	11.74	9.92		11.64	12.17
Ss_all200810_37613	Os04g0409900 [Oryza sativa Japonica Group] >gi|54112224|gb|AAV28812.1| neutral/alkaline invertase 4 [Oryza sativa Indica Group] >gi|255675436|dbj|BAF14640.2| Os04g0409900, partial [Oryza sativa Japonica Group]	3.60267e-39		9.65	9.79	10.86	11.36	11.42	10.44		10	9.87
Ss_all200810_3763	AP2-like ethylene-responsive transcription factor ANT [Medicago truncatula] >gi|355512875|gb|AES94498.1| AP2-like ethylene-responsive transcription factor ANT [Medicago truncatula]	4.82848e-08		10.69	10.52	10.48	10.5	10.55	10.88		10.68	10.34
Ss_all200810_37688	putative retroelement protein [Sorghum bicolor]	8.56785e-61		9.74	11.05	11.09	10.9	10.64	10.9		10.23	10.46
Ss_all200810_38284	3-ketoacyl-CoA thiolase 2, peroxisomal precursor [Zea mays] >gi|195634961|gb|ACG36949.1| 3-ketoacyl-CoA thiolase 2, peroxisomal precursor [Zea mays]	2.78403e-124		10.93	10.47	10.86	11.44	12.18	10.45		11.59	11.98
Ss_all200810_38506	Os02g0276500 [Oryza sativa Japonica Group] >gi|75125865|sp|Q6K7V6.1|TOCC_ORYSJ RecName: Full=Probable tocopherol cyclase, chloroplastic; AltName: Full=Vitamin E pathway gene 1 protein; Flags: Precursor >gi|47848030|dbj|BAD21816.1| putative tocopherol cyclase [Oryza sativa Japonica Group] >gi|50252496|dbj|BAD28673.1| putative tocopherol cyclase [Oryza sativa Japonica Group] >gi|113536076|dbj|BAF08…	4.05685e-177		9.87	9.81	11.69	12.32	11.41	9.75		9.64	9.78
Ss_all200810_3977	embryonic protein DC-8 precursor [Zea mays] >gi|195604380|gb|ACG24020.1| embryonic protein DC-8 [Zea mays]	4.08343e-07		10.27	10.26	10.64	12.12	12.26	11.28		10.42	10.57
Ss_all200810_39826	PREDICTED: SNF1-related protein kinase regulatory subunit gamma-like PV42a-like [Brachypodium distachyon]	9.42103e-05		10.12	10.17	10.43	11.52	12.21	11.08		10.64	10.21
Ss_all200810_40106	putative hexose transporter [Oryza sativa Japonica Group] >gi|49389207|dbj|BAD26495.1| putative hexose transporter [Oryza sativa Japonica Group]	0		9.62	9.81	10.51	11.43	11.3	10		9.49	9.44
Ss_all200810_4014	putative HGA1 [Oryza sativa Japonica Group] >gi|42409108|dbj|BAD10358.1| putative HGA1 [Oryza sativa Japonica Group]	1.2442e-45		10.69	10.43	10.63	11.22	11.68	10.62		10.85	10.9
Ss_all200810_4044	S-adenosylmethionine synthetase [Cleistogenes songorica]	0		10.82	10.95	11.48	10.85	11.89	9.53		11.03	10.97
Ss_all200810_40654	14-3-3-like protein [Zea mays] >gi|194693146|gb|ACF80657.1| unknown [Zea mays]	1.14012e-106		9.81	9.67	10.16	11.08	11.88	10.16		10.08	10.1
Ss_all200810_41043	alpha/beta-Hydrolases			10.3	10.27	10.39	11.5	12.11	10.96		10.6	10.56
Ss_all200810_41303	PREDICTED: protein transport protein sec-23-like [Brachypodium distachyon]	1.93122e-121		9.91	9.91	10.5	10.86	11.31	9.63		9.5	10.04
Ss_all200810_41452	putative galactinol--sucrose galactosyltransferase 2 [Arabidopsis thaliana] >gi|269969644|sp|Q94A08.2|RFS2_ARATH RecName: Full=Probable galactinol--sucrose galactosyltransferase 2; AltName: Full=Protein SEED IMBIBITION 2; AltName: Full=Raffinose synthase 2 >gi|6706423|emb|CAB66109.1| imbibition protein homolog [Arabidopsis thaliana] >gi|332646144|gb|AEE79665.1| putative galactinol--sucrose galact…	9.9825e-48		9.52	10.69	12.29	11.1	12.99	10.53		10.48	10.85
Ss_all200810_42977	PREDICTED: pumilio homolog 24-like [Setaria italica]			10.65	10.93	11.26	10.99	10.51	10.72		11.45	11.95
Ss_all200810_43092	putative amino acid binding protein, partial [Lolium perenne]	3.24772e-13		10.56	10.68	11.02	11.89	11.72	11.03		10.74	10.7
Ss_all200810_43126	putative raffinose synthase or seed imbibition protein [Oryza sativa Japonica Group] >gi|108711674|gb|ABF99469.1| Raffinose synthase or seed imbibition protein Sip1 containing protein, expressed [Oryza sativa Japonica Group] >gi|215694367|dbj|BAG89360.1| unnamed protein product [Oryza sativa Japonica Group]	1.17253e-42		9.73	10.02	11.63	10.32	12.76	10.15		11.19	11.39
Ss_all200810_4336	RING finger and CHY zinc finger domain-containing protein 1 [Zea mays]	2.85993e-136		10.42	10.5	11.22	10.86	12.25	10.4		9.36	10.17
Ss_all200810_43912	PREDICTED: protein LE25-like [Setaria italica]			10.06	9.98	10.37	11.57	12.07	10.93		10.36	10.38
Ss_all200810_44228	Os03g0843300 [Oryza sativa Japonica Group] >gi|41469632|gb|AAS07355.1| putative late embryogenesis abundant protein [Oryza sativa Japonica Group] >gi|108712035|gb|ABF99830.1| salt tolerance protein, putative, expressed [Oryza sativa Japonica Group] >gi|108712036|gb|ABF99831.1| salt tolerance protein, putative, expressed [Oryza sativa Japonica Group] >gi|108712037|gb|ABF99832.1| salt tolerance pro…	1.89e-122		10.15	10.11	10.79	10.85	11.47	10.05		10.22	9.86
Ss_all200810_44292	60S ribosomal protein L4 [Zea mays] >gi|195606864|gb|ACG25262.1| 60S ribosomal protein L4 [Zea mays]	8.84071e-124		10.31	11.01	11.66	11.46	10.69	9.92		11.82	11.32
Ss_all200810_44512	PREDICTED: probable nucleoredoxin 2-like [Brachypodium distachyon]	1.10575e-13		9.29	9.85	10.48	11.2	11.54	10.39		9.79	9.73
Ss_all200810_4488	LOC100281089 [Zea mays] >gi|195611660|gb|ACG27660.1| AMP-binding protein [Zea mays] >gi|238011192|gb|ACR36631.1| unknown [Zea mays]	2.16866e-155		10.06	9.99	10.44	10.42	11.79	9.94		10.65	10.6
Ss_all200810_45041	retrotransposon protein, putative, unclassified [Oryza sativa Japonica Group]	1.95132e-13		10.21	11.37	11.52	11.39	11.03	11.32		10.49	10.83
Ss_all200810_455	terpene synthase 2 [Zea mays] >gi|195609664|gb|ACG26662.1| terpene synthase 2 [Zea mays]	4.12676e-149		10.74	10.96	11.44	10.56	10.54	10.72		10.33	10.12
Ss_all200810_45527	voltage-gated potassium channel beta subunit [Zea mays] >gi|195622308|gb|ACG32984.1| voltage-gated potassium channel beta subunit [Zea mays]	1.96453e-46		9.66	9.89	10.69	11.5	11.67	10.15		10.39	10.24
Ss_all200810_4560	RecName: Full=Thioredoxin-like 3-1, chloroplastic	1.31807e-71		10.62	10.55	10.65	10.72	11.09	10.89		11.19	11.27
Ss_all200810_45682	nucleoside N-ribohydrolase 1a [Zea mays]	1.16698e-125		11.16	10.67	11	11.04	11.09	10.39		10.56	10.64
Ss_all200810_45744	heavy metal transporter [Hordeum vulgare] >gi|326496214|dbj|BAJ94569.1| predicted protein [Hordeum vulgare subsp. vulgare]	8.25058e-11		11.05	10.39	10.56	10.92	12.58	10.31		10.37	10.78
Ss_all200810_46273	Os08g0487800 [Oryza sativa Japonica Group] >gi|42408259|dbj|BAD09415.1| putative heat-shock protein [Oryza sativa Japonica Group] >gi|113624072|dbj|BAF24017.1| Os08g0487800 [Oryza sativa Japonica Group] >gi|218201354|gb|EEC83781.1| hypothetical protein OsI_29679 [Oryza sativa Indica Group]	1.36115e-15		10.48	10.64	10.97	11.2	10.73	10.65		11.88	11.94
Ss_all200810_46845	40S ribosomal protein S7, putative, expressed [Oryza sativa Japonica Group] >gi|125543490|gb|EAY89629.1| hypothetical protein OsI_11158 [Oryza sativa Indica Group] >gi|125585932|gb|EAZ26596.1| hypothetical protein OsJ_10496 [Oryza sativa Japonica Group]	2.2677e-46		10.64	10.78	10.91	10.78	10.75	10.61		11.08	11.47
Ss_all200810_47380	eukaryotic translation initiation factor 3 subunit A [Zea mays] >gi|6685541|sp|Q9XHR2.1|EIF3A_MAIZE RecName: Full=Eukaryotic translation initiation factor 3 subunit A; Short=eIF3a; AltName: Full=Eukaryotic translation initiation factor 3 large subunit; AltName: Full=eIF-3-theta >gi|5106764|gb|AAD39834.1|AF073329_1 eukaryotic translation initiation factor 3 large subunit [Zea mays]	8.3247e-29		10.63	10.77	10.93	11.06	11.13	10.84		11.89	11.76
Ss_all200810_47675	putative prpol [Zea mays]	2.73736e-23		10.48	10.77	10.57	10.5	10.95	10.82		10.76	10.3
Ss_all200810_48193	putative retroelement protein [Sorghum bicolor]	6.87947e-20		9.71	10.75	10.84	10.81	10.61	10.6		10.12	9.48
Ss_all200810_48548	PREDICTED: nucleolar GTP-binding protein 2-like [Brachypodium distachyon]	7.50127e-07		10.56	11.14	12.04	11.51	10.61	10.18		10.89	10.46
Ss_all200810_48708	retrotransposon protein, putative, unclassified [Oryza sativa Japonica Group]	3.88668e-20		10.32	11.32	11.46	11.3	11.09	11.23		10.69	10.41
Ss_all200810_4883	transmembrane BAX inhibitor motif-containing protein 4 [Zea mays]	2.57911e-20		10.23	10	10.12	11.11	11.9	11.21		10.32	10.7
Ss_all200810_48959	retrotransposon protein, putative, unclassified, expressed [Oryza sativa Japonica Group] >gi|78708691|gb|ABB47666.1| retrotransposon protein, putative, unclassified, expressed [Oryza sativa Japonica Group]	7.37377e-18		9.84	10.88	10.78	10.84	10.5	10.78		9.99	10.41
Ss_all200810_49051	PREDICTED: protein PALE CRESS, chloroplastic-like [Setaria italica]			10.76	10.7	10.78	10.76	10.79	10.77		11.98	12.38
Ss_all200810_49137	peroxidase 2 precursor [Zea mays] >gi|195646698|gb|ACG42817.1| peroxidase 2 precursor [Zea mays]	8.61148e-36		10.78	10.75	11.23	11.4	11.14	10.8		11.05	10.55
Ss_all200810_4945	lipoxygenase [Zea mays] >gi|18481649|gb|AAL73499.1|AF465643_1 lipoxygenase [Zea mays]	2.26177e-70		10.86	11.08	11.96	10.53	10.52	10.33		10.25	10.15
Ss_all200810_50162	retrotransposon protein, putative, unclassified [Oryza sativa Japonica Group]	3.57722e-26		10.29	11.37	11.3	11.23	10.96	11.24		10.6	10.52
Ss_all200810_514	retrotransposon protein, putative, unclassified [Oryza sativa Japonica Group]	5.73383e-40		9.64	10.72	10.79	10.65	10.3	10.67		9.9	9.9
Ss_all200810_528	Os02g0761400 [Oryza sativa Japonica Group] >gi|46805890|dbj|BAD17203.1| zinc metalloproteinase-like [Oryza sativa Japonica Group] >gi|113537727|dbj|BAF10110.1| Os02g0761400 [Oryza sativa Japonica Group]	6.44838e-49		9.97	10.39	11.42	11.56	11.96	9.18		11.61	11.71
Ss_all200810_5431	mitogen activated protein kinase 20-1 [Oryza sativa Indica Group]	1.61589e-06		10.68	10.9	11.23	10.92	10.9	10.31		10	10.02
Ss_all200810_5517	early drought induced protein [Oryza sativa Indica Group] >gi|218187645|gb|EEC70072.1| hypothetical protein OsI_00684 [Oryza sativa Indica Group]	0		10.34	10.32	11.01	11.22	11.67	10.14		11.52	11.97
Ss_all200810_5581	PREDICTED: 2,3-dimethylmalate lyase-like isoform 1 [Brachypodium distachyon]	1.67861e-82		10.48	10.48	11.49	12.23	11.01	9.97		10.65	10.1
Ss_all200810_5583	17.7 kDa heat shock protein [Carica papaya]	1.12879e-19		10.19	10.11	10.14	11.15	12.13	10.98		10.87	10.58
Ss_all200810_5626	PREDICTED: thioredoxin-like 1-2, chloroplastic-like [Brachypodium distachyon]	1.87441e-10		9.88	9.89	11.24	11.83	11.62	9.94		10.28	10.15
Ss_all200810_5844	PREDICTED: eukaryotic translation initiation factor 3 subunit B-like [Brachypodium distachyon]	4.54585e-79		10.53	10.63	11.02	10.97	10.88	10.71		11.52	11.82
Ss_all200810_5864	acyl-CoA-like protein [Zea mays]	2.13669e-103		10.47	10.8	11.25	11.46	10.93	10.18		10.56	10.38
Ss_all200810_6186	peroxisomal multifunctional enzyme type 2 [Zea mays] >gi|195639626|gb|ACG39281.1| peroxisomal multifunctional enzyme type 2 [Zea mays]	2.23475e-77		10.45	10.3	10.61	11.43	11.94	11.04		11.48	11.51
Ss_all200810_6570	putative Huck2 pol protein [Zea luxurians]	9.33353e-27		11.08	11.18	10.96	10.92	11.33	11.13		11.32	10.59
Ss_all200810_6723	PREDICTED: dehydrin DHN2-like [Brachypodium distachyon]	1.84767e-05		10.28	10.53	10.72	11.11	11.69	11.41		10.9	10.96
Ss_all200810_6765	xylanase inhibitor [Triticum aestivum]	1.38019e-28		9.51	10.11	10.99	11.42	11.92	10.67		11.37	10.49
Ss_all200810_6771	aquaporin TIP1-1 [Zea mays] >gi|75278333|sp|O64964.1|TIP11_MAIZE RecName: Full=Aquaporin TIP1-1; AltName: Full=Tonoplast intrinsic protein 1-1; AltName: Full=ZmTIP1-1; AltName: Full=ZmTIP1;1; Short=ZmTIP1 >gi|3004950|gb|AAC09245.1| tonoplast intrinsic protein [Zea mays] >gi|29650731|gb|AAO86709.1| tonoplast water channel [Zea mays] >gi|194703372|gb|ACF85770.1| unknown [Zea mays] >gi|194703756|gb|…	4.21037e-87		10.26	9.95	10.96	11	11.46	10.91		11.36	11.1
Ss_all200810_6816	DNA helicase homolog, putative [Musa acuminata]	6.43302e-127		10.02	11.15	11	10.95	10.87	10.92		10.4	10.15
Ss_all200810_6895	PREDICTED: probable carboxylesterase 2-like [Brachypodium distachyon]	6.09395e-13		9.99	10.17	10.28	11.89	11.59	10.99		10.3	10.09
Ss_all200810_6927	beta-D-glucan exohydrolase [Triticum aestivum]	1.20238e-46		10.22	10.09	10.21	11.43	12.05	10.4		10.58	10.38
Ss_all200810_6976	lactoylglutathione lyase [Zea mays] >gi|194700264|gb|ACF84216.1| unknown [Zea mays] >gi|195628124|gb|ACG35892.1| lactoylglutathione lyase [Zea mays]	1.79431e-93		9.82	10.06	10.23	10.76	12.04	10.66		10.95	10.9
Ss_all200810_7076	delta 1-pyrroline-5-carboxylate synthetase 1 [Sorghum bicolor]	9.74119e-18		10.85	10.93	11.33	11.87	10.98	11.22		10.62	10.58
Ss_all200810_7079	cytokinin-O-glucosyltransferase 2 [Zea mays] >gi|195625460|gb|ACG34560.1| cytokinin-O-glucosyltransferase 2 [Zea mays]	1.9061e-117		10.73	11.01	10.92	11.01	11.3	11.23		11.68	11.81
Ss_all200810_7084	ARIADNE-like protein [Oryza sativa Japonica Group]	0		10.35	10.39	10.99	11.37	11.84	10.27		10.95	11.26
Ss_all200810_7247	LOC100285911 [Zea mays] >gi|195654525|gb|ACG46730.1| inner membrane protein ALBINO3 [Zea mays] >gi|223974117|gb|ACN31246.1| unknown [Zea mays]	1.37153e-163		10.77	10.67	11.01	11.67	12.02	10.56		12.08	12.42
Ss_all200810_7274	transaldolase 2 [Oryza sativa Indica Group]	2.16151e-83		10.41	10.45	10.76	10.8	11.3	10.25		11.92	11.62
Ss_all200810_7281	PREDICTED: peroxidase 2-like [Brachypodium distachyon]	1.34906e-05		10.66	10.84	10.9	10.96	11.17	11.14		12.69	12.49
Ss_all200810_7335	Os07g0168800 [Oryza sativa Japonica Group] >gi|75146195|sp|Q7Y1W9.1|SAP9_ORYSJ RecName: Full=Zinc finger A20 and AN1 domain-containing stress-associated protein 9; Short=OsSAP9 >gi|30908921|gb|AAP37480.1| putative A20/AN1-type zinc finger protein ZFP177 [Oryza sativa Japonica Group] >gi|50509728|dbj|BAD31780.1| putative zinc finger protein 216 [Oryza sativa Japonica Group] >gi|113610521|dbj|BAF20…	1.04163e-51		11.24	10.85	11.09	11.37	11.51	10.1		10.96	10.79
Ss_all200810_7378	PREDICTED: UDP-glycosyltransferase 85A3-like [Brachypodium distachyon]	4.4943e-47		10.53	10.38	10.6	10.82	10.99	10.63		10.64	10.16
Ss_all200810_7623	PREDICTED: abscisic acid-inducible protein kinase-like isoform 2 [Brachypodium distachyon]	5.41139e-08		10.01	10.27	10.68	11.38	11.62	10.99		11.29	11.39
Ss_all200810_7637	DEAD/DEAH box helicase family protein, expressed [Oryza sativa Japonica Group] >gi|215686855|dbj|BAG89705.1| unnamed protein product [Oryza sativa Japonica Group]	0		9.83	10.86	12.08	11.81	11.23	10.45		12.82	13.2
Ss_all200810_7650	PREDICTED: GDSL esterase/lipase At5g45910-like isoform 1 [Brachypodium distachyon]	1.55195e-21		9.91	9.82	10.12	11.44	11.8	10.81		10.16	10.22
Ss_all200810_7855	histone H3 [Rubus idaeus]	3.08838e-68		10.54	10.46	10.43	11.47	11.16	10.1		11.72	11.36
Ss_all200810_7973	TLD			10.33	10.19	10.84	11.8	11.3	10.58		10.18	9.97
Ss_all200810_8177	PREDICTED: cysteine proteinase inhibitor 8-like [Brachypodium distachyon]	4.90939e-10		10.82	10.42	10.18	10.59	11.4	11.28		11.37	11
Ss_all200810_8364	farnesylated protein 2 [Zea mays]	1.19437e-52		9.77	9.62	10.96	11.83	11.84	9.73		10.31	10.34
Ss_all200810_837	auxin efflux carrier family protein-like [Oryza sativa Japonica Group]	7.14961e-61		10.42	10.63	10.64	11.67	11.77	10.89		10.37	10.5
Ss_all200810_8753	putative glycine-rich protein [Sporobolus stapfianus]	3.25181e-07		10.21	10.13	10.29	10.89	11.94	10.94		11.32	11.21
Ss_all200810_8887	Dehydrin			9.94	9.9	10.03	10.69	11.75	10.87		10.41	10.07
Ss_all200810_9247	PREDICTED: probable chlorophyll(ide) b reductase NYC1, chloroplastic-like [Brachypodium distachyon]	1.06503e-60		10.93	10.82	11.13	11.45	11.65	11.05		11.68	12.09
Ss_all200810_9337	CRAL/TRIO domain			10.39	10.46	10.84	11.59	11.57	10.51		10.13	10.33
Ss_all200810_9598	PREDICTED: oxysterol-binding protein-related protein 3A-like [Brachypodium distachyon]	1.2532e-179		10.23	10.17	10.66	10.37	11.4	9.66		11.15	11.34
Ss_all200810_963	CBL-interacting protein kinase 25 [Oryza sativa Japonica Group]	2.62683e-48		10.48	9.93	9.91	10.44	11.79	10.93		9.9	9.8
Ss_all200810_9678	lethal leaf-spot 1 [Zea mays]	0		10.76	10.33	11.06	11.85	12.73	10.61		11.39	11.45
Ss_all200810_9729	retrotransposon protein, putative, unclassified [Oryza sativa Japonica Group]	1.94111e-42		9.84	11	10.93	10.79	10.54	10.85		10.1	10.44
Ss_all200810_1089	Ubiquitin-like protein [Medicago truncatula] >gi|355501494|gb|AES82697.1| Ubiquitin-like protein [Medicago truncatula]	5.52187e-154		13.2	12.6	12.71	12.67	12.85	11.59		13.61	13.71
Ss_all200810_11960	polyubiquitin [Cicer arietinum]	7.06401e-29		12.54	12.82	12.71	12.91	13.06	12.64		13.31	13.58
Ss_all200810_1236	polyubiquitin, partial [Oryza sativa Indica Group]	9.08019e-44		12.61	12.43	12.73	12.98	13.04	11.49		13.32	13.4
Ss_all200810_14261	putative gag-pol precursor -orf2 [Zea mays]	9.76651e-11		12.49	12.77	12.61	12.67	12.84	12.72		12.72	12.07
Ss_all200810_15930	glyceraldehyde-3-phosphate dehydrogenase [Cleistogenes songorica]	5.63773e-57		13.14	12.57	13.13	12.71	13.99	11.83		12.57	12.61
Ss_all200810_1841	elongation factor 1-alpha [Capsicum annuum]	4.77729e-47		13.17	13.12	13.59	13.36	12.87	12.55		13.79	13.85
Ss_all200810_18722	ubiquitin [Catharanthus roseus]	1.42782e-54		12.92	12.75	12.77	12.97	13.16	11.67		13.15	13.38
Ss_all200810_2105	aminotransferase [Triticum aestivum]	2.04371e-164		12.48	12.37	13.51	13.93	13.39	12.08		11.75	12.3
Ss_all200810_22823	polyubiquitin 10 [Arachis hypogaea]	7.39104e-109		12.81	12.71	12.79	12.73	12.81	11.25		13.02	13.14
Ss_all200810_2838	polyubiquitin [Cicer arietinum]	7.34682e-33		13.17	12.51	12.42	12.59	13.1	12.1		13.83	13.88
Ss_all200810_29772	aspartic protease [Oryza sativa] >gi|1711289|dbj|BAA06875.1| aspartic protease [Oryza sativa]	1.78835e-49		12.95	12.96	13.58	13.62	13.65	12.05		13.81	14.06
Ss_all200810_3212	50S ribosomal protein L6 [Zea mays] >gi|195620388|gb|ACG32024.1| 50S ribosomal protein L6 [Zea mays] >gi|223973335|gb|ACN30855.1| unknown [Zea mays]	3.38432e-41		13.18	13.16	13.26	13.28	12.94	12.71		14.07	14.33
Ss_all200810_33147	aspartic protease [Oryza sativa] >gi|1711289|dbj|BAA06875.1| aspartic protease [Oryza sativa]	4.08375e-49		12.71	12.62	13.3	13.21	13.57	11.56		13.64	13.9
Ss_all200810_3348	hydroxyproline-rich glycoprotein-like [Oryza sativa Japonica Group]	4.51931e-28		12.89	13.1	12.95	12.87	12.81	12.89		12.72	12.65
Ss_all200810_347	Cell division protein ftsH, putative [Ricinus communis] >gi|223540420|gb|EEF41989.1| Cell division protein ftsH, putative [Ricinus communis]	0		12.52	12.56	13.09	12.85	12.98	11.64		13.73	14.1
Ss_all200810_38583	putative nucleic acid-binding protein [Oryza sativa Japonica Group] >gi|125604308|gb|EAZ43633.1| hypothetical protein OsJ_28256 [Oryza sativa Japonica Group] >gi|215697914|dbj|BAG92121.1| unnamed protein product [Oryza sativa Japonica Group]	9.12624e-62		12.64	12.69	13.11	13.42	13.17	12.05		14.16	14.36
Ss_all200810_4045	cysteine proteinase 1 precursor [Zea mays] >gi|1706260|sp|Q10716.1|CYSP1_MAIZE RecName: Full=Cysteine proteinase 1; Flags: Precursor >gi|643597|dbj|BAA08244.1| cysteine proteinase [Zea mays]	0		12.48	12.33	12.63	12.85	13.15	12.44		13.83	13.58
Ss_all200810_42076	putative cycloartenol synthase [Oryza sativa]	3.62566e-50		12.35	12.32	13.02	13.36	13.1	12		12.04	11.93
Ss_all200810_42504	polyubiquitin [Arabidopsis thaliana]	2.26826e-50		13.07	12.87	12.68	12.87	13.09	12.14		13.36	13.55
Ss_all200810_43893	aldehyde dehydrogenase, putative [Oryza sativa Japonica Group]	9.21798e-35		12.6	12.61	12.96	13.24	13.04	11.98		13.54	13.55
Ss_all200810_5513	glyoxalase I [Oryza sativa Japonica Group]	0		12.32	12.67	13.42	13.5	13.16	12.05		12.2	11.92
Ss_all200810_7342	flavonoid o-methyltransferase related [Populus trichocarpa]	2.41969e-15		13.37	13.3	13.14	12.71	12.52	12.8		12.24	12.38
Ss_all200810_7672	putative retrotransposon-like protein [Oryza sativa Japonica Group] >gi|108709856|gb|ABF97651.1| hypothetical protein LOC_Os03g42160 [Oryza sativa Japonica Group]	1.27641e-16		12.67	12.87	12.82	12.77	12.89	12.9		12.8	12.39
Ss_all200810_864	hexose transporter [Hordeum vulgare subsp. vulgare]	3.75036e-166		12.52	12.51	13.35	13.84	13.57	11.94		12.05	12.16
Ss_all200810_8912	retrotransposon protein, putative, Ty3-gypsy subclass [Oryza sativa Japonica Group]	8.98925e-05		11.64	12.71	12.79	12.66	12.32	12.61		11.97	11.58
Ss_all200810_15050	putative strictosidine synthase [Oryza sativa Japonica Group] >gi|108711104|gb|ABF98899.1| Strictosidine synthase family protein, expressed [Oryza sativa Japonica Group] >gi|125545736|gb|EAY91875.1| hypothetical protein OsI_13523 [Oryza sativa Indica Group]	1.85692e-11		7.16	7.69	6.76	7.02	6.25	6.21		5.78	5.48
Ss_all200810_16261	retrotransposon protein, putative, unclassified [Oryza sativa Japonica Group]	1.46977e-27		7.23	7.76	7.01	7.31	5.92	6.77		6.27	5.15
Ss_all200810_22306	PREDICTED: villin-4-like [Brachypodium distachyon]	7.36966e-09		7.1	7.48	7.17	6.8	6.23	5.56		7.81	6.55
Ss_all200810_23405	PREDICTED: cytochrome P450 89A2-like [Brachypodium distachyon]	1.80357e-23		7.54	7.3	7.03	7.03	6.23	6.07		6.56	5.08
Ss_all200810_23504	hypothetical protein MTR_5g051000 [Medicago truncatula] >gi|355515718|gb|AES97341.1| hypothetical protein MTR_5g051000 [Medicago truncatula]	1.42762e-10		7.41	8.1	7.52	7.82	6.21	6.58		6.65	8.46
Ss_all200810_24349	receptor-like protein kinase RK20-1 precursor [Zea mays] >gi|195631560|gb|ACG36675.1| receptor-like protein kinase RK20-1 [Zea mays]	8.86841e-09		8.3	7.27	6.62	7.21	6.93	7.17		8.7	9.34
Ss_all200810_30528	Cytochrome P450 family protein, expressed [Oryza sativa Japonica Group]	1.50988e-16		7.9	7.78	7.59	7.07	6.74	6.66		6.56	7.43
Ss_all200810_3275	lichenase 2-precursor-like protein [Oryza sativa Japonica Group]	2.03341e-21		8.48	8.1	7	7.05	6.25	6.67		6.64	5.84
Ss_all200810_34112	6-phosphogluconate dehydrogenase [Zea mays]	2.27235e-12		7.47	7.46	6.74	7.02	6	6.36		7.74	6.01
Ss_all200810_43795	allene oxide synthase [Hordeum vulgare subsp. vulgare]	1.73148e-13		6.96	7.9	8.37	6.13	5.12	5.37		6.54	4.87
Ss_all200810_46555	Putative protein kinase [Oryza sativa] >gi|20042880|gb|AAM08708.1|AC116601_1 Putative protein kinase [Oryza sativa Japonica Group] >gi|31429913|gb|AAP51897.1| Leucine Rich Repeat family protein [Oryza sativa Japonica Group] >gi|125573855|gb|EAZ15139.1| hypothetical protein OsJ_30556 [Oryza sativa Japonica Group]	4.36819e-30		7.28	7.69	6.84	7.29	6.23	6.99		5.58	5.11
Ss_all200810_4786	RecName: Full=Glutamate receptor 3.1; AltName: Full=Ligand-gated ion channel 3.1; Flags: Precursor >gi|32487556|emb|CAE03759.1| OSJNBa0013K16.8 [Oryza sativa Japonica Group] >gi|83638323|gb|ABC33859.1| putative glutamate receptor-like channel 3.1 [Oryza sativa Japonica Group] >gi|125591427|gb|EAZ31777.1| hypothetical protein OsJ_15929 [Oryza sativa Japonica Group]	1.63543e-31		8.66	7.97	7.65	6.75	6.61	6.39		6.8	5.89
Ss_all200810_9619	PREDICTED: non-lysosomal glucosylceramidase-like [Brachypodium distachyon]	6.10375e-11		7.55	7.74	7.05	7.36	6.12	6.97		5.81	5.24
Ss_all200810_1021	glyceraldehyde-3-phosphate dehydrogenase [Solanum tuberosum]	1.67162e-62		12.51	12	11.34	9.15	7.55	7.33
Ss_all200810_10702	PREDICTED: glyceraldehyde-3-phosphate dehydrogenase B, chloroplastic-like [Brachypodium distachyon]	2.41565e-140		11.98	11.15	10.84	8.11	7.79	7.7
Ss_all200810_1138	chlorophyll a/b-binding apoprotein CP26 precursor [Zea mays] >gi|733456|gb|AAA64415.1| chlorophyll a/b-binding apoprotein CP26 precursor [Zea mays]	2.75758e-80		12.15	11.52	11.11	8.81	8.58	8.4
Ss_all200810_15925	glutamine synthase [Oryza sativa Indica Group]	1.63185e-26		10.81	9.97	9.61	8.96	8.12	8.25		9.58	10.82
Ss_all200810_16548	catalytic/ hydrolase [Zea mays]	7.30372e-31		11.02	9.74	10.67	9.51	8.52	7.77		8.68	9.48
Ss_all200810_17270	PREDICTED: sedoheptulose-1,7-bisphosphatase, chloroplastic-like [Brachypodium distachyon]	9.29976e-174		11.36	10.95	10.77	9.4	8.35	8.41		8.68	10.66
Ss_all200810_18140	PREDICTED: rac-like GTP-binding protein 5-like [Brachypodium distachyon]	8.54084e-33		11.39	10.61	10.74	9.5	8.32	8.35		8.4	8.73
Ss_all200810_23015	ABA stress homologous2 [Zea mays] >gi|195610568|gb|ACG27114.1| bundle sheath cell specific protein 1 [Zea mays]	6.28022e-05		10.46	10.87	10.8	9.73	8.6	8.22		8.87	9.52
Ss_all200810_23457	PREDICTED: root phototropism protein 2-like [Setaria italica]			11.02	10.68	10.62	9.22	8.43	8.45		9.55	10.09
Ss_all200810_29411	Os02g0704000 [Oryza sativa Japonica Group] >gi|41053132|dbj|BAD08075.1| putative 9-cis-epoxycarotenoid dioxygenase [Oryza sativa Japonica Group] >gi|56681445|gb|AAW21317.1| 9-cis-epoxycarotenoid dioxygenase 1 [Oryza sativa Japonica Group] >gi|113537389|dbj|BAF09772.1| Os02g0704000 [Oryza sativa Japonica Group] >gi|215704572|dbj|BAG94205.1| unnamed protein product [Oryza sativa Japonica Group]	2.14224e-54		10.88	10.27	10.4	9.04	8.04	7.54		8.24	8.45
Ss_all200810_29497	RecName: Full=Solanesyl-diphosphate synthase 2, chloroplastic; Short=OsSPS2; AltName: Full=All-trans-nonaprenyl-diphosphate synthase 2 (geranyl-diphosphate specific); Flags: Precursor >gi|48475134|gb|AAT44203.1| putative polyprenyl diphosphate synthase [Oryza sativa Japonica Group] >gi|57863832|gb|AAS16899.2| putative polyprenyl diphosphate synthase [Oryza sativa Japonica Group] >gi|215694846|dbj…	1.3722e-33		11.34	10.11	10.22	9.46	8.34	8.23		10.24	10.59
Ss_all200810_31620	fructose-bisphosphate aldolase [Zea mays]	2.88039e-119		11.24	10.37	10.23	8.38	7.66	7.38
Ss_all200810_3464	glutathione S-transferase [Dasypyrum villosum]	9.95514e-61		10.78	10.18	9.86	8.88	7.98	8.38
Ss_all200810_36796	phosphoenolpyruvate carboxylase [Chloris gayana]	2.98069e-38		12.53	11.93	11.6	8.76	8.23	8.09		10.84	11.55
Ss_all200810_38613	Fructose-bisphosphate aldolase class-I [Oryza sativa Japonica Group] >gi|108864047|gb|ABA91632.2| Fructose-bisphosphate aldolase, chloroplast precursor, putative, expressed [Oryza sativa Japonica Group]	1.25515e-28		12.71	11.87	11.29	9.47	8.42	8.4		9.11	11.39
Ss_all200810_38773	ATP synthase subunit gamma, chloroplastic precursor [Zea mays]			11.13	10.57	10.05	8.57	8.4	8.03		9.2	9.64
Ss_all200810_4190	chlorophyll a-b binding protein [Zea mays] >gi|195622990|gb|ACG33325.1| chlorophyll a-b binding protein [Zea mays]	1.2355e-29		12.37	11.59	10.38	9.14	8.6	8.98		10.57	12.11
Ss_all200810_4253	glyceraldehyde-3-phosphate dehydrogenase A, chloroplastic precursor [Zea mays] >gi|120657|sp|P09315.1|G3PA_MAIZE RecName: Full=Glyceraldehyde-3-phosphate dehydrogenase A, chloroplastic; AltName: Full=NADP-dependent glyceraldehydephosphate dehydrogenase subunit A; Flags: Precursor >gi|168479|gb|AAA33464.1| glyceraldehyde-3-phosphate dehydrogenase [Zea mays] >gi|763035|emb|CAA33455.1| glyceraldehyd…	1.7207e-50		11.81	11.24	10.49	8.3	7.29	7.1
Ss_all200810_4350	ferric reductase [Oryza sativa Japonica Group]	5.2277e-64		12.25	11.26	10.85	9.4	8.46	8.57		8.42	9.13
Ss_all200810_44134	glyceraldehyde-3-phosphate dehydrogenase [Oryza sativa Japonica Group]	1.21476e-70		12.66	12.01	11.3	9.21	8.61	8.47		9.89	12.3
Ss_all200810_44135	glyceraldehyde-3-phosphate dehydrogenase A, chloroplastic precursor [Zea mays] >gi|120657|sp|P09315.1|G3PA_MAIZE RecName: Full=Glyceraldehyde-3-phosphate dehydrogenase A, chloroplastic; AltName: Full=NADP-dependent glyceraldehydephosphate dehydrogenase subunit A; Flags: Precursor >gi|168479|gb|AAA33464.1| glyceraldehyde-3-phosphate dehydrogenase [Zea mays] >gi|763035|emb|CAA33455.1| glyceraldehyd…	7.10189e-170		10.71	10.08	9.66	8.22	8.12	8.12		8.81	9.43
Ss_all200810_44232	cysteine protease 1 precursor [Zea mays] >gi|195645596|gb|ACG42266.1| cysteine protease 1 precursor [Zea mays]	3.73546e-24		11.93	10.89	10.41	8.57	8.74	8.85		9.65	11.28
Ss_all200810_50441	photosystem I reaction center subunit psaK [Zea mays]	6.42269e-19		12.75	11.75	11.02	9.17	8.49	8.33		9.83	11.77
Ss_all200810_5358	chlorophyll a-b binding protein 2 [Zea mays] >gi|195619284|gb|ACG31472.1| chlorophyll a-b binding protein 2 [Zea mays]	3.2094e-180		11.25	10.69	9.33	8.69	8.73	8.82		8.7	10.65
Ss_all200810_7763	chloroplast ferredoxin 1 precursor [Zea mays] >gi|194701866|gb|ACF85017.1| unknown [Zea mays] >gi|194708526|gb|ACF88347.1| unknown [Zea mays] >gi|195639918|gb|ACG39427.1| ferredoxin-1 [Zea mays]	9.86361e-10		11.74	10.8	10.14	8.83	7.55	7.58		9.71	11.86
Ss_all200810_8028	HPP [Zea mays] >gi|195637876|gb|ACG38406.1| HPP [Zea mays]	2.10856e-82		11.85	11.28	10.91	9.74	8.26	8.55		9.82	9.12
Ss_all200810_8480	NADPH-protochlorophyllide oxidoreductase [Zea mays]	1.6736e-37		11.79	11.03	10	8.4	8.12	7.79
Ss_all200810_9014	aldo-keto reductase/ oxidoreductase [Zea mays] >gi|195625056|gb|ACG34358.1| aldo-keto reductase/ oxidoreductase [Zea mays]	1.86881e-35		11.74	10.82	10.48	8.26	7.93	7.71		7.44	7.42
Ss_all200810_10801	putative inorganic diphosphatase [Oryza sativa Japonica Group] >gi|222622322|gb|EEE56454.1| hypothetical protein OsJ_05651 [Oryza sativa Japonica Group]	8.62729e-57		14.14	13.29	13.33	12.61	12.41	12.12		12.91	13.38
Ss_all200810_16686	PREDICTED: mitochondrial substrate carrier family protein B-like [Brachypodium distachyon]	1.40205e-51		13.99	13.54	13.88	13.48	12.91	12.25		12.8	13.15
Ss_all200810_23129	50S ribosomal protein L1 [Zea mays] >gi|195638036|gb|ACG38486.1| 50S ribosomal protein L1 [Zea mays]	7.39366e-60		13.62	13.25	13.62	13.46	12.99	11.86		13.27	13.46
Ss_all200810_26027	H+-pyrophosphatase [Vitis hybrid cultivar]	3.59733e-51		13.76	13.69	13.4	12.8	12.14	11.19		11.15	11.94
Ss_all200810_2841	polyubiquitin 10 [Arachis hypogaea]	1.43243e-95		13.62	13.6	13.6	13.64	13.75	12.47		13.98	14.11
Ss_all200810_28759	zinc finger, C3HC4 type family protein [Zea mays] >gi|195646486|gb|ACG42711.1| zinc finger, C3HC4 type family protein [Zea mays]	8.54453e-34		13.88	13.49	13.5	13.05	12.39	11.52		12.65	12.88
Ss_all200810_30409	peroxisomal membrane protein 2 [Zea mays] >gi|195657919|gb|ACG48427.1| peroxisomal membrane protein 2 [Zea mays]	3.0164e-68		13.34	13.24	13.46	13.2	12.76	11.92		12.45	12.63
Ss_all200810_3342	PREDICTED: serine/threonine-protein kinase STN7, chloroplastic-like [Brachypodium distachyon]	0		14.49	13.9	14.1	13.57	12.75	11.63		12.2	13.76
Ss_all200810_36654	ferredoxin-NADP(H) oxidoreductase [Triticum aestivum]	9.73344e-22		14	13.33	13.26	12.89	12.39	11.65		13.3	13.37
Ss_all200810_36660	ferredoxin NADP+ reductase, partial [Pisum sativum]	5.74824e-22		14.08	13.56	13.6	13.13	12.53	11.79		13.62	13.6
Ss_all200810_37110	putative membrane related protein CP5 [Oryza sativa Japonica Group]	3.87022e-66		14.15	13.83	14.02	13.43	13.17	12.41		12.3	13.33
Ss_all200810_37111	putative membrane related protein CP5 [Oryza sativa Japonica Group]	1.33473e-75		14.29	13.98	14.07	13.54	13.2	12.51		13.36	13.51
Ss_all200810_37387	Os09g0457100 [Oryza sativa Japonica Group] >gi|122221939|sp|Q0J185.1|ABAH3_ORYSJ RecName: Full=Abscisic acid 8'-hydroxylase 3; Short=ABA 8'-hydroxylase 3; AltName: Full=Cytochrome P450 707A7; AltName: Full=OsABA8ox3 >gi|113631599|dbj|BAF25280.1| Os09g0457100 [Oryza sativa Japonica Group] >gi|125605950|gb|EAZ44986.1| hypothetical protein OsJ_29628 [Oryza sativa Japonica Group]	1.02932e-38		13.93	13.35	13.73	13.04	11.97	12.06		12.8	12.64
Ss_all200810_38651	translation elongation factor G [Amblyopyrum muticum] >gi|61378702|gb|AAX44999.1| translation elongation factor G [Australopyrum retrofractum] >gi|61378704|gb|AAX45000.1| translation elongation factor G [Australopyrum velutinum] >gi|61378708|gb|AAX45002.1| translation elongation factor G [Triticum monococcum] >gi|61378710|gb|AAX45003.1| translation elongation factor G [Dasypyrum villosum] >gi|613…	1.27728e-55		14.19	13.52	13.76	13.13	12.21	11.3		13.93	13.98
Ss_all200810_39694	PREDICTED: ATP-dependent zinc metalloprotease FTSH 7, chloroplastic-like [Brachypodium distachyon]	1.8249e-93		13.28	13.2	13.6	13.41	12.49	11.46		13.09	13.44
Ss_all200810_4023	aspartic protease [Oryza sativa] >gi|1711289|dbj|BAA06875.1| aspartic protease [Oryza sativa]	9.5607e-142		13.18	13.48	14.05	14	13.73	12.8		14.22	14.1
Ss_all200810_404	metallothionein [Brassica rapa var. parachinensis]	5.63164e-27		13.43	13.29	13.68	13.16	12.51	11.73		12.75	12.27
Ss_all200810_405	metallothionein [Brassica rapa var. parachinensis]	8.27863e-28		13.07	13.25	13.87	13.3	12.54	11.93		12.63	12.39
Ss_all200810_41130	H+-pyrophosphatase, partial [Gossypium hirsutum]	6.90402e-53		13.88	13.66	13.64	12.97	12.38	11.85		11.7	12.9
Ss_all200810_4184	carbonic anhydrase [Zea mays] >gi|195614110|gb|ACG28885.1| carbonic anhydrase [Zea mays]	5.21905e-116		14.78	14.34	14.44	13.46	12.08	11.85		11.76	14.03
Ss_all200810_4239	PREDICTED: carboxymethylenebutenolidase homolog [Setaria italica]			14.06	13.94	14.32	13.94	13.22	12.31		13.42	13.69
Ss_all200810_4328	APx1 - Cytosolic Ascorbate Peroxidase [Zea mays] >gi|195637440|gb|ACG38188.1| APx1 - Cytosolic Ascorbate Peroxidase [Zea mays]	4.18726e-39		12.76	13.28	13.8	13.72	12.3	12.03		14.24	14.48
Ss_all200810_44222	lipid transfer protein [Setaria italica]	5.35627e-14		14.23	14.11	14.34	13.24	12.87	12.02		12.29	13.15
Ss_all200810_44311	Os08g0560900 [Oryza sativa Japonica Group] >gi|29367391|gb|AAO72568.1| chloroplast photosystem I reaction center subunit II precursor-like protein [Oryza sativa Japonica Group] >gi|45736168|dbj|BAD13214.1| putative photosystem I reaction center subunit II, chloroplast precursor (Photosystem I 20 kDa subunit) (PSI-D) [Oryza sativa Japonica Group] >gi|113624480|dbj|BAF24425.1| Os08g0560900 [Oryza s…	3.30553e-09		14.17	13.57	13.41	12.46	12.16	11.85		13.54	13.98
Ss_all200810_44312	photosystem I reaction center subunit II [Platanus x acerifolia]	2.06781e-22		14.22	13.67	13.66	12.59	12.51	12.34		13.71	14.28
Ss_all200810_46723	polyubiquitin [Cicer arietinum]	3.02123e-41		13.57	13.52	13.43	13.65	13.84	12.44		13.96	13.87
Ss_all200810_5598	putative controlled tumor protein [Elaeis guineensis]	3.39084e-83		13.35	13.47	13.84	13.64	13.18	12.31		13.84	13.65
Ss_all200810_601	S-adenosylmethionine decarboxylase 2 [Cleistogenes songorica]	0		13.66	13.2	14.05	13.94	13.99	11.05
Ss_all200810_6101	elongation factor 1-delta 1 [Zea mays]	1.05844e-50		13.24	13.48	14.1	13.71	12.82	12.59		13.8	13.73
Ss_all200810_7195	LOC100282268 [Zea mays] >gi|194697602|gb|ACF82885.1| unknown [Zea mays] >gi|195621120|gb|ACG32390.1| MKI67 FHA domain-interacting nucleolar phosphoprotein-like [Zea mays]	1.74473e-15		12.86	13.06	13.81	13.23	12.61	11.67		13.27	13.29
Ss_all200810_7245	mitochondrial pyruvate dehydrogenase E1alpha-kinase 3 [Glycine max] >gi|117066759|gb|ABK32068.1| mitochondrial pyruvate dehydrogenase E1alpha-kinase 3 [Glycine max]	9.60613e-17		14.26	13.92	14.42	14.21	11.95	11.19
Ss_all200810_8718	ATP-dependent zinc metalloprotease FTSH 2 [Arabidopsis thaliana] >gi|75318709|sp|O80860.1|FTSH2_ARATH RecName: Full=ATP-dependent zinc metalloprotease FTSH 2, chloroplastic; Short=AtFTSH2; AltName: Full=Protein VARIEGATED 2; Flags: Precursor >gi|7650138|gb|AAF65925.1|AF135189_1 zinc dependent protease [Arabidopsis thaliana] >gi|3201633|gb|AAC20729.1| FtsH protease (VAR2) [Arabidopsis thaliana] >g…	8.44949e-11		13.58	13.15	13.57	13.86	13.5	12.67		14.39	14.39
Ss_all200810_8946	PREDICTED: 3-hydroxyisobutyryl-CoA hydrolase-like protein 3, mitochondrial-like isoform 1 [Brachypodium distachyon]	2.36478e-16		13.63	13.18	13.27	12.9	12.3	12.28		13.01	12.94
Ss_all200810_9256	asparagine synthetase [Vicia faba]	5.70574e-17		13.99	13.63	13.58	13.66	13.31	12.14		12.35	12.22
Ss_all200810_1743	Iron/zinc purple acid phosphatase-like protein C			12.42	12.08	12.25	9.63	9.29	8.82		9.53	9.26
Ss_all200810_17514	RecName: Full=Nitrate reductase [NADH]; Short=NR	1.67469e-32		11.78	11.06	10.82	10.12	8.79	8.71		10.72	11.53
Ss_all200810_18100	PREDICTED: UDP-glycosyltransferase 83A1-like [Brachypodium distachyon]	1.99218e-17		11.69	11.22	11.28	10.34	9.14	9.17		9.26	8.78
Ss_all200810_18202	plastid glutamine synthetase isoform GS2c [Triticum aestivum] >gi|73672739|gb|AAZ80474.1| GS2 [Triticum aestivum] >gi|251832981|gb|ACT22493.1| plastid glutamine synthetase 2 [Triticum aestivum] >gi|251832984|gb|ACT22495.1| plastid glutamine synthetase 2 [Triticum aestivum] >gi|251832990|gb|ACT22498.1| plastid glutamine synthetase 2 [Triticum aestivum] >gi|334855519|gb|AEH16638.1| glutamine synthe…	0		11.91	11.27	11.16	9.71	8.85	8.44		9.51	11.72
Ss_all200810_20254	glycerol 3-phosphate permease [Zea mays]	4.84345e-119		11.51	11.01	11.08	10.01	9.31	8.7		8.59	8.78
Ss_all200810_2239	photosystem I reaction center subunit VI, chloroplastic precursor [Zea mays] >gi|3914465|sp|O65101.1|PSAH_MAIZE RecName: Full=Photosystem I reaction center subunit VI, chloroplastic; Short=PSI-H; AltName: Full=Light-harvesting complex I 11 kDa protein; Flags: Precursor >gi|2981207|gb|AAC26196.1| photosystem I complex PsaH subunit precursor [Zea mays] >gi|194697992|gb|ACF83080.1| unknown [Zea mays…	1.72802e-29		12.81	12.12	11.59	9.79	8.64	7.79
Ss_all200810_22935	A2-134 [Urochloa maxima]	4.1989e-11		12.83	11.87	11.23	9.47	9.12	9.01		9.75	11.86
Ss_all200810_22939	lipoxygenase [Zea mays]	1.79668e-26		11.77	11.13	10.96	9.32	8.82	8.88		9.59	9.09
Ss_all200810_23019	aquaporin [Hordeum vulgare]	4.10205e-35		11.67	11.39	11.7	10.71	8.49	6.73
Ss_all200810_23103	aquaporin [Hordeum vulgare]	2.15312e-83		11.33	11.23	11.58	10.74	8.88	8.47		8.66	10.26
Ss_all200810_23104	aquaporin PIP2 [Malus prunifolia]	3.98621e-26		10.86	10.87	11.12	10.45	8.39	7.87		8.16	8.9
Ss_all200810_24410	Os01g0656600 [Oryza sativa Japonica Group] >gi|55773719|dbj|BAD72402.1| myosin heavy chain-like [Oryza sativa Japonica Group] >gi|255673516|dbj|BAF05670.2| Os01g0656600 [Oryza sativa Japonica Group]	6.66952e-38		13.22	11.65	11.76	10.24	8.66	8.84
Ss_all200810_25327	PREDICTED: protein CHUP1, chloroplastic-like [Setaria italica]			12.07	11.3	11.23	10.05	8.63	8.56		8.81	9.95
Ss_all200810_26453	extracellular ribonuclease LE precursor [Zea mays]	4.03412e-38		11.21	11.45	11.78	9.95	7.68	7.79		7.81	8.09
Ss_all200810_28444	Mg-chelatase H subunit [Oryza sativa Indica Group]	2.43336e-154		12.62	12.03	11.64	9.85	9.69	9.54		10.1	11.48
Ss_all200810_29733	glyceraldehyde 3-phosphate dehydrogenase B subunit [Arabidopsis thaliana]	6.89559e-08		13.16	11.8	11.27	9.41	9.03	9.33		9.37	11.47
Ss_all200810_29736	Glyceraldehyde-3-phosphate dehydrogenase B, chloroplast precursor, putative, expressed [Oryza sativa Japonica Group]	5.63666e-12		13.21	11.91	11.46	9.6	9.35	9.58		9.44	11.64
Ss_all200810_29781	phosphoenolpyruvate carboxykinase [ATP] [Zea mays] >gi|12230480|sp|Q9SLZ0.1|PEPCK_MAIZE RecName: Full=Phosphoenolpyruvate carboxykinase [ATP]; Short=PEP carboxykinase; Short=PEPCK; AltName: Full=Phosphoenolpyruvate carboxylase >gi|5672673|dbj|BAA36483.1| phosphoenolpyruvate carboxykinase [Zea mays]	2.86713e-87		12.8	11.85	11.44	9.84	9.54	9.38		10.38	11.51
Ss_all200810_29798	PREDICTED: purple acid phosphatase 2-like [Setaria italica]			12.53	12.21	12.52	9.86	9.32	9.15		9.86	10.52
Ss_all200810_30464	glycine decarboxylase P subunit [x Tritordeum sp.]	5.99086e-170		12.19	11.57	12.03	10.66	8.98	8.86
Ss_all200810_39436	basic helix-loop-helix protein [Hordeum vulgare subsp. vulgare]	8.54039e-17		13.14	12.24	11.04	9.02	8.9	8.73		9.18	9.19
Ss_all200810_4297	putative seven transmembrane MLO family protein [Oryza sativa Japonica Group] >gi|53982659|gb|AAV25638.1| putative MLO family protein [Oryza sativa Japonica Group] >gi|215768210|dbj|BAH00439.1| unnamed protein product [Oryza sativa Japonica Group]	5.48558e-122		11.53	11.48	11.76	10.35	9.38	9.06		9.09	9.88
Ss_all200810_43005	putative transcription factor OsGLK1 [Oryza sativa Indica Group]	6.0967e-10		11.62	11.28	11.4	9.99	8.6	8.41		10.07	10.29
Ss_all200810_44139	PREDICTED: probable carotenoid cleavage dioxygenase 4, chloroplastic-like [Brachypodium distachyon]	3.3879e-137		12.7	11.71	11.98	10.58	9.07	8.36		9.67	10.03
Ss_all200810_44408	pathogenesis-related protein 10 [Zea mays] >gi|195610658|gb|ACG27159.1| pathogenesis-related protein 10 [Zea mays] >gi|223949727|gb|ACN28947.1| unknown [Zea mays]	1.44439e-07		12.03	11.72	11.29	10.58	9.25	9.27		9.32	9.03
Ss_all200810_44664	chloroplast sedoheptulose-bisphosphatase [Helianthus annuus] >gi|161376652|gb|ABX71588.1| chloroplast sedoheptulose-bisphosphatase [Helianthus annuus] >gi|161376654|gb|ABX71589.1| chloroplast sedoheptulose-bisphosphatase [Helianthus annuus] >gi|161376656|gb|ABX71590.1| chloroplast sedoheptulose-bisphosphatase [Helianthus annuus] >gi|161376658|gb|ABX71591.1| chloroplast sedoheptulose-bisphosphatas…	9.71136e-06		12.29	11.63	11.31	10.2	9.06	9.01		9.41	9.59
Ss_all200810_4497	23kDa polypeptide of photosystem II [Oryza sativa Indica Group]	1.13992e-70		11.97	11.33	11.11	9.88	9.43	8.64
Ss_all200810_48475	chlorophyll a oxygenase, putative, expressed [Oryza sativa Japonica Group]	1.27155e-51		11.88	10.81	10.75	9.88	9.94	7.72
Ss_all200810_4893	photosystem 1 subunit 5 [Triticum aestivum]	8.20167e-46		12.87	12.37	12.13	10.34	8.9	8.36
Ss_all200810_581	Ribulose bisphosphate carboxylase/oxygenase activase, chloroplast precursor, putative, expressed [Oryza sativa Japonica Group]	0		11.76	11.13	11.19	10.14	9.07	9.11		8.87	10.96
Ss_all200810_6993	oxygen-evolving enhancer protein 3-1 [Zea mays]	5.71731e-105		12.77	12.33	11.57	9.62	9.06	8.93
Ss_all200810_7240	chloroplast ribulose-1,5-bisphosphate carboxylase/oxygenase activase [Morus alba var. multicaulis]	1.06963e-64		12.49	11.76	11.8	10.33	8.06	7.75		8.92	10.9
Ss_all200810_8341	chlorophyll a-b binding protein of LHCII type III [Zea mays] >gi|195613464|gb|ACG28562.1| chlorophyll a-b binding protein of LHCII type III [Zea mays] >gi|195639878|gb|ACG39407.1| chlorophyll a-b binding protein of LHCII type III [Zea mays]	5.06734e-39		13.1	12.16	11.42	10.63	9.72	9.13
Ss_all200810_8343	chlorophyll a-b binding protein of LHCII type III [Zea mays] >gi|195613464|gb|ACG28562.1| chlorophyll a-b binding protein of LHCII type III [Zea mays] >gi|195639878|gb|ACG39407.1| chlorophyll a-b binding protein of LHCII type III [Zea mays]	1.7354e-39		12.85	12.07	11.21	10.38	10.01	9.15		10.28	12.39
Ss_all200810_8980	lipid transfer protein [Setaria italica]	3.70946e-17		12.2	11.84	11.53	10.39	8.73	8.36
Ss_all200810_9611	fructosyltransferase [Lolium perenne]	1.69968e-57		11.13	11.72	12.66	9.8	8.69	8.6		8.62	9.13
Ss_all200810_985	aldo-keto reductase/ oxidoreductase [Zea mays] >gi|195625056|gb|ACG34358.1| aldo-keto reductase/ oxidoreductase [Zea mays]	3.35908e-180		11.92	11.4	11.41	9.41	8.92	9.03		9.21	8.77
Ss_all200810_9935	PREDICTED: MOSC domain-containing protein 2, mitochondrial-like [Brachypodium distachyon]	2.43086e-15		12.24	11.74	11.78	10.19	9.25	9.11
Ss_all200810_15918	metallothionein-like protein [Cynodon dactylon]	6.51535e-07		11.56	11.64	12.53	13.59	14.44	13.73		13.13	12.96
Ss_all200810_15919	metallothionein-like protein type 2 [Zea mays] >gi|195646550|gb|ACG42743.1| metallothionein-like protein type 2 [Zea mays]	9.93474e-05		10.84	10.79	11.68	12.7	13.61	13		12.31	12.25
Ss_all200810_16099	Os03g0241900 [Oryza sativa Japonica Group] >gi|108707105|gb|ABF94900.1| Senescence-associated protein, expressed [Oryza sativa Japonica Group] >gi|108707107|gb|ABF94902.1| Senescence-associated protein, expressed [Oryza sativa Japonica Group] >gi|113547991|dbj|BAF11434.1| Os03g0241900 [Oryza sativa Japonica Group] >gi|125585564|gb|EAZ26228.1| hypothetical protein OsJ_10096 [Oryza sativa Japonica …	4.48198e-20		11.04	11.3	12.81	13.89	13.81	12.87		12.11	12.74
Ss_all200810_16180	protein disulfide isomerase7 precursor [Zea mays] >gi|59861271|gb|AAX09965.1| protein disulfide isomerase [Zea mays]	1.07067e-63		11.89	11.85	12.58	13.29	13.21	12.11		12.31	12.36
Ss_all200810_16278	Os02g0681000 [Oryza sativa Japonica Group] >gi|50253141|dbj|BAD29387.1| mechanosensitive ion channel domain-containing protein-like [Oryza sativa Japonica Group] >gi|113537274|dbj|BAF09657.1| Os02g0681000 [Oryza sativa Japonica Group] >gi|215737092|dbj|BAG96021.1| unnamed protein product [Oryza sativa Japonica Group] >gi|222623449|gb|EEE57581.1| hypothetical protein OsJ_07934 [Oryza sativa Japoni…	1.18526e-31		10.51	10.99	12.82	14.3	14.37	13.35		11.82	12.45
Ss_all200810_1726	type 2 metallothionein-like protein [Puccinellia tenuiflora]	3.92137e-05		12.19	12.06	12.05	12.74	13.63	13.38		13.07	12.84
Ss_all200810_1740	early light-induced protein [Zea mays] >gi|195616558|gb|ACG30109.1| early light-induced protein [Zea mays] >gi|238010762|gb|ACR36416.1| unknown [Zea mays]	1.25638e-14		11.52	11.5	11.6	13.16	14.54	13.88		12.66	12.3
Ss_all200810_1845	Senescence-associated protein, expressed [Oryza sativa Japonica Group]	4.25162e-05		10.94	11.29	12.73	13.79	13.84	12.97		12.1	12.81
Ss_all200810_1952	PREDICTED: beta-glucosidase 31-like isoform 3 [Brachypodium distachyon]	4.80852e-112		11.62	11.88	12.36	13.35	13.41	12.27		11.63	11.85
Ss_all200810_2081	P-loop containing nucleoside triphosphate hydrolases			11.51	11	11.87	13.59	13.75	12.4		11.56	11.78
Ss_all200810_22841	60S ribosomal protein L18A [Zea mays] >gi|195618778|gb|ACG31219.1| 60S ribosomal protein L18A [Zea mays] >gi|224033371|gb|ACN35761.1| unknown [Zea mays]	5.35116e-09		11.67	11.62	12.53	13.04	13.26	12.46		12.29	12.26
Ss_all200810_22856	cold acclimation protein cor413-pm1 [Oryza sativa Indica Group]	1.67475e-30		10.83	11.24	12.58	13.56	13.64	12.43		11.69	11.62
Ss_all200810_22865	cold acclimation protein COR413-PM1 [Zea mays]	8.56814e-96		10.72	11.01	12.43	13.49	13.66	12.39		11.74	11.74
Ss_all200810_23766	PREDICTED: metal transporter Nramp5-like [Brachypodium distachyon]	7.16179e-28		10.8	11.13	12.2	13.66	13.68	12.3		12.17	12.19
Ss_all200810_25294	ferritin 1A [Triticum aestivum]	7.55983e-19		11.76	11.85	12.58	13.93	13.7	13.05		12.5	12.95
Ss_all200810_25515	transporter, folate-biopterin transporter [Zea mays]	2.31088e-40		11.14	11.52	12.29	13.3	13.43	12.55		10.97	11.76
Ss_all200810_27172	aspartic proteinase nepenthesin II -like [Oryza sativa Japonica Group]	7.89453e-124		10.98	11.1	11.61	13.38	13.65	12.1		12.3	12.32
Ss_all200810_27878	putative sugar transporter type 2a [Saccharum hybrid cultivar Q117]	2.14232e-102		11.78	11.84	12.52	13.04	13.39	12.11		11.29	11.64
Ss_all200810_280	dehydrin [Zea mays]	2.37648e-08		10.7	11.47	13.37	13.88	14.12	13.14		12.76	12.85
Ss_all200810_2871	RecName: Full=Succinate-semialdehyde dehydrogenase, mitochondrial; AltName: Full=Aldehyde dehydrogenase family 5 member F1; AltName: Full=NAD(+)-dependent succinic semialdehyde dehydrogenase; Flags: Precursor >gi|222622282|gb|EEE56414.1| hypothetical protein OsJ_05574 [Oryza sativa Japonica Group]	6.76764e-99		10.77	11.39	12.66	14.1	14.29	13.32		12.6	12.8
Ss_all200810_29716	embryonic protein DC-8 precursor [Zea mays] >gi|195604380|gb|ACG24020.1| embryonic protein DC-8 [Zea mays]	2.73901e-14		10.3	10.42	12.65	13.5	13.48	12.55		11.73	11.96
Ss_all200810_29737	embryonic protein DC-8 precursor [Zea mays] >gi|195604380|gb|ACG24020.1| embryonic protein DC-8 [Zea mays]	2.3162e-06		10.71	10.88	13.46	14.42	14.5	13.19		12.46	12.71
Ss_all200810_29739	embryonic protein DC-8 precursor [Zea mays] >gi|195604380|gb|ACG24020.1| embryonic protein DC-8 [Zea mays]	2.18699e-17		10.35	10.94	12.49	13.76	13.98	12.65		11.24	11.9
Ss_all200810_29968	hypothetical protein SORBIDRAFT_01g013320 [Sorghum bicolor] >gi|241918014|gb|EER91158.1| hypothetical protein SORBIDRAFT_01g013320 [Sorghum bicolor]	3.25934e-06		12.2	11.84	12.56	13.51	13.9	12.97		11.77	12.44
Ss_all200810_312	late embryogenesis abundant protein group 3 variant 1 [Pogonatherum paniceum]	1.04408e-44		11.42	11.76	13.39	14.23	14.4	13.67		13.39	13.68
Ss_all200810_31509	choline kinase 1 [Arabidopsis thaliana] >gi|7239497|gb|AAF43223.1|AC012654_7 Strong similarity to the putative choline kinase F26A9.3 gi|6682607 from Arabidopsis thaliana on BAC gb|AC016163. EST gb|F19946 comes from this gene [Arabidopsis thaliana] >gi|30725296|gb|AAP37670.1| At1g71697 [Arabidopsis thaliana] >gi|110739418|dbj|BAF01619.1| choline kinase like protein [Arabidopsis thaliana] >gi|1107…	9.3732e-12		10.83	11.36	12.06	13.24	13.41	12.29		11.46	11.73
Ss_all200810_36613	putative raffinose synthase or seed imbibition protein [Oryza sativa Japonica Group] >gi|108711675|gb|ABF99470.1| Raffinose synthase or seed imbibition protein Sip1 containing protein, expressed [Oryza sativa Japonica Group]	1.19608e-09		11.44	12.28	13.36	13.52	13.77	13.48		12.83	12.68
Ss_all200810_37206	dehydrin 8 [Hordeum vulgare subsp. vulgare]	4.9791e-15		10.6	11.13	11.98	13.61	14.1	13.25		12.99	12.91
Ss_all200810_37255	putative adenine nucleotide translocase [Castanea sativa]	6.77052e-25		10.98	11.75	13.42	14.5	14.31	13.33		11.93	12.43
Ss_all200810_39917	Os05g0537400 [Oryza sativa Japonica Group] >gi|75291276|sp|Q6L5H6.1|P2C50_ORYSJ RecName: Full=Probable protein phosphatase 2C 50; Short=OsPP2C50 >gi|47900429|gb|AAT39223.1| putative protein phosphatase 2C [Oryza sativa Japonica Group] >gi|55733886|gb|AAV59393.1| putative protein phosphatase 2C [Oryza sativa Japonica Group] >gi|255676529|dbj|BAF18083.2| Os05g0537400 [Oryza sativa Japonica Group]	3.3324e-36		10.92	11.46	12.86	13.85	13.93	12.18		11.8	11.93
Ss_all200810_4084	early light-induced protein [Zea mays]	3.95222e-49		11.2	11.6	11.46	13.35	15.08	14.28		13.03	12.81
Ss_all200810_4087	early salt stress and cold acclimation-induced protein 2-1 [Lophopyrum elongatum]	8.6204e-23		11.8	11.43	11.65	14.2	14.41	13.53		13.07	12.35
Ss_all200810_43751	1-Cys peroxiredoxin [Triticum durum]	2.98253e-11		12.33	12.04	12.16	13.44	13.8	13.02		13.07	12.68
Ss_all200810_43766	putative gamma tonoplast intrinsic protein (TIP) [Sporobolus stapfianus]	1.14243e-17		11.27	10.97	12.62	13.68	14.04	13.21		12.53	12.28
Ss_all200810_44020	PREDICTED: low temperature-induced protein lt101.2 [Vitis vinifera]	6.01e-24		10.01	10.47	11.83	13.64	13.91	12.49		11.91	12.01
Ss_all200810_44088	late embryogenesis abundant protein group 3 variant 1 [Pogonatherum paniceum]	6.64106e-15		10	10.81	12.52	13.49	13.79	12.61		12.7	12.54
Ss_all200810_493	glutaredoxin homolog1 [Zea mays] >gi|195629686|gb|ACG36484.1| Grx_C2.2 - glutaredoxin subgroup I [Zea mays]	2.71525e-66		11.81	11.83	12.1	12.79	13.19	12.92		12.46	12.16
Ss_all200810_5263	seed imbibition protein [Triticum aestivum]	2.06654e-12		11.13	12.32	13.42	13.4	13.93	13.36		12.34	12.61
Ss_all200810_5829	carboxyl-terminal-processing protease [Zea mays] >gi|195621830|gb|ACG32745.1| carboxyl-terminal-processing protease precursor [Zea mays]	0		11.66	11.87	13.22	13.49	13.93	11.95		10.47	11.52
Ss_all200810_5981	PREDICTED: calcium-transporting ATPase 8, plasma membrane-type-like [Brachypodium distachyon]	5.1933e-46		11.04	11.5	12.73	13.76	13.67	12.28		11.75	11.53
Ss_all200810_636	phosphoethanolamine N-methyltransferase [Oryza sativa]	0		11.58	11.26	11.72	13.16	13.54	12.06		11.03	11.25
Ss_all200810_6770	aquaporin TIP1.1 [Zea mays] >gi|195607238|gb|ACG25449.1| aquaporin TIP1.1 [Zea mays]	3.73184e-42		10.48	10.22	12.22	13.56	13.85	12.71		11.52	11.71
Ss_all200810_6989	PREDICTED: UPF0051 protein ABCI8, chloroplastic-like [Brachypodium distachyon]	1.73423e-49		12.07	11.95	12.3	13.03	13.48	12.99		12.86	12.69
Ss_all200810_774	ATP-dependent Clp protease ATP-binding subunit precursor [Oryza sativa Indica Group]	3.4444e-86		10.47	10.68	11.99	14.05	13.88	11.58		11.79	12.05
Ss_all200810_8318	dehydrin 8 [Hordeum vulgare subsp. vulgare]	5.85017e-08		11.14	11.57	12.42	13.71	14.13	13.25		13.19	13.26
Ss_all200810_8327	ATP synthase subunit beta [Medicago truncatula] >gi|355521754|gb|AET02208.1| ATP synthase subunit beta [Medicago truncatula]	7.00492e-24		11.53	11.48	11.68	12.83	13.5	13.01		12.09	12.38
Ss_all200810_8668	late embryogenesis abundant protein group 3 variant 2 [Pogonatherum paniceum]	9.38091e-06		11.07	11.23	11.49	13.35	13.96	13.42		12.9	13.27
Ss_all200810_8819	Os02g0265900 [Oryza sativa Japonica Group] >gi|50251960|dbj|BAD27895.1| putative 24 kDa seed maturation protein [Oryza sativa Japonica Group] >gi|113536032|dbj|BAF08415.1| Os02g0265900 [Oryza sativa Japonica Group] >gi|125581578|gb|EAZ22509.1| hypothetical protein OsJ_06173 [Oryza sativa Japonica Group] >gi|215679065|dbj|BAG96495.1| unnamed protein product [Oryza sativa Japonica Group] >gi|215765…	1.90894e-26		11.43	11.25	11.98	12.97	13.47	12.7		12.2	12
[truncated: 394 more rows]

## Sheet: 4b
				Log fold change
Cluster	QueryAcc	HitDescription		HYD-80%WC	HYD-60%WC	HYD-40%WC	HYD-30%WC	HYD-DRY
377	Ss_all200810_30079	(1,3;1,4) beta-glucanase [Triticum aestivum]		-1.11	-0.78	-1.28	-2.5	-2.64
726	Ss_all200810_6175	1-aminocyclopropane-1-carboxylate oxidase [Oryza sativa]		0.08	0.04	0.3	0.4	-0.3
32	Ss_all200810_24941	1-aminocyclopropane-1-carboxylate oxidase [Zea mays]		0.25	0.64	1.55	1.76	0.91
1	Ss_all200810_29715	1-Cys peroxiredoxin [Triticum durum]		1.96	5.13	5.83	5.98	5.23
1	Ss_all200810_36698	1-Cys peroxiredoxin [Triticum durum]		-0.36	1.72	3.45	4.17	2.52
2	Ss_all200810_1742	1-Cys peroxiredoxin [Triticum durum]		-0.15	0.02	2.54	3.13	2.3
2	Ss_all200810_36700	1-Cys peroxiredoxin [Triticum durum]		0.19	1.75	4.37	5.18	2.89
8	Ss_all200810_1741	1-Cys peroxiredoxin [Triticum durum]		0.04	0.12	0.25	1	0.69
81	Ss_all200810_43751	1-Cys peroxiredoxin [Triticum durum]		-0.29	-0.17	1.11	1.47	0.69
2	Ss_all200810_43776	1-Cys peroxiredoxin PER1 [Zea mays] >gi|146325682|sp|A2SZW8.1|REHY_MAIZE RecName: Full=1-Cys peroxiredoxin PER1; AltName: Full=Rehydrin homolog; AltName: Full=Thioredoxin peroxidase >gi|87133468|gb|ABD24377.1| 1-Cys peroxiredoxin antioxidant [Zea mays] >gi|195606232|gb|ACG24946.1| peroxiredoxin [Zea mays]		-0.04	0.52	2.94	3.63	2.51
2	Ss_all200810_6777	1-Cys peroxiredoxin PER1 [Zea mays] >gi|146325682|sp|A2SZW8.1|REHY_MAIZE RecName: Full=1-Cys peroxiredoxin PER1; AltName: Full=Rehydrin homolog; AltName: Full=Thioredoxin peroxidase >gi|87133468|gb|ABD24377.1| 1-Cys peroxiredoxin antioxidant [Zea mays] >gi|195606232|gb|ACG24946.1| peroxiredoxin [Zea mays]		0.08	1.06	3.88	4.94	3.11
9	Ss_all200810_17323	1-deoxy-D-xylulose 5-phosphate reductoisomerase precursor [Oryza sativa]		-0.09	0.06	-0.11	-0.86	-1.28
278	Ss_all200810_37147	1-deoxy-D-xylulose 5-phosphate synthase [Zea mays]		-0.61	-0.7	-1.47	-1.28	-1.55
5	Ss_all200810_44185	1-deoxy-D-xylulose 5-phosphate synthase 1 [Zea mays]		-0.46	-0.7	-1	-1.22	-1.17
76	Ss_all200810_30215	1-phosphatidylinositol-3-phosphate 5-kinase-like [Oryza sativa Japonica Group]		-0.9	-0.42	-0.43	-0.92	-2.11
32	Ss_all200810_37318	1,2-dihydroxy-3-keto-5-methylthiopentene dioxygenase 4 [Zea mays] >gi|195649167|gb|ACG44051.1| 1,2-dihydroxy-3-keto-5-methylthiopentene dioxygenase 4 [Zea mays]		0.66	1.24	1.69	1.45	0.63
76	Ss_all200810_23240	101 kDa heat shock protein; HSP101-like protein [Oryza sativa Japonica Group]		-0.21	0.14	0.11	-0.54	-1.01
32	Ss_all200810_2313	11-beta-hydroxysteroid dehydrogenase-like protein [Triticum aestivum]		0.12	0.54	1.52	3.42	1.08
60	Ss_all200810_33140	13-beta-glucan synthase catalytic subunit FksP [Ophiocordyceps unilateralis]		0.88	0.96	0.63	0.68	1.28
32	Ss_all200810_40654	14-3-3-like protein [Zea mays] >gi|194693146|gb|ACF80657.1| unknown [Zea mays]		-0.14	0.35	1.27	2.07	0.35
13	Ss_all200810_37171	14-3-3-like protein GF14-6 [Zea mays]		-0.62	-0.57	-1.17	-1.09	-1.77
2	Ss_all200810_23945	16.9 kDa class I heat shock protein 1 [Zea mays]		0.16	0.42	1.57	1.41	0.63
97	Ss_all200810_22979	17.6 kDa class II heat shock protein [Arabidopsis lyrata subsp. lyrata] >gi|297319382|gb|EFH49804.1| 17.6 kDa class II heat shock protein [Arabidopsis lyrata subsp. lyrata]		-0.26	-0.11	0.36	1.93	0.74
2	Ss_all200810_5583	17.7 kDa heat shock protein [Carica papaya]		-0.08	-0.05	0.96	1.94	0.79
766	Ss_all200810_9801	2 coiled coil domains of eukaryotic origin (31.3 kD)-like protein [Oryza sativa Japonica Group] >gi|47848307|dbj|BAD22171.1| 2 coiled coil domains of eukaryotic origin (31.3 kD)-like protein [Oryza sativa Japonica Group] >gi|125540189|gb|EAY86584.1| hypothetical protein OsI_07964 [Oryza sativa Indica Group] >gi|125582786|gb|EAZ23717.1| hypothetical protein OsJ_07419 [Oryza sativa Japonica Group] …		-0.24	-0.03	-0.2	-0.26	-0.22
106	Ss_all200810_2044	2-hydroxy-3-oxopropionate reductase [Zea mays] >gi|195620656|gb|ACG32158.1| 2-hydroxy-3-oxopropionate reductase [Zea mays]		-0.34	0.07	-0.18	-0.9	-1.05
5	Ss_all200810_2997	2-isopropylmalate synthase B [Zea mays] >gi|195604800|gb|ACG24230.1| 2-isopropylmalate synthase B [Zea mays]		-0.65	-0.47	-2.9	-3.18	-3.1
6	Ss_all200810_10004	2-isopropylmalate synthase B [Zea mays] >gi|195604800|gb|ACG24230.1| 2-isopropylmalate synthase B [Zea mays]		-0.04	-0.17	-0.67	-0.74	-0.42
269	Ss_all200810_21027	2-oxoglutarate dehydrogenase, E1 subunit - like protein [Arabidopsis thaliana]		0.4	0.38	0.27	0.57	0.76
43	Ss_all200810_29618	2-oxoglutarate dehydrogenase, putative [Ricinus communis] >gi|223532141|gb|EEF33948.1| 2-oxoglutarate dehydrogenase, putative [Ricinus communis]		-0.13	0.24	-0.01	0.25	0.58
31	Ss_all200810_19002	2-Sep [Zea mays]		0.43	1.95	2.62	1.61	0.19
217	Ss_all200810_3391	2,3-bisphosphoglycerate-independent phosphoglycerate mutase [Medicago truncatula] >gi|355498706|gb|AES79909.1| 2,3-bisphosphoglycerate-independent phosphoglycerate mutase [Medicago truncatula]		-0.2	0.13	0.21	-0.25	-0.44
101	Ss_all200810_7087	2,3-bisphosphoglycerate-independent phosphoglycerate mutase [Zea mays]		-0.29	-0.13	-0.11	-0.6	-0.82
1	Ss_all200810_24028	2,3-bisphosphoglycerate-independent phosphoglycerate mutase, putative [Oryza sativa Japonica Group] >gi|125543725|gb|EAY89864.1| hypothetical protein OsI_11413 [Oryza sativa Indica Group] >gi|125586132|gb|EAZ26796.1| hypothetical protein OsJ_10707 [Oryza sativa Japonica Group]		0.43	1.75	3.37	3.27	2.6
1	Ss_all200810_40514	2,3-bisphosphoglycerate-independent phosphoglycerate mutase, putative [Oryza sativa Japonica Group] >gi|125543725|gb|EAY89864.1| hypothetical protein OsI_11413 [Oryza sativa Indica Group] >gi|125586132|gb|EAZ26796.1| hypothetical protein OsJ_10707 [Oryza sativa Japonica Group]		0.5	1.98	2.91	3.02	1.96
120	Ss_all200810_24443	2,3-bisphosphoglycerate-independent phosphoglycerate mutase, putative [Oryza sativa Japonica Group] >gi|125543725|gb|EAY89864.1| hypothetical protein OsI_11413 [Oryza sativa Indica Group] >gi|125586132|gb|EAZ26796.1| hypothetical protein OsJ_10707 [Oryza sativa Japonica Group]		-0.11	0.19	0.37	1.93	0.2
306	Ss_all200810_32036	20S proteasome beta subunit [Arachis hypogaea]		1.13	0.89	0.59	0.88	1.45
9	Ss_all200810_23034	22 kDa protein of photosystem II precursor [Oryza sativa Japonica Group]		0.16	0.71	0.54	-1.04	-1.73
5	Ss_all200810_4497	23kDa polypeptide of photosystem II [Oryza sativa Indica Group]		-0.64	-0.86	-2.09	-2.54	-3.33
32	Ss_all200810_5790	26S protease regulatory subunit 8 [Oryza sativa Indica Group]		-0.22	0.37	1.24	1.48	0.54
32	Ss_all200810_6939	3-ketoacyl-CoA thiolase 2, peroxisomal precursor [Zea mays] >gi|195634961|gb|ACG36949.1| 3-ketoacyl-CoA thiolase 2, peroxisomal precursor [Zea mays]		0.23	0.59	1.27	1.67	0.64
82	Ss_all200810_38284	3-ketoacyl-CoA thiolase 2, peroxisomal precursor [Zea mays] >gi|195634961|gb|ACG36949.1| 3-ketoacyl-CoA thiolase 2, peroxisomal precursor [Zea mays]		-0.46	-0.07	0.51	1.25	-0.48
35	Ss_all200810_49219	3-oxoacyl-[acyl-carrier-protein] reductase, putative [Ricinus communis] >gi|223524369|gb|EEF27469.1| 3-oxoacyl-[acyl-carrier-protein] reductase, putative [Ricinus communis]		0.33	0.19	0.05	0.26	0.63
68	Ss_all200810_17321	3-oxoacyl-reductase [Zea mays]		0.2	1.49	1.74	-0.13	-1.16
203	Ss_all200810_3042	3-oxoacyl-reductase [Zea mays]		0.63	0.66	0.27	0.83	2.22
56	Ss_all200810_7285	4-coumarate--CoA ligase 2 [Zea mays]		-0.26	0.24	0.64	0.41	-1.04
100	Ss_all200810_37190	4-hydroxyphenylpyruvate dioxygenase [Glycine max] >gi|148616206|gb|ABQ96868.1| 4-hydroxyphenylpyruvate dioxygenase [Glycine max]		-0.51	-0.15	0.61	0.93	0.09
5	Ss_all200810_31085	4-nitrophenylphosphatase [Zea mays] >gi|195655427|gb|ACG47181.1| 4-nitrophenylphosphatase [Zea mays]		-0.59	-0.76	-1.4	-1.8	-1.59
43	Ss_all200810_11682	40S ribosomal protein S11 [Arabidopsis lyrata subsp. lyrata] >gi|297315198|gb|EFH45621.1| 40S ribosomal protein S11 [Arabidopsis lyrata subsp. lyrata]		-0.13	0.9	0.24	0.38	1.48
75	Ss_all200810_847	40S ribosomal protein S11 [Zea mays] >gi|242074300|ref|XP_002447086.1| hypothetical protein SORBIDRAFT_06g028330 [Sorghum bicolor] >gi|133867|sp|P25460.1|RS11_MAIZE RecName: Full=40S ribosomal protein S11 >gi|22470|emb|CAA39438.1| ribosomal protein S11 [Zea mays] >gi|195618816|gb|ACG31238.1| 40S ribosomal protein S11 [Zea mays] >gi|195624418|gb|ACG34039.1| 40S ribosomal protein S11 [Zea mays] >gi…		-0.09	0.57	0.29	-0.36	-0.48
254	Ss_all200810_30421	40S ribosomal protein S12 [Zea mays]		-0.2	0.56	0.05	-0.91	-0.97
545	Ss_all200810_41917	40S ribosomal protein S15 [Zea mays] >gi|195659001|gb|ACG48968.1| 40S ribosomal protein S15 [Zea mays] >gi|238005988|gb|ACR34029.1| unknown [Zea mays]		0.13	-0.02	-0.08	0.02	0.27
68	Ss_all200810_36509	40S ribosomal protein S15 [Zea mays] >gi|242047628|ref|XP_002461560.1| hypothetical protein SORBIDRAFT_02g004720 [Sorghum bicolor] >gi|195605680|gb|ACG24670.1| 40S ribosomal protein S15 [Zea mays] >gi|195610984|gb|ACG27322.1| 40S ribosomal protein S15 [Zea mays] >gi|195617474|gb|ACG30567.1| 40S ribosomal protein S15 [Zea mays] >gi|223946215|gb|ACN27191.1| unknown [Zea mays] >gi|241924937|gb|EER98…		0.57	1.38	1.38	0.65	-0.38
421	Ss_all200810_25611	40S ribosomal protein S15 [Zea mays] >gi|242047628|ref|XP_002461560.1| hypothetical protein SORBIDRAFT_02g004720 [Sorghum bicolor] >gi|195605680|gb|ACG24670.1| 40S ribosomal protein S15 [Zea mays] >gi|195610984|gb|ACG27322.1| 40S ribosomal protein S15 [Zea mays] >gi|195617474|gb|ACG30567.1| 40S ribosomal protein S15 [Zea mays] >gi|223946215|gb|ACN27191.1| unknown [Zea mays] >gi|241924937|gb|EER98…		-0.14	0.29	0.37	0.12	-0.19
68	Ss_all200810_31592	40S ribosomal protein S15a-1 [Arabidopsis thaliana] >gi|15238544|ref|NP_200793.1| 40S ribosomal protein S15a-1 [Arabidopsis thaliana] >gi|42571385|ref|NP_973783.1| 40S ribosomal protein S15a-1 [Arabidopsis thaliana] >gi|297796939|ref|XP_002866354.1| RPS15A [Arabidopsis lyrata subsp. lyrata] >gi|297815756|ref|XP_002875761.1| RPS15A [Arabidopsis lyrata subsp. lyrata] >gi|297849076|ref|XP_002892419.…		0.14	0.83	0.42	-0.4	-0.58
68	Ss_all200810_20808	40S ribosomal protein S19 [Oryza sativa Indica Group]		0.44	1.14	0.87	-0.01	-0.41
387	Ss_all200810_9320	40S ribosomal protein S19 [Oryza sativa Indica Group]		0	0.39	0.04	-0.35	-0.61
68	Ss_all200810_2093	40S ribosomal protein S20 [Zea mays]		0.27	0.89	0.7	-0.22	-0.52
545	Ss_all200810_35185	40S ribosomal protein S23 [Ajellomyces dermatitidis SLH14081]		0.1	0.12	0.08	-0.02	0.33
54	Ss_all200810_22517	40S ribosomal protein S23 [Hyacinthus orientalis]		0.51	0.32	0.13	0.39	1.17
219	Ss_all200810_16282	40S ribosomal protein S23 [Zea mays]		0.27	0.5	0.45	-0.08	0.13
219	Ss_all200810_16281	40S ribosomal protein S23 [Zea mays] >gi|242032479|ref|XP_002463634.1| hypothetical protein SORBIDRAFT_01g003410 [Sorghum bicolor] >gi|242059153|ref|XP_002458722.1| hypothetical protein SORBIDRAFT_03g039010 [Sorghum bicolor] >gi|242090801|ref|XP_002441233.1| hypothetical protein SORBIDRAFT_09g022840 [Sorghum bicolor] >gi|194691088|gb|ACF79628.1| unknown [Zea mays] >gi|194697612|gb|ACF82890.1| unk…		0.01	0.45	0.35	-0.36	-0.09
254	Ss_all200810_3497	40S ribosomal protein S24 [Zea mays] >gi|195640110|gb|ACG39523.1| 40S ribosomal protein S24 [Zea mays]		0.29	0.58	0.37	-0.24	-0.21
43	Ss_all200810_1085	40S ribosomal protein S25 [Solanum lycopersicum] >gi|1173234|sp|P46301.1|RS25_SOLLC RecName: Full=40S ribosomal protein S25 >gi|435679|emb|CAA54132.1| ribosomal protein S25 [Solanum lycopersicum] >gi|1584836|prf||2123431A ribosomal protein S25		0.07	1.05	0.55	1.7	1.74
68	Ss_all200810_44513	40S ribosomal protein S3 [Zea mays]		0.2	0.81	0.47	-0.08	-0.82
441	Ss_all200810_27192	40S ribosomal protein S30 [Medicago truncatula] >gi|357482045|ref|XP_003611308.1| 40S ribosomal protein S30 [Medicago truncatula] >gi|355509763|gb|AES90905.1| 40S ribosomal protein S30 [Medicago truncatula] >gi|355512643|gb|AES94266.1| 40S ribosomal protein S30 [Medicago truncatula]		-0.52	-0.06	0.06	-0.4	-0.76
68	Ss_all200810_16601	40S ribosomal protein S3a [Zea mays]		0.28	1.32	0.87	-0.3	-1.17
54	Ss_all200810_23729	40S ribosomal protein S4 [Zea mays] >gi|195610502|gb|ACG27081.1| 40S ribosomal protein S4 [Zea mays]		0.4	0.45	0.18	-0.2	1.85
91	Ss_all200810_25694	40S ribosomal protein S4 [Zea mays] >gi|195610502|gb|ACG27081.1| 40S ribosomal protein S4 [Zea mays]		0.33	0.78	0.33	0.79	1.27
68	Ss_all200810_11512	40S ribosomal protein S6 [Zea mays] >gi|195618252|gb|ACG30956.1| 40S ribosomal protein S6 [Zea mays] >gi|195625928|gb|ACG34794.1| 40S ribosomal protein S6 [Zea mays]		0.2	1.02	0.81	-0.2	-0.66
68	Ss_all200810_42842	40S ribosomal protein S6 [Zea mays] >gi|195618252|gb|ACG30956.1| 40S ribosomal protein S6 [Zea mays] >gi|195625928|gb|ACG34794.1| 40S ribosomal protein S6 [Zea mays]		0.13	1.01	0.64	-0.39	-0.75
68	Ss_all200810_30779	40S ribosomal protein S7, putative, expressed [Oryza sativa Japonica Group] >gi|125543490|gb|EAY89629.1| hypothetical protein OsI_11158 [Oryza sativa Indica Group] >gi|125585932|gb|EAZ26596.1| hypothetical protein OsJ_10496 [Oryza sativa Japonica Group]		0.16	0.62	0.43	-0.24	-0.42
75	Ss_all200810_17500	40S ribosomal protein S7, putative, expressed [Oryza sativa Japonica Group] >gi|125543490|gb|EAY89629.1| hypothetical protein OsI_11158 [Oryza sativa Indica Group] >gi|125585932|gb|EAZ26596.1| hypothetical protein OsJ_10496 [Oryza sativa Japonica Group]		0.26	0.77	0.4	0.04	0.09
676	Ss_all200810_46845	40S ribosomal protein S7, putative, expressed [Oryza sativa Japonica Group] >gi|125543490|gb|EAY89629.1| hypothetical protein OsI_11158 [Oryza sativa Indica Group] >gi|125585932|gb|EAZ26596.1| hypothetical protein OsJ_10496 [Oryza sativa Japonica Group]		0.14	0.27	0.14	0.11	-0.03
66	Ss_all200810_677	40S ribosomal protein S8 [Arabidopsis lyrata subsp. lyrata] >gi|297310443|gb|EFH40867.1| 40S ribosomal protein S8 [Arabidopsis lyrata subsp. lyrata]		0.47	0.26	0.12	0.36	0.48
68	Ss_all200810_2132	40S ribosomal protein S8 [Zea mays] >gi|6226702|sp|Q08069.2|RS8_MAIZE RecName: Full=40S ribosomal protein S8 >gi|1498053|gb|AAB06330.1| ribosomal protein S8 [Zea mays] >gi|194692698|gb|ACF80433.1| unknown [Zea mays] >gi|195605614|gb|ACG24637.1| 40S ribosomal protein S8 [Zea mays]		0.19	0.94	0.76	-0.07	-1
68	Ss_all200810_9388	40S ribosomal protein S8 [Zea mays] >gi|6226702|sp|Q08069.2|RS8_MAIZE RecName: Full=40S ribosomal protein S8 >gi|1498053|gb|AAB06330.1| ribosomal protein S8 [Zea mays] >gi|194692698|gb|ACF80433.1| unknown [Zea mays] >gi|195605614|gb|ACG24637.1| 40S ribosomal protein S8 [Zea mays]		0.46	1.22	1.13	0.11	-0.39
192	Ss_all200810_18401	40S ribosomal protein S9 [Lactuca saligna]		0.25	0.24	0.02	0.16	0.66
68	Ss_all200810_4271	40S ribosomal protein S9 [Zea mays]		0.54	1.53	1.36	0.67	-0.64
9	Ss_all200810_4978	5-methyltetrahydropteroyltriglutamate-homocysteine methyltransferase, putative, expressed [Oryza sativa Japonica Group]		0.17	0.94	-0.06	-1.3	-1.93
[truncated: 2,311 more rows]

## Sheet: 4c
				Log fold change
Cluster	QueryAcc	HitDescription		.5g/3g		R12/.5g	R24/.5g		R12/3g	R24/3g
[truncated: 2,121 more rows]
