# Supplementary material for: Sporobolus stapfianus: Insights into desiccation tolerance in the resurrection grasses from linking transcriptomics to metabolomics
Source: BMC Plant Biol. 2017 Mar 28;17:67. doi: 10.1186/s12870-017-1013-7 (PMC5371216; doi:10.1186/s12870-017-1013-7)
Supplement: Supplementary file 5 — A representative list of SDATs that have the greatest increase in abundance during dehydration of young leaves of Sporobolus stapfianus. Table S5b. A representative list of SDATs that have the greatest decrease in abundance during dehydration of young leaves of Sporobolus stapfianus. Table S5c. A representative list of SDATs that have the greatest increase in abundance during rehydration of young leaves of Sporobolus stapfianus. Table S5d. A representative list of SDATs that have the greatest decrease in abundance during rehydration of young leaves of Sporobolus stapfianus. (XLS 78 kb) [file 12870_2017_1013_MOESM5_ESM.xls]

## Sheet: 5a
Contig id	Description		80%/HYD	60%/HYD	40%/HYD	30%/HYD	DRY/HYD
Ss_all200810_29715	1-Cys peroxiredoxin [Triticum durum]		1.96	5.13	5.83	5.98	5.23
Ss_all200810_16106	dehydrin [Triticum durum]		0.17	0.76	4.35	5.89	4.61
Ss_all200810_5602	PREDICTED: late embryogenesis abundant protein 1-like [Brachypodium distachyon]		1.18	3.4	4.29	5.79	3.37
Ss_all200810_7107	PREDICTED: 18 kDa seed maturation protein-like [Brachypodium distachyon]		-0.33	0.78	4.47	5.49	4.58
Ss_all200810_525	PREDICTED: peroxygenase-like [Setaria italica]		0.61	2.89	4.97	5.31	3.67
Ss_all200810_15937	early light-induced protein [Zea mays] >gi|195658873|gb|ACG48904.1| early light-induced protein [Zea mays]		0.26	0.27	2.95	5.3	4.26
Ss_all200810_29712	putative group 3 late embryogenesis abundant protein [Sporobolus stapfianus]		0.54	4.25	5.21	5.28	4.61
Ss_all200810_29713	embryonic protein DC-8 precursor [Zea mays] >gi|195604380|gb|ACG24020.1| embryonic protein DC-8 [Zea mays]		1.1	4.38	5.26	5.22	4.48
Ss_all200810_36700	1-Cys peroxiredoxin [Triticum durum]		0.19	1.75	4.37	5.18	2.89
Ss_all200810_1874	early light-induced protein [Zea mays]		-0.21	0.29	4.09	5.17	3.6
Ss_all200810_282	Dehydrin		0.81	3.77	4.76	5.15	4.55
Ss_all200810_11330	PREDICTED: late embryogenesis abundant protein 1-like [Brachypodium distachyon]		0.75	2.84	3.27	5.14	2.33
Ss_all200810_8720	aldose reductase [Zea mays] >gi|315493392|gb|ADU32868.1| aldose reductase [Zea mays]		0.13	1.09	4.64	5.08	3.53
Ss_all200810_1856	dehydrin [Triticum durum]		-0.02	0.64	3.46	5.08	3.56
Ss_all200810_3958	putative group 3 late embryogenesis abundant protein [Sporobolus stapfianus]		0.77	4.09	5.1	5.08	4.36
Ss_all200810_6857	Os07g0422100 [Oryza sativa Japonica Group] >gi|4097340|gb|AAD10377.1| hydrophobic LEA-like protein [Oryza sativa] >gi|34394744|dbj|BAC84108.1| putative plasma membrane associated protein [Oryza sativa Japonica Group] >gi|34395385|dbj|BAC84545.1| putative plasma membrane associated protein [Oryza sativa Japonica Group] >gi|113611021|dbj|BAF21399.1| Os07g0422100 [Oryza sativa Japonica Group] >gi|12…		0.83	3.76	5.14	5.06	4
Ss_all200810_36724	group3 late embryogenesis abundant protein [Agropyron cristatum]		0.43	2.41	4.36	5.05	4.34
Ss_all200810_359	defence-related protein precursor [Zea mays] >gi|559534|emb|CAA57674.1| defence-related protein [Zea mays]		0.53	0.08	2.97	5.02	3.93
Ss_all200810_6232	PREDICTED: late embryogenesis abundant protein 1-like [Brachypodium distachyon]		0.8	2.96	3.51	5.01	2.6
Ss_all200810_3962	putative group 3 late embryogenesis abundant protein [Sporobolus stapfianus]		1.13	4.33	5.02	4.99	4.45
Ss_all200810_3961	embryonic protein DC-8 precursor [Zea mays] >gi|195604380|gb|ACG24020.1| embryonic protein DC-8 [Zea mays]		0.67	3.93	5	4.97	4.24
Ss_all200810_6777	1-Cys peroxiredoxin PER1 [Zea mays] >gi|146325682|sp|A2SZW8.1|REHY_MAIZE RecName: Full=1-Cys peroxiredoxin PER1; AltName: Full=Rehydrin homolog; AltName: Full=Thioredoxin peroxidase >gi|87133468|gb|ABD24377.1| 1-Cys peroxiredoxin antioxidant [Zea mays] >gi|195606232|gb|ACG24946.1| peroxiredoxin [Zea mays]		0.08	1.06	3.88	4.94	3.11
Ss_all200810_38457	embryonic protein DC-8 precursor [Zea mays] >gi|195604380|gb|ACG24020.1| embryonic protein DC-8 [Zea mays]		0.61	1.47	4.44	4.94	3.36
Ss_all200810_29896	High molecular mass early light-inducible protein HV58, chloroplastic [Aegilops tauschii]		0.2	0.38	3.58	4.94	4.33
Ss_all200810_3965	embryonic protein DC-8 precursor [Zea mays] >gi|195604380|gb|ACG24020.1| embryonic protein DC-8 [Zea mays]		1	4.15	4.83	4.88	4.06
Ss_all200810_5351	late embryogenesis abundant protein [Hordeum vulgare subsp. vulgare]		0.48	2.1	4.26	4.88	4.25
Ss_all200810_6766	Os06g0341300 [Oryza sativa Japonica Group] >gi|54290888|dbj|BAD61548.1| putative Late embryogenesis abundant protein D-34 [Oryza sativa Japonica Group] >gi|54290941|dbj|BAD61622.1| putative Late embryogenesis abundant protein D-34 [Oryza sativa Japonica Group] >gi|113595605|dbj|BAF19479.1| Os06g0341300 [Oryza sativa Japonica Group] >gi|215741619|dbj|BAG98114.1| unnamed protein product [Oryza sati…		0.2	1.92	3.58	4.88	3.51
Ss_all200810_6856	ABA induced plasma membrane protein PM 19 [Triticum aestivum]		-0.23	1.87	4.59	4.87	3.01
Ss_all200810_44545	RecName: Full=High molecular mass early light-inducible protein HV58, chloroplastic; Short=ELIP; Flags: Precursor >gi|19025|emb|CAA33728.1| unnamed protein product [Hordeum vulgare subsp. vulgare]		0.2	0.19	3.33	4.83	4.31
Ss_all200810_5352	group3 late embryogenesis abundant protein [Triticum aestivum]		0.32	1.85	4.05	4.81	4.19
Ss_all200810_17841	RecName: Full=High molecular mass early light-inducible protein HV58, chloroplastic; Short=ELIP; Flags: Precursor >gi|19025|emb|CAA33728.1| unnamed protein product [Hordeum vulgare subsp. vulgare]		0.14	-0.09	3.45	4.79	4.33
Ss_all200810_43917	plasma membrane associated protein [Zea mays]		0.24	2.66	4.95	4.75	2.7
Ss_all200810_8722	aldose reductase [Hordeum vulgare]		0.16	1.33	3.32	4.73	2.51
Ss_all200810_16118	early light-induced protein [Zea mays]		0.2	0.85	3.51	4.72	3.51
Ss_all200810_5360	embryonic protein DC-8 precursor [Zea mays] >gi|195604380|gb|ACG24020.1| embryonic protein DC-8 [Zea mays]		0.87	3.47	4.59	4.72	3.14
Ss_all200810_29706	putative group 3 late embryogenesis abundant protein [Sporobolus stapfianus]		0.83	3.86	4.59	4.71	3.99
Ss_all200810_303	UFG2 [Triticum aestivum]		0.55	1.95	4.23	4.7	3.18
Ss_all200810_4083	early light-induced protein [Zea mays] >gi|195608240|gb|ACG25950.1| early light-induced protein [Zea mays]		-0.34	-0.26	3.11	4.68	3.57
Ss_all200810_16311	Os03g0345300 [Oryza sativa Japonica Group] >gi|108708103|gb|ABF95898.1| Desiccation-related protein PCC13-62 precursor, putative, expressed [Oryza sativa Japonica Group] >gi|113548560|dbj|BAF12003.1| Os03g0345300 [Oryza sativa Japonica Group]		0.05	0.49	3.58	4.6	3.16
Ss_all200810_352	aldose reductase [Zea mays] >gi|315493392|gb|ADU32868.1| aldose reductase [Zea mays]		0.23	1.04	3.98	4.59	3.32
Ss_all200810_31699	Os03g0345300 [Oryza sativa Japonica Group] >gi|108708103|gb|ABF95898.1| Desiccation-related protein PCC13-62 precursor, putative, expressed [Oryza sativa Japonica Group] >gi|113548560|dbj|BAF12003.1| Os03g0345300 [Oryza sativa Japonica Group]		-0.05	0.22	2.83	4.59	2.37
Ss_all200810_29707	putative group 3 late embryogenesis abundant protein [Sporobolus stapfianus]		0.57	3.87	4.56	4.59	3.76
Ss_all200810_29899	early salt stress and cold acclimation-induced protein 2-3 [Lophopyrum elongatum]		0.13	0.98	4.01	4.57	3.6
Ss_all200810_305	UFG2 [Triticum aestivum]		0.38	1.77	4.21	4.54	3.13
Ss_all200810_3964	putative group 3 late embryogenesis abundant protein [Sporobolus stapfianus]		0.31	2.53	4.12	4.54	3.51
Ss_all200810_4025	glucose and ribitol dehydrogenase homolog - barley		-0.16	0.23	2.02	4.53	1.49
Ss_all200810_4166	dehydrin [Hordeum vulgare subsp. vulgare]		0.21	2.42	4.09	4.53	3.71
Ss_all200810_307	late embryogenesis abundant protein group 3 variant 1 [Pogonatherum paniceum]		1.3	3.23	4.44	4.52	4.05
Ss_all200810_304	UFG2 [Triticum aestivum]		-0.07	1.52	3.94	4.49	2.81
Ss_all200810_37321	endo-beta-mannanase, putative, expressed [Oryza sativa Japonica Group]		0.02	-0.08	2.77	4.49	3.27

## Sheet: 5b
Contig id	Description		80%/HYD	60%/HYD	40%/HYD	30%/HYD	DRY/HYD
Ss_all200810_5368	phosphoenolpyruvate carboxylase [Calamovilfa sp. Hodkinson s.n.]		-0.37	-0.51	-3.55	-6.37	-6.64
Ss_all200810_36795	phosphoenolpyruvate carboxylase [Calamovilfa sp. Hodkinson s.n.]		-0.58	-0.55	-3.93	-6.16	-6.01
Ss_all200810_36804	phosphoenolpyruvate carboxylase [Calamovilfa sp. Hodkinson s.n.]		-0.48	-0.52	-4.26	-6.13	-6.4
Ss_all200810_36805	phosphoenolpyruvate carboxylase [Calamovilfa sp. Hodkinson s.n.]		-0.55	-0.56	-3.78	-6.11	-6.25
Ss_all200810_5371	phosphoenolpyruvate carboxylase [Chloris gayana]		-0.24	-0.48	-3.15	-6.1	-6.54
Ss_all200810_36808	phosphoenolpyruvate carboxylase [Calamovilfa sp. Hodkinson s.n.]		-0.23	-0.17	-3.96	-5.93	-6.29
Ss_all200810_36803	phosphoenolpyruvate carboxylase, partial [Eleusine floccifolia]		-0.25	-0.17	-3.98	-5.92	-6.19
Ss_all200810_36812	phosphoenolpyruvate carboxylase [Chloris gayana]		-0.59	-0.31	-4.27	-5.78	-5.93
Ss_all200810_36809	hypothetical protein SORBIDRAFT_10g021330 [Sorghum bicolor] >gi|241916744|gb|EER89888.1| hypothetical protein SORBIDRAFT_10g021330 [Sorghum bicolor]		-0.12	-0.51	-2.96	-5.78	-6.2
Ss_all200810_36792	phosphoenolpyruvate carboxylase [Chloris gayana]		-0.31	-0.45	-3.21	-5.78	-6.4
Ss_all200810_36810	phosphoenolpyruvate carboxylase [Dactyloctenium aegyptium]		-0.24	-0.38	-2.96	-5.77	-6.21
Ss_all200810_36800	phosphoenolpyruvate carboxylase [Chloris gayana]		-0.49	-0.54	-3.36	-5.71	-5.94
Ss_all200810_5373	phosphoenolpyruvate carboxylase [Chloris gayana]		-0.2	-0.23	-3.65	-5.69	-6.02
Ss_all200810_36797	phosphoenolpyruvate carboxylase [Sporobolus festivus]		-0.37	-0.3	-4.01	-5.69	-6.03
Ss_all200810_5370	P-pyruvate carboxylase [Zea mays]		-0.29	-0.45	-3.1	-5.66	-5.85
Ss_all200810_36794	phosphoenolpyruvate carboxylase [Chloris gayana]		-0.16	-0.35	-2.82	-5.6	-5.69
Ss_all200810_36801	phosphoenolpyruvate carboxylase [Cynodon dactylon]		-0.26	-0.31	-3.11	-5.58	-6.03
Ss_all200810_36802	phosphoenolpyruvate carboxylase, partial [Alloteropsis semialata subsp. eckloniana]		-0.34	-0.34	-2.71	-5.53	-5.92
Ss_all200810_36806	phosphoenolpyruvate carboxylase [Sporobolus festivus]		-0.14	-0.01	-3.82	-5.5	-5.79
Ss_all200810_36811	phosphoenolpyruvate carboxylase [Chloris gayana]		-0.28	-0.37	-2.96	-5.48	-5.84
Ss_all200810_5374	phosphoenolpyruvate carboxylase [Chloris gayana]		-0.2	-0.37	-2.69	-5.47	-5.71
Ss_all200810_36798	predicted protein [Hordeum vulgare subsp. vulgare] >gi|326516054|dbj|BAJ88050.1| predicted protein [Hordeum vulgare subsp. vulgare]		-0.24	-0.39	-3.05	-5.32	-5.84
Ss_all200810_9866	phosphoenolpyruvate carboxylase [Chloris gayana]		-0.91	-0.65	-3.92	-5.04	-5.08
Ss_all200810_5369	putative C4 Phosphoenolpyruvate carboxylase [Cynodon dactylon]		-0.72	-0.59	-4.09	-5.02	-4.73
Ss_all200810_539	chlorophyll a-b binding protein 4 [Zea mays]		-0.74	-0.95	-3.25	-5.01	-5.1
Ss_all200810_29782	Phosphoenolpyruvate carboxykinase, putative, expressed [Oryza sativa Japonica Group]		-1.27	-1.59	-3.49	-5	-4.82
Ss_all200810_36793	phosphoenolpyruvate carboxylase [Chloris gayana]		-0.39	-0.72	-4.26	-4.96	-5.32
Ss_all200810_1021	glyceraldehyde-3-phosphate dehydrogenase [Solanum tuberosum]		-0.51	-1.17	-3.36	-4.96	-5.18
Ss_all200810_30007	carbonic anhydrase [Zea mays] >gi|195636930|gb|ACG37933.1| carbonic anhydrase [Zea mays]		-0.38	-0.54	-3.29	-4.85	-5.22
Ss_all200810_36791	phosphoenolpyruvate carboxylase [Dactyloctenium aegyptium]		-0.19	-0.17	-2.4	-4.83	-4.98
Ss_all200810_4327	chlorophyll a-b binding protein 8 [Zea mays] >gi|238013956|gb|ACR38013.1| unknown [Zea mays]		-0.75	-0.88	-2.54	-4.75	-4.92
Ss_all200810_36867	Bile acid Na+ symporter family protein [Medicago truncatula] >gi|355510258|gb|AES91400.1| Bile acid Na+ symporter family protein [Medicago truncatula]		-0.31	-0.56	-2.02	-4.71	-5.15
Ss_all200810_8335	chlorophyll a/b binding protein [Solanum tuberosum]		-0.97	-1.44	-3.35	-4.58	-4.49
Ss_all200810_4028	phosphoenolpyruvate carboxykinase [Megathyrsus maximus]		-0.81	-0.83	-3.13	-4.57	-4.61
Ss_all200810_24410	Os01g0656600 [Oryza sativa Japonica Group] >gi|55773719|dbj|BAD72402.1| myosin heavy chain-like [Oryza sativa Japonica Group] >gi|255673516|dbj|BAF05670.2| Os01g0656600 [Oryza sativa Japonica Group]		-1.57	-1.46	-2.98	-4.56	-4.38
Ss_all200810_26296	glutathione peroxidase [Camellia sinensis]		-0.97	-1.42	-2.93	-4.56	-3.83
Ss_all200810_1944	ferredoxin [Zea mays] >gi|6561889|dbj|BAA88236.1| ferredoxin [Zea mays] >gi|195619544|gb|ACG31602.1| ferredoxin--NADP reductase, leaf isozyme [Zea mays] >gi|219886469|gb|ACL53609.1| unknown [Zea mays]		-1.01	-0.9	-2.92	-4.53	-4.57
Ss_all200810_4253	glyceraldehyde-3-phosphate dehydrogenase A, chloroplastic precursor [Zea mays] >gi|120657|sp|P09315.1|G3PA_MAIZE RecName: Full=Glyceraldehyde-3-phosphate dehydrogenase A, chloroplastic; AltName: Full=NADP-dependent glyceraldehydephosphate dehydrogenase subunit A; Flags: Precursor >gi|168479|gb|AAA33464.1| glyceraldehyde-3-phosphate dehydrogenase [Zea mays] >gi|763035|emb|CAA33455.1| glyceraldehyd…		-0.57	-1.32	-3.51	-4.52	-4.71
Ss_all200810_44014	cytosolic orthophosphate dikinase [Zea mays subsp. mays]		-0.44	-0.41	-1.76	-4.52	-4.83
Ss_all200810_47325	C4 phosphoenolpyruvate carboxylase [Echinochloa crus-galli]		-0.73	-0.43	-3.86	-4.43	-4.87
Ss_all200810_7240	chloroplast ribulose-1,5-bisphosphate carboxylase/oxygenase activase [Morus alba var. multicaulis]		-0.73	-0.69	-2.16	-4.43	-4.74
Ss_all200810_3283	Os01g0656600 [Oryza sativa Japonica Group] >gi|55773719|dbj|BAD72402.1| myosin heavy chain-like [Oryza sativa Japonica Group] >gi|255673516|dbj|BAF05670.2| Os01g0656600 [Oryza sativa Japonica Group]		-1.07	-1.28	-3.48	-4.43	-4.16
Ss_all200810_1858	RecName: Full=Beta-glucosidase 20; Short=Os5bglu20; Flags: Precursor >gi|222631313|gb|EEE63445.1| hypothetical protein OsJ_18258 [Oryza sativa Japonica Group]		-0.38	-0.92	-3.53	-4.42	-4.39
Ss_all200810_29784	phosphoenolpyruvate carboxykinase [Zoysia japonica]		-0.87	-0.98	-3.19	-4.37	-4.54
Ss_all200810_6020	fructose 1,6-bisphosphate aldolase precursor [Avena sativa]		-0.65	-0.97	-2.92	-4.32	-4.41
Ss_all200810_23598	alanine aminotransferase [Zea mays]		-0.91	-1.29	-3.46	-4.3	-4.83
Ss_all200810_36796	phosphoenolpyruvate carboxylase [Chloris gayana]		-0.6	-0.93	-3.77	-4.3	-4.44
Ss_all200810_16561	PREDICTED: phosphoribulokinase, chloroplastic-like [Brachypodium distachyon]		-0.98	-1.11	-2.85	-4.3	-4.23
Ss_all200810_38613	Fructose-bisphosphate aldolase class-I [Oryza sativa Japonica Group] >gi|108864047|gb|ABA91632.2| Fructose-bisphosphate aldolase, chloroplast precursor, putative, expressed [Oryza sativa Japonica Group]		-0.84	-1.42	-3.24	-4.29	-4.31
Ss_all200810_50441	photosystem I reaction center subunit psaK [Zea mays]		-1	-1.73	-3.58	-4.26	-4.42

## Sheet: 5c
Contig id	Description		DRY/HYD		R12/DRY	R24/DRY		R12/HYD	R24/HYD
Ss_all200810_8040	NADH/Ubiquinone/plastoquinone (complex I) [Microbacterium laevaniformans]		1.05		4.69	2.39		5.74	3.44
Ss_all200810_32017	putative plasma membrane H+ ATPase [Oryza sativa Japonica Group] >gi|55168258|gb|AAV44124.1| putative plasma membrane H+ ATPase [Oryza sativa Japonica Group]		0.86		4.3	2.86		5.16	3.72
Ss_all200810_24084	Carbohydrate transporter/sugar porter [Medicago truncatula] >gi|355484587|gb|AES65790.1| Carbohydrate transporter/sugar porter [Medicago truncatula]		0.76		4.28	3.36		5.04	4.12
Ss_all200810_20512	endo-1,4-beta-glucanase glycosyl hydrolase family 61 [Zymoseptoria tritici IPO323]		0.54		4.23	2.5		4.77	3.04
Ss_all200810_25299	Lactose permease [Fusarium oxysporum f. sp. cubense race 4]		0.21		4.08	2.59		4.29	2.8
Ss_all200810_4788	predicted protein [Hordeum vulgare subsp. vulgare]		0.67		4.01	2.63		4.68	3.3
Ss_all200810_20943	mercuric reductase, putative [Ricinus communis] >gi|223524549|gb|EEF27581.1| mercuric reductase, putative [Ricinus communis]		0.67		3.99	2.96		4.66	3.63
Ss_all200810_43784	putative senescence-associated protein [Pisum sativum]		0.3		3.89	2.2		4.19	2.5
Ss_all200810_25869	Peptidase M14 carboxypeptidase A [Macrophomina phaseolina MS6]		0.1		3.8	2.29		3.9	2.39
Ss_all200810_12615	hexose carrier protein HEX6 [Zea mays] >gi|194701676|gb|ACF84922.1| unknown [Zea mays] >gi|195627948|gb|ACG35804.1| hexose carrier protein HEX6 [Zea mays] >gi|223942757|gb|ACN25462.1| unknown [Zea mays]		0.32		3.69	3.42		4.01	3.74
Ss_all200810_13136	elongation factor [Paeonia suffruticosa]		0.77		3.66	2.77		4.43	3.54
Ss_all200810_5304	Os06g0101600 [Oryza sativa Japonica Group] >gi|122168719|sp|Q0DFC9.1|PLAS_ORYSJ RecName: Full=Plastocyanin, chloroplastic; Flags: Precursor >gi|152032655|sp|A2Y886.1|PLAS_ORYSI RecName: Full=Plastocyanin, chloroplastic; Flags: Precursor >gi|3885896|gb|AAC78108.1| plastocyanin precursor [Oryza sativa Japonica Group] >gi|55296746|dbj|BAD67938.1| plastocyanin, chloroplast precursor [Oryza sativa Jap…		-4.22		3.63	3.94		-0.59	-0.28
Ss_all200810_7528	60S ribosomal protein L35a [Vernicia fordii]		0.84		3.61	2.26		4.45	3.1
Ss_all200810_5073	endo-1,4-beta-glucanase glycosyl hydrolase family 61 [Zymoseptoria tritici IPO323]		0.37		3.61	3.15		3.98	3.52
Ss_all200810_30355	PREDICTED: probable polyol transporter 4-like [Glycine max]		0.79		3.6	2.36		4.39	3.15
Ss_all200810_46163	ribosomal protein S27-like protein [Solanum tuberosum]		1.7		3.47	2.44		5.17	4.14
Ss_all200810_677	40S ribosomal protein S8 [Arabidopsis lyrata subsp. lyrata] >gi|297310443|gb|EFH40867.1| 40S ribosomal protein S8 [Arabidopsis lyrata subsp. lyrata]		0.48		3.4	1.67		3.88	2.15
Ss_all200810_10021	vacuolar H(+)-ATPase subunit B [Mesembryanthemum crystallinum, leaf, Peptide Partial, 170 aa]		0.54		3.39	1.82		3.93	2.36
Ss_all200810_14714	ribosomal protein L11 protein-like [Solanum tuberosum]		0.65		3.38	1.57		4.03	2.22
Ss_all200810_31171	60S ribosomal protein L20 [Rhizoplaca chrysoleuca]		0.93		3.35	1.18		4.28	2.11
Ss_all200810_4553	60S ribosomal protein L10A [Arabidopsis lyrata subsp. lyrata] >gi|297324994|gb|EFH55414.1| 60S ribosomal protein L10A [Arabidopsis lyrata subsp. lyrata]		0.82		3.34	2.36		4.16	3.18
Ss_all200810_5822	RecName: Full=Cytochrome c		0.35		3.34	2.5		3.69	2.85
Ss_all200810_42544	glycoside hydrolase family 10 protein [Setosphaeria turcica Et28A]		0.8		3.33	1.8		4.13	2.6
Ss_all200810_49190	elongation factor-1 alpha [Catharanthus roseus]		0.2		3.26	2.37		3.46	2.57
Ss_all200810_13755	eukaryotic elongation factor 1A [Suaeda japonica]		-0.54		3.23	1.45		2.69	0.91
Ss_all200810_40953	adenine nucleotide translocator [Lupinus albus]		0.56		3.23	2.65		3.79	3.21
Ss_all200810_34294	plasma membrane ATPase 3 [Arabidopsis thaliana]		1.15		3.22	2.15		4.37	3.3
Ss_all200810_44189	ATP synthase alpha subunit [Chlorophytum nepalense]		0.25		3.17	2.29		3.42	2.54
Ss_all200810_16323	cysteine protease 1 precursor [Zea mays] >gi|195629242|gb|ACG36262.1| cysteine protease 1 precursor [Zea mays]		-1		3.17	2.47		2.17	1.47
Ss_all200810_35029	plasma membrane ATPase 1 [Sphaerulina musiva SO2202]		1.17		3.16	1.78		4.33	2.95
Ss_all200810_46793	elongation factor 1 alpha [Ageratina adenophora]		0.98		3.16	3.37		4.14	4.35
Ss_all200810_28157	plasma membrane ATPase 1 [Sphaerulina musiva SO2202]		-0.13		3.15	2.16		3.02	2.03
Ss_all200810_1983	ATP-dependent clp protease proteolytic subunit [Oryza sativa Indica Group]		-1.43		3.14	3		1.71	1.57
Ss_all200810_7302	fatty acid desaturase [Zea mays]		-1.88		3.13	3.08		1.25	1.2
Ss_all200810_41927	ATP synthase beta chain [Isotachis lyallii]		0.64		3.09	3.16		3.73	3.8
Ss_all200810_3206	cysteine protease 1 precursor [Zea mays] >gi|195621544|gb|ACG32602.1| cysteine protease 1 precursor [Zea mays]		-0.79		3.09	2.97		2.3	2.18
Ss_all200810_25974	PREDICTED: glucosamine--fructose-6-phosphate aminotransferase [isomerizing] 2 [Brachypodium distachyon]		0.61		3.09	2.1		3.7	2.71
Ss_all200810_20325	oligouridylate binding protein [Nicotiana plumbaginifolia]		0.36		3.08	2.61		3.44	2.97
Ss_all200810_45532	peptidase [Myceliophthora thermophila ATCC 42464]		0.37		3.06	1.98		3.43	2.35
Ss_all200810_12930	cytochrome c oxidase subunit 2 [Equisetum arvense]		0.8		3.06	1.57		3.86	2.37
Ss_all200810_25694	40S ribosomal protein S4 [Zea mays] >gi|195610502|gb|ACG27081.1| 40S ribosomal protein S4 [Zea mays]		1.27		3.06	1.54		4.33	2.81
Ss_all200810_17651	mitogen-activated protein kinase kinase [Capsicum annuum]		1.35		3.05	3.29		4.4	4.64
Ss_all200810_41621	PREDICTED: 60S ribosomal protein L15-like [Glycine max]		1.13		3.05	1.83		4.18	2.96
Ss_all200810_6499	aspartic proteinase [Cucumis sativus]		1.25		3.02	1.75		4.27	3
Ss_all200810_30252	histone H3 (AA 1-58) [Medicago sativa]		-1.43		3.02	1.64		1.59	0.21
Ss_all200810_30712	PREDICTED: GDP-L-galactose phosphorylase 2-like [Brachypodium distachyon]		-2.87		3.02	2.79		0.15	-0.08
Ss_all200810_25453	PREDICTED: 60S ribosomal protein L3-like [Glycine max]		0.85		2.97	0.44		3.82	1.29
Ss_all200810_42245	PREDICTED: probable glutamate carboxypeptidase 2-like [Glycine max]		0.46		2.96	1.9		3.42	2.36
Ss_all200810_35627	geranylgeranyl transferase type II beta subunit, putative [Ricinus communis] >gi|223526430|gb|EEF28709.1| geranylgeranyl transferase type II beta subunit, putative [Ricinus communis]		0.43		2.93	2.3		3.36	2.73
Ss_all200810_17111	polyubiquitin containing 7 ubiquitin monomers [Oryza sativa Indica Group]		0.22		2.93	1.12		3.15	1.34

## Sheet: 5d
Contig id	Description		DRY/HYD		R12/DRY	R24/DRY		R12/HYD	R24/HYD
Ss_all200810_1742	1-Cys peroxiredoxin [Triticum durum]		2.3		-2.63	-2.3		-0.33	0
Ss_all200810_3961	embryonic protein DC-8 precursor [Zea mays] >gi|195604380|gb|ACG24020.1| embryonic protein DC-8 [Zea mays]		4.24		-2.29	-1.41		1.95	2.83
Ss_all200810_7107	PREDICTED: 18 kDa seed maturation protein-like [Brachypodium distachyon]		4.58		-2.26	-2.24		2.32	2.34
Ss_all200810_22637	protein CCC1 [Zea mays]		1.15		-2.24	-1.07		-1.09	0.08
Ss_all200810_3958	putative group 3 late embryogenesis abundant protein [Sporobolus stapfianus]		4.36		-2	-1.08		2.36	3.28
Ss_all200810_37321	endo-beta-mannanase, putative, expressed [Oryza sativa Japonica Group]		3.27		-1.99	-2.11		1.28	1.16
Ss_all200810_23145	alcohol dehydrogenase [Miscanthus sinensis var. formosanus]		2.61		-1.9	-1.45		0.71	1.16
Ss_all200810_24028	2,3-bisphosphoglycerate-independent phosphoglycerate mutase, putative [Oryza sativa Japonica Group] >gi|125543725|gb|EAY89864.1| hypothetical protein OsI_11413 [Oryza sativa Indica Group] >gi|125586132|gb|EAZ26796.1| hypothetical protein OsJ_10707 [Oryza sativa Japonica Group]		2.6		-1.89	-1.45		0.71	1.15
Ss_all200810_4083	early light-induced protein [Zea mays] >gi|195608240|gb|ACG25950.1| early light-induced protein [Zea mays]		3.57		-1.88	-1.97		1.69	1.6
Ss_all200810_29715	1-Cys peroxiredoxin [Triticum durum]		5.23		-1.84	-1.12		3.39	4.11
Ss_all200810_16311	Os03g0345300 [Oryza sativa Japonica Group] >gi|108708103|gb|ABF95898.1| Desiccation-related protein PCC13-62 precursor, putative, expressed [Oryza sativa Japonica Group] >gi|113548560|dbj|BAF12003.1| Os03g0345300 [Oryza sativa Japonica Group]		3.16		-1.84	-1.41		1.32	1.75
Ss_all200810_304	UFG2 [Triticum aestivum]		2.81		-1.83	-1.53		0.98	1.28
Ss_all200810_359	defence-related protein precursor [Zea mays] >gi|559534|emb|CAA57674.1| defence-related protein [Zea mays]		3.93		-1.77	-1.46		2.16	2.47
Ss_all200810_6857	Os07g0422100 [Oryza sativa Japonica Group] >gi|4097340|gb|AAD10377.1| hydrophobic LEA-like protein [Oryza sativa] >gi|34394744|dbj|BAC84108.1| putative plasma membrane associated protein [Oryza sativa Japonica Group] >gi|34395385|dbj|BAC84545.1| putative plasma membrane associated protein [Oryza sativa Japonica Group] >gi|113611021|dbj|BAF21399.1| Os07g0422100 [Oryza sativa Japonica Group] >gi|12…		4		-1.76	-0.85		2.24	3.15
Ss_all200810_29713	embryonic protein DC-8 precursor [Zea mays] >gi|195604380|gb|ACG24020.1| embryonic protein DC-8 [Zea mays]		4.48		-1.74	-0.99		2.74	3.49
Ss_all200810_29712	putative group 3 late embryogenesis abundant protein [Sporobolus stapfianus]		4.61		-1.73	-1.13		2.88	3.48
Ss_all200810_3962	putative group 3 late embryogenesis abundant protein [Sporobolus stapfianus]		4.45		-1.71	-0.98		2.74	3.47
Ss_all200810_525	PREDICTED: peroxygenase-like [Setaria italica]		3.67		-1.7	-1.49		1.97	2.18
Ss_all200810_4166	dehydrin [Hordeum vulgare subsp. vulgare]		3.71		-1.69	-1		2.02	2.71
Ss_all200810_44545	RecName: Full=High molecular mass early light-inducible protein HV58, chloroplastic; Short=ELIP; Flags: Precursor >gi|19025|emb|CAA33728.1| unnamed protein product [Hordeum vulgare subsp. vulgare]		4.31		-1.68	-1.52		2.63	2.79
Ss_all200810_303	UFG2 [Triticum aestivum]		3.18		-1.62	-1.33		1.56	1.85
Ss_all200810_36902	Os03g0305600 [Oryza sativa Japonica Group] >gi|108707728|gb|ABF95523.1| mitochondrial import inner membrane translocase subunit Tim17/Tim22/Tim23 family protein, putative, expressed [Oryza sativa Japonica Group] >gi|113548355|dbj|BAF11798.1| Os03g0305600 [Oryza sativa Japonica Group] >gi|215686584|dbj|BAG88837.1| unnamed protein product [Oryza sativa Japonica Group]		2.41		-1.61	-2.21		0.8	0.2
Ss_all200810_16366	late embryonic abundant-like protein [Cenchrus americanus]		2.6		-1.6	-1.64		1	0.96
Ss_all200810_5434	galactinol synthase [Ammopiptanthus mongolicus] >gi|155966100|gb|ABU41005.1| galactinol synthase [Ammopiptanthus mongolicus]		2.92		-1.59	-1.39		1.33	1.53
Ss_all200810_4016	galactinol synthase 1 [Zea mays] >gi|33323017|gb|AAQ07248.1|AF497507_1 galactinol synthase 1 [Zea mays]		-1.38		-1.59	-1.06		-2.97	-2.44
Ss_all200810_2955	pathogenesis related protein 1 isoform 1 [Ficus pumila var. awkeotsang]		1.75		-1.58	-2.01		0.17	-0.26
Ss_all200810_25515	transporter, folate-biopterin transporter [Zea mays]		1.41		-1.58	-0.79		-0.17	0.62
Ss_all200810_16841	putative drought-induced protein RDI [Oryza sativa Japonica Group] >gi|47497717|dbj|BAD19782.1| putative drought-induced protein RDI [Oryza sativa Japonica Group]		2.04		-1.57	-1.12		0.47	0.92
Ss_all200810_15937	early light-induced protein [Zea mays] >gi|195658873|gb|ACG48904.1| early light-induced protein [Zea mays]		4.26		-1.56	-2.26		2.7	2
Ss_all200810_1940	Putative abscisic acid-induced protein - rice [Oryza sativa Japonica Group] >gi|108706915|gb|ABF94710.1| caleosin, putative, expressed [Oryza sativa Japonica Group]		2.16		-1.56	-1.1		0.6	1.06
Ss_all200810_4301	NADP malic enzyme4 [Zea mays] >gi|57867869|gb|AAW57314.1| NADP-dependent malic enzyme [Zea mays]		2.15		-1.55	-0.59		0.6	1.56
Ss_all200810_16278	Os02g0681000 [Oryza sativa Japonica Group] >gi|50253141|dbj|BAD29387.1| mechanosensitive ion channel domain-containing protein-like [Oryza sativa Japonica Group] >gi|113537274|dbj|BAF09657.1| Os02g0681000 [Oryza sativa Japonica Group] >gi|215737092|dbj|BAG96021.1| unnamed protein product [Oryza sativa Japonica Group] >gi|222623449|gb|EEE57581.1| hypothetical protein OsJ_07934 [Oryza sativa Japoni…		2.84		-1.53	-0.9		1.31	1.94
Ss_all200810_1939	Putative abscisic acid-induced protein - rice [Oryza sativa Japonica Group] >gi|108706915|gb|ABF94710.1| caleosin, putative, expressed [Oryza sativa Japonica Group]		2.17		-1.49	-0.86		0.68	1.31
Ss_all200810_29707	putative group 3 late embryogenesis abundant protein [Sporobolus stapfianus]		3.76		-1.49	-0.63		2.27	3.13
Ss_all200810_467	RecName: Full=Cold shock protein CS66 >gi|440847|gb|AAA21819.1| Wcs66 [Triticum aestivum]		2.85		-1.49	-1.27		1.36	1.58
Ss_all200810_5360	embryonic protein DC-8 precursor [Zea mays] >gi|195604380|gb|ACG24020.1| embryonic protein DC-8 [Zea mays]		3.14		-1.49	-0.67		1.65	2.47
Ss_all200810_5829	carboxyl-terminal-processing protease [Zea mays] >gi|195621830|gb|ACG32745.1| carboxyl-terminal-processing protease precursor [Zea mays]		0.29		-1.48	-0.43		-1.19	-0.14
Ss_all200810_16479	cold-regulated protein [Hordeum vulgare subsp. vulgare] >gi|326511755|dbj|BAJ92022.1| predicted protein [Hordeum vulgare subsp. vulgare]		2.11		-1.47	-1.75		0.64	0.36
Ss_all200810_4047	putative glucosyl transferase [Sporobolus stapfianus]		1.96		-1.45	-0.58		0.51	1.38
Ss_all200810_29709	putative group 3 late embryogenesis abundant protein [Sporobolus stapfianus]		2.62		-1.45	-0.53		1.17	2.09
Ss_all200810_3965	embryonic protein DC-8 precursor [Zea mays] >gi|195604380|gb|ACG24020.1| embryonic protein DC-8 [Zea mays]		4.06		-1.44	-0.88		2.62	3.18
Ss_all200810_3966	embryonic protein DC-8 precursor [Zea mays] >gi|195604380|gb|ACG24020.1| embryonic protein DC-8 [Zea mays]		2.14		-1.43	-1.77		0.71	0.37
Ss_all200810_285	dehydrin [Sorghum bicolor]		0.88		-1.43	-1.97		-0.55	-1.09
Ss_all200810_5094	cytokinin-O-glucosyltransferase 3 [Zea mays] >gi|195615726|gb|ACG29693.1| cytokinin-O-glucosyltransferase 3 [Zea mays]		2.32		-1.42	-1.3		0.9	1.02
Ss_all200810_513	Os08g0159100 [Oryza sativa Japonica Group] >gi|37806153|dbj|BAC99658.1| senescence-associated protein-like [Oryza sativa Japonica Group] >gi|113623010|dbj|BAF22955.1| Os08g0159100 [Oryza sativa Japonica Group] >gi|215678555|dbj|BAG92210.1| unnamed protein product [Oryza sativa Japonica Group] >gi|215697646|dbj|BAG91640.1| unnamed protein product [Oryza sativa Japonica Group] >gi|222639950|gb|EEE6…		1.98		-1.42	-0.95		0.56	1.03
Ss_all200810_6769	putative gamma tonoplast intrinsic protein (TIP) [Sporobolus stapfianus]		2.29		-1.42	-0.96		0.87	1.33
Ss_all200810_29739	embryonic protein DC-8 precursor [Zea mays] >gi|195604380|gb|ACG24020.1| embryonic protein DC-8 [Zea mays]		2.3		-1.41	-0.75		0.89	1.55
Ss_all200810_46555	Putative protein kinase [Oryza sativa] >gi|20042880|gb|AAM08708.1|AC116601_1 Putative protein kinase [Oryza sativa Japonica Group] >gi|31429913|gb|AAP51897.1| Leucine Rich Repeat family protein [Oryza sativa Japonica Group] >gi|125573855|gb|EAZ15139.1| hypothetical protein OsJ_30556 [Oryza sativa Japonica Group]		-0.29		-1.41	-1.88		-1.7	-2.17
Ss_all200810_5352	group3 late embryogenesis abundant protein [Triticum aestivum]		4.19		-1.4	-1.29		2.79	2.9
Ss_all200810_37255	putative adenine nucleotide translocase [Castanea sativa]		2.35		-1.4	-0.9		0.95	1.45
