# Supplementary material for: Sporobolus stapfianus: Insights into desiccation tolerance in the resurrection grasses from linking transcriptomics to metabolomics
Source: BMC Plant Biol. 2017 Mar 28;17:67. doi: 10.1186/s12870-017-1013-7 (PMC5371216; doi:10.1186/s12870-017-1013-7)
Supplement: Supplementary file 6 — SDATs encoding antioxidant enzymes and enzymes involved in antioxidant biosynthesis. The color shading represents a statistically significant change in transcript abundance in the dehydrated samples ((80%, 60, 40, and 30% RWC) from the abundance of the transcript in the hydrated control (HYD). In the rehydrating samples (12h and 24h), the color shading represents a significant change in transcript abundance from that of the hydrated control (HYD) or the dried samples (DRY). Red indicates a statistically significant increase in transcript abundance and green a statistically significant decrease in abundance. Table S6b. SDATs encoding enzymes involved in carbohydrate and energy metabolism. The color shading represents a statistically significant change in transcript abundance in the dehydrated samples (80%, 60%, 40%, and 30% RWC) from the abundance of the transcript in the hydrated control (HYD). In the rehydrating samples (12 h and 24 h), the color shading represents a significant change in transcript abundance from that of the hydrated control (HYD) or the dried samples (DRY). Red indicates a statistically significant increase in transcript abundance and green a statistically significant decrease in abundance. Table S6c. SDATs encoding enzymes involved in cell wall biosynthesis and catabolism. The color shading represents a statistically significant change in transcript abundance in the dehydrated samples (80%, 60, 40, and 30% RWC) from the abundance of the transcript in the hydrated control (HYD). In the rehydrating samples (12 h and 24 h), the color shading represents a significant change in transcript abundance from that of the hydrated control (HYD) or the dried samples (DRY). Red indicates a statistically significant increase in transcript abundance and green a statistically significant decrease in abundance. Table S6d. SDATs encoding kinases and phosphatases. The color shading represents a statistically significant change in transcript abundance in the dehydra [file 12870_2017_1013_MOESM6_ESM.xls]

## Sheet: 6a
Contig id	Description	80%/HYD	60%/HYD	40%/HYD	30%/HYD	DRY/HYD		R12/DRY	R24/DRY		R12/HYD	R24/HYD
Ss_all200810_29715	1-Cys peroxiredoxin [Triticum durum]	1.96	5.13	5.83	5.98	5.23		-1.84	-1.12		3.39	4.11
Ss_all200810_30535	superoxide dismutase [Cenchrus americanus]	0.35	1.71	2.67	3.04	1.95		-0.31	-0.53		1.64	1.42
Ss_all200810_36698	1-Cys peroxiredoxin [Triticum durum]	-0.36	1.72	3.45	4.17	2.52		-0.56	-0.21		1.96	2.31
Ss_all200810_37006	superoxide dismutase 4 [Zea mays]	0.38	1.52	2.42	2.83	1.48		-0.27	-0.43		1.21	1.05
Ss_all200810_37007	copper/zinc-superoxide dismutase [Bambusa oldhamii]	0.29	1.42	2.32	2.76	1.45		-0.25	-0.46		1.2	0.99
Ss_all200810_37008	superoxide dismutase [Cu-Zn] 2 [Zea mays]	0.12	1.43	2.47	2.82	1.81		-0.47	-0.61		1.34	1.2
Ss_all200810_1742	1-Cys peroxiredoxin [Triticum durum]	-0.15	0.02	2.54	3.13	2.3		-2.63	-2.3		-0.33	0
Ss_all200810_23145	alcohol dehydrogenase [Miscanthus sinensis var. formosanus]	0.06	0.42	2	3.27	2.61		-1.9	-1.45		0.71	1.16
Ss_all200810_28252	gamma-glutamylcysteine synthetase [Phragmites australis]	0.09	0.26	2.11	2.29	0.97		-0.75	-0.39		0.22	0.58
Ss_all200810_36700	1-Cys peroxiredoxin [Triticum durum]	0.19	1.75	4.37	5.18	2.89		-1.25	-0.75		1.64	2.14
Ss_all200810_43776	1-Cys peroxiredoxin PER1 [Zea mays]	-0.04	0.52	2.94	3.63	2.51		-0.98	-1.16		1.53	1.35
Ss_all200810_4385	glyoxalase family protein [O. sativa Japonica Group]	-0.18	0.4	2.02	2.56	1.76		-0.34	-0.54		1.42	1.22
Ss_all200810_44030	lactoylglutathione lyase [Zea mays]	0.25	0.15	1.14	2.4	1.2		-0.71	-0.73		0.49	0.47
Ss_all200810_47327	chloroplastic glutathione reductase [Hordeum vulgare]	0.12	0.91	2.5	2.72	1.3		-1.11	-0.24		0.19	1.06
Ss_all200810_493	glutaredoxin homolog1 [Zea mays]	0.02	0.29	0.98	1.38	1.11		-0.46	-0.76		0.65	0.35
Ss_all200810_6777	1-Cys peroxiredoxin PER1 [Zea mays]	0.08	1.06	3.88	4.94	3.11		-1.17	-1.28		1.94	1.83
Ss_all200810_8848	glutaredoxin homolog1 [Zea mays]	0.29	0.85	1.77	2.39	1.31		-0.71	-0.5		0.6	0.81
Ss_all200810_9827	alcohol dehydrogenase [Elymus libanoticus]	0.09	0.76	1.6	4.01	1.91		-1.24	-0.48		0.67	1.43
Ss_all200810_12681	ascorbate peroxidase [Hordeum vulgare subsp. vulgare]	-0.16	-0.17	-0.67	-1.54	-1.99		0.3	1.05		-1.69	-0.94
Ss_all200810_14522	thioredoxin F-type, chloroplast precursor,putative [T. aestivum]	-0.61	-0.28	-1.14	-2.55	-3.1		0.52	1.53		-2.58	-1.57
Ss_all200810_15838	glutathione S-transferase [Dasypyrum villosum]	-0.62	-0.76	-1.95	-4.24	-4.36		2.02	4.2		-2.34	-0.16
Ss_all200810_16287	Glutathione S-transferase, N-terminal domain	-0.04	0.08	-0.56	-1.48	-1.8		1.77	1.34		-0.03	-0.46
Ss_all200810_16497	chloroplast thioredoxin M-type 2 precursor [Zea mays]	-0.18	-0.06	-0.77	-1.7	-2.21
Ss_all200810_1656	glutathione S-transferase [Dasypyrum villosum]	-0.45	-0.85	-1.71	-4	-3.97
Ss_all200810_1657	glutathione S-transferase [Dasypyrum villosum]	-0.41	-0.74	-1.72	-3.92	-3.86
Ss_all200810_1658	glutathione S-transferase [Dasypyrum villosum]	-0.64	-0.75	-1.81	-3.92	-4.15		1.92	4		-2.23	-0.15
Ss_all200810_23751	thioredoxin M-type [Zea mays]	-0.72	-1.27	-1.7	-2.01	-2.02		1.06	0.63		-0.96	-1.39
Ss_all200810_26296	glutathione peroxidase [Camellia sinensis]	-0.97	-1.42	-2.93	-4.56	-3.83		-0.18	2.12		-4.01	-1.71
Ss_all200810_3464	glutathione S-transferase [Dasypyrum villosum]	-0.6	-0.92	-1.9	-2.8	-2.4
Ss_all200810_41122	glutaredoxin domain-containing cys-rich protein [B. distachyon]	-1.1	-1.01	-1.56	-2.11	-1.99		0.75	0.83		-1.24	-1.16
Ss_all200810_28929	glyoxalase I homolog 2 [Allium cepa]	-0.19	-0.73	-0.76	-0.83	-0.67		-0.55	-0.38		-1.22	-1.05
Ss_all200810_1741	1-Cys peroxiredoxin [Triticum durum]	0.04	0.12	0.25	1	0.69		-0.53	-0.39		0.16	0.3
Ss_all200810_36920	thioredoxin H-type [Zea mays]	-0.33	-0.41	0.39	1.48	0.88		-0.1	-0.29		0.78	0.59
Ss_all200810_36922	PREDICTED: thioredoxin H1-like [Brachypodium distachyon]	-0.1	0.09	0.48	1.05	0.91		-0.27	-0.45		0.64	0.46
Ss_all200810_23130	PREDICTED: thioredoxin H-type 2-like [Setaria italica]	-0.86	-1.09	-1.36	-1.88	-2.78		0.96	1.63		-1.82	-1.15
Ss_all200810_31023	peroxisomal ascorbate peroxidase [Aeluropus littoralis]	-0.22	0.21	-0.24	-0.8	-1.01		-0.1	0.38		-1.11	-0.63
Ss_all200810_47409	RecName: Full=Thioredoxin Y, chloroplastict	-0.66	-0.86	-0.92	-1.32	-1.56		1.68	1.08		0.12	-0.48
Ss_all200810_3248	putative glutathione peroxidase [Oryza sativa Japonica Group]	0.43	1.42	1.7	1.2	0.32		0.2	-0.69		0.52	-0.37
Ss_all200810_36954	catalase [Secale cereale]	0.69	1.21	0.35	-0.71	-1.27		0.04	1.31		-1.23	0.04
Ss_all200810_5551	catalase [Aeluropus littoralis]	0.33	0.73	0.13	-0.79	-1.25		0.45	1.06		-0.8	-0.19
Ss_all200810_16970	cytosolic monodehydroascorbate reductase [O. sativa Japonica Group]	0.08	0.94	1.56	1.3	-0.26		0.78	0.8		0.52	0.54
Ss_all200810_30026	dehydroascorbate reductase [Puccinellia tenuiflora]	0.56	1.07	0.93	0.7	-0.07		-0.6	-0.38		-0.67	-0.45
Ss_all200810_37492	homogentisate geranylgeranyl transferase [Zea mays]	0.39	1.76	2.25	2.11	0.58		-0.68	-0.33		-0.1	0.25
Ss_all200810_38506	putative tocopherol cyclase [Oryza sativa Japonica Group]	-0.06	1.82	2.45	1.54	-0.12		-0.11	0.03		-0.23	-0.09
Ss_all200810_4323	PREDICTED: transmembrane ascorbate ferrireductase 1-like [B. distachyon]	-0.08	0.65	1.14	0.78	-0.25		0.24	0.24		-0.01	-0.01
Ss_all200810_5513	glyoxalase I [Oryza sativa Japonica Group]	0.35	1.1	1.18	0.84	-0.27		0.15	-0.13		-0.12	-0.4
Ss_all200810_5626	thioredoxin-like 1-2, chloroplastic-like [Brachypodium distachyon]	0.01	1.36	1.95	1.74	0.06		0.34	0.21		0.4	0.27
Ss_all200810_10374	microsomal glutathione S-transferase 3-like isoform 1 [B. distachyon]	0	0.34	1.25	1.38	0.36		1.28	0.67		1.64	1.03
Ss_all200810_23701	monodehydroascorbate reductase [Brachypodium distachyon]	-0.42	0.17	1.36	1.61	-0.19		-0.08	0.35		-0.27	0.16
Ss_all200810_32525	probable nucleoredoxin 2-like [Brachypodium distachyon]	0.58	0.98	1.99	2.19	0.9		-0.45	-0.31		0.45	0.59
Ss_all200810_3405	monodehydroascorbate reductase [Brachypodium distachyon]	-0.17	0.14	1.63	1.72	0.08		-0.27	-0.16		-0.19	-0.08
Ss_all200810_4359	homogentisate geranylgeranyl transferase [Zea mays]	0.4	1.36	2.27	1.76	0.52		-0.69	-0.59		-0.17	-0.07
Ss_all200810_44512	probable nucleoredoxin 2-like [Brachypodium distachyon]	0.56	1.19	1.91	2.25	1.1		-0.6	-0.66		0.5	0.44
Ss_all200810_520	cytosolic glutathione reductase [Oryza sativa Japonica Group]	0.28	1.37	2.25	2.09	0.75		-0.35	-0.28		0.4	0.47
Ss_all200810_948	cytosolic monodehydroascorbate reductase [O. sativa Japonica Group]	-0.04	0.84	1.86	1.68	0.43		0.43	-0.24		0.86	0.19
Ss_all200810_46333	anionic peroxidase [Zea mays]	-0.05	0.77	2.09	1.72	0.23		0.58	0.42		0.81	0.65
Ss_all200810_20536	alcohol dehydrogenase, putative [Ricinus communis]	0.38	0.48	0.32	0.61	1.16		2.04	1.49		3.2	2.65
Ss_all200810_36932	glyoxalase I [Oryza sativa Japonica Group]	0.14	0.84	0.82	0.35	-1.03		0.12	0.28		-0.91	-0.75
Ss_all200810_5562	PREDICTED: thioredoxin H1-like [Brachypodium distachyon]	0.36	0.78	0.98	0.77	-0.32		0.43	-1.7		0.11	-2.02
Ss_all200810_6338	Alcohol dehydrogenase class [Medicago truncatula]	0.43	0.43	0.18	0.33	0.4		1.42	1.06		1.82	1.46
Ss_all200810_4329	APx1 - Cytosolic Ascorbate Peroxidase [Zea mays]	0.07	0.58	0.32	-0.29	-0.65		2.17	1.99		1.52	1.34
Ss_all200810_4328	APx1 - Cytosolic Ascorbate Peroxidase [Zea mays]	0.52	1.04	0.96	-0.46	-0.73		2.21	2.45		1.48	1.72
Ss_all200810_43751	1-Cys peroxiredoxin [Triticum durum]	-0.29	-0.17	1.11	1.47	0.69		0.05	-0.34		0.74	0.35
Ss_all200810_30622	catalase isozyme 1 [Zea mays]	-0.05	0.22	0.56	1.36	-0.33		1.01	1.28		0.68	0.95
Ss_all200810_37046	thioredoxin-like 1-2, chloroplastic-like [Brachypodium distachyon]	-0.59	1.02	1.24	2.25	-0.6		0.42	0.66		-0.18	0.06
Ss_all200810_34062	alcohol dehydrogenase class [Medicago truncatula]	0.43	0.5	0.28	0.57	0.65		2.01	1.15		2.66	1.8
Ss_all200810_11580	tocopherol O-methyltransferase [Zea mays]	-0.64	-0.65	-0.93	-1.17	-0.87		1.2	1.46		0.33	0.59
Ss_all200810_44031	lactoylglutathione lyase [Zea mays]	-0.35	-0.33	0.79	1.46	0.86		-0.07	-0.66		0.79	0.2
Ss_all200810_6976	lactoylglutathione lyase [Zea mays]	0.24	0.41	0.94	2.22	0.84		0.29	0.24		1.13	1.08
Ss_all200810_543	catalase [Citrus maxima]	-0.99	1.73	0.3	1.77	1.49
Ss_all200810_12608	alcohol dehydrogenase class III [Arabidopsis thaliana]	0.09	0.09	0	-0.02	0.32		1.62	0.48		1.94	0.8
Ss_all200810_5202	catalase [Oryza sativa Indica Group]	0.36	0.22	0.14	0.12	0.33		1.44	0.49		1.77	0.82
Ss_all200810_8896	catalase [Euphorbia characias]	0.69	0.79	0.12	0.69	0.62		1.65	1		2.27	1.62
Ss_all200810_4509	lactoylglutathione lyase [Zea mays]	-0.24	0.19	1.05	1.06	-0.08		0.56	-0.18		0.48	-0.26
Ss_all200810_30122	putative glutathione peroxidase [Zea mays]	-0.53	-0.3	0	0.06	-0.58		1.96	2.19		1.38	1.61
Ss_all200810_4560	RecName: Full=Thioredoxin-like 3-1, chloroplastic	-0.07	0.03	0.1	0.47	0.27		0.3	0.38		0.57	0.65
Ss_all200810_26622	glutaredoxin [Ricinus communis]	0.37	0.56	0.19	0.61	1.11		1.81	1.9		2.92	3.01
Ss_all200810_4296	putative glutathione peroxidase [Zea mays]	-0.2	0.02	0.34	0.31	-0.17		1.25	1.89		1.08	1.72
Ss_all200810_30123	phospholipid hydroperoxide glutathione peroxidase [O. sativa Indica Group]	-0.38	-0.13	0.02	0.16	-0.16		1.76	1.86		1.6	1.7
Ss_all200810_31619	class III secretory plant peroxidase family protein precursor [Z. mays]	0.07	0.19	0.05	0.41	0.07		1.24	0.96		1.31	1.03
Ss_all200810_42779	nucleoredoxin1 [Zea mays]	0.26	0.51	-0.11	-0.56	-1.07		-0.31	0.71		-1.38	-0.36
Ss_all200810_44869	L-ascorbate peroxidase [Arabidopsis thaliana]	0.08	0.06	-0.09	0.02	0.02		1.75	1.02		1.77	1.04
Ss_all200810_4696	phospholipid hydroperoxide glutathione peroxidase [Zea mays]	-0.11	-0.04	0.13	0.07	-0.03		1.05	1.14		1.02	1.11
Ss_all200810_49137	peroxidase 2 precursor [Zea mays]	-0.03	0.45	0.62	0.36	0.02		0.25	-0.25		0.27	-0.23
Ss_all200810_7281	peroxidase 2-like [Brachypodium distachyon]	0.18	0.24	0.3	0.51	0.48		1.55	1.35		2.03	1.83

## Sheet: 6b
Contig id	Description	80%/HYD	60%/HYD	40%/HYD	30%/HYD	DRY/HYD		R12/DRY	R24/DRY		R12/HYD	R24/HYD
Ss_all200810_1021	glyceraldehyde-3-phosphate dehydrogenase [S. tuberosum]	-0.51	-1.17	-3.36	-4.96	-5.18
Ss_all200810_10702	glyceraldehyde-3-phosphate dehydrogenase B [B. distachyon]	-0.83	-1.14	-3.87	-4.19	-4.28
Ss_all200810_1138	chlorophyll a/b-binding apoprotein CP26 precursor [Zea mays]	-0.63	-1.04	-3.34	-3.57	-3.75
Ss_all200810_129	chloroplast chlorophyll A-B binding protein type I [S. bicolor]	-1.07	-1.84	-3.43	-4.03	-3.86		1	3.27		-2.86	-0.59
Ss_all200810_144	chlorophyll a-b binding protein [Zea mays]	-0.7	-1.17	-3.11	-4.21	-4.72		1.08	3.33		-3.64	-1.39
Ss_all200810_148	chlorophyll a-b binding protein [Zea mays]	-0.96	-1.41	-3.16	-3.83	-4.27		1.57	3.01		-2.7	-1.26
Ss_all200810_16193	ferredoxin--NADP reductase, leaf isozyme 2 [A. thaliana]	-1.18	-1.38	-3.05	-3.88	-3.7		1.05	3.37		-2.65	-0.33
Ss_all200810_16248	magnesium-protoporphyrin IX monomethyl ester cyclase [B. distachyon]	-0.93	-1.07	-3.14	-3.57	-3.86		1.25	2.26		-2.61	-1.6
Ss_all200810_16256	carbonic anhydrase, chloroplastic-like [B. distachyon]	-0.24	-0.56	-2.39	-4.02	-4.27
Ss_all200810_16561	phosphoribulokinase, chloroplastic-like [B. distachyon]	-0.98	-1.11	-2.85	-4.3	-4.23
Ss_all200810_1858	RecName: Full=Beta-glucosidase 20	-0.38	-0.92	-3.53	-4.42	-4.39
Ss_all200810_1944	ferredoxin [Zea mays]	-1.01	-0.9	-2.92	-4.53	-4.57
Ss_all200810_2138	chlorophyll a/b-binding protein [Hordeum vulgare subsp. vulgare]	-0.81	-1.17	-2.6	-3.46	-3.34		2.19	2.65		-1.15	-0.69
Ss_all200810_2239	photosystem I reaction center subunit VI [Zea mays]	-0.69	-1.22	-3.02	-4.17	-5.02
Ss_all200810_22829	chlorophyll a-b binding protein 1 [Zea mays]	-0.59	-0.57	-2.27	-3.54	-4.58		1.48	3.69		-3.1	-0.89
Ss_all200810_24616	light-harvesting complex IIa protein	-0.21	-0.49	-2.6	-3.89	-4.57
Ss_all200810_25327	PREDICTED: protein CHUP1, chloroplastic-like [Setaria italica]	-0.77	-0.84	-2.02	-3.44	-3.51		0.25	1.39		-3.26	-2.12
Ss_all200810_2843	chlorophyll A-B binding protein (CAB), putative [Musa balbisiana]	-0.45	-0.56	-2.09	-3.46	-4.69		1.57	4		-3.12	-0.69
Ss_all200810_29733	glyceraldehyde 3-phosphate dehydrogenase B [A. thaliana]	-1.36	-1.89	-3.75	-4.13	-3.83		0.04	2.14		-3.79	-1.69
Ss_all200810_29736	Glyceraldehyde-3-phosphate dehydrogenase B [O. sativa Japonica Group]	-1.3	-1.75	-3.61	-3.86	-3.63		-0.14	2.06		-3.77	-1.57
Ss_all200810_29781	PEP carboxykinase [ATP] [Zea mays]	-0.95	-1.36	-2.96	-3.26	-3.42		1	2.13		-2.42	-1.29
Ss_all200810_29782	PEP carboxykinase, putative [O. sativa Japonica Group]	-1.27	-1.59	-3.49	-5	-4.82		1.66	3.57		-3.16	-1.25
Ss_all200810_29783	PEP carboxykinase [Dactyloctenium aegyptium]	-0.38	-0.35	-2.55	-3.81	-3.81
Ss_all200810_29784	PEP carboxykinase [Zoysia japonica]	-0.87	-0.98	-3.19	-4.37	-4.54		0.92	2		-3.62	-2.54
Ss_all200810_30007	carbonic anhydrase [Zea mays]	-0.38	-0.54	-3.29	-4.85	-5.22
Ss_all200810_30152	chlorophyll a-b binding protein 8 [Zea mays]	-0.42	-0.74	-2.8	-3.84	-4.16		1.77	3.75		-2.39	-0.41
Ss_all200810_30488	Photosystem II reaction center W protein [Ricinus communis]	-0.55	-0.9	-2.62	-3.34	-3.89		1.95	3.63		-1.94	-0.26
Ss_all200810_31620	fructose-bisphosphate aldolase [Zea mays]	-0.87	-1.01	-2.86	-3.58	-3.86
Ss_all200810_31857	aldolase [Oryza sativa Indica Group]	-1.46	-2.36	-3.48	-3.61	-3.72		1.01	1.9		-2.71	-1.82
Ss_all200810_34	chlorophyll a-b binding protein [Zea mays]	-0.51	-1.09	-2.4	-3.77	-4.22		0.78	3.17		-3.44	-1.05
Ss_all200810_36729	oxygen-evolving enhancer protein 1 [O. sativa Indica Group]	-0.7	-1.11	-2.64	-3.24	-4.32		2.66	4.17		-1.66	-0.15
Ss_all200810_36791	PEP carboxylase [Dactyloctenium aegyptium]	-0.19	-0.17	-2.4	-4.83	-4.98		2.14	4.64		-2.84	-0.34
Ss_all200810_36792	PEP carboxylase [Chloris gayana]	-0.31	-0.45	-3.21	-5.78	-6.4		2.29	5.61		-4.11	-0.79
Ss_all200810_36793	PEP carboxylase [Chloris gayana]	-0.39	-0.72	-4.26	-4.96	-5.32		1.2	4.39		-4.12	-0.93
Ss_all200810_36794	PEP carboxylase [Chloris gayana]	-0.16	-0.35	-2.82	-5.6	-5.69
Ss_all200810_36795	PEP carboxylase [Calamovilfa sp. Hodkinson s.n.]	-0.58	-0.55	-3.93	-6.16	-6.01
Ss_all200810_36796	PEP carboxylase [Chloris gayana]	-0.6	-0.93	-3.77	-4.3	-4.44		2.75	3.46		-1.69	-0.98
Ss_all200810_36797	PEP carboxylase [Sporobolus festivus]	-0.37	-0.3	-4.01	-5.69	-6.03
Ss_all200810_36800	PEP carboxylase [Chloris gayana]	-0.49	-0.54	-3.36	-5.71	-5.94		1.58	5.04		-4.36	-0.9
Ss_all200810_36801	PEP carboxylase [Cynodon dactylon]	-0.26	-0.31	-3.11	-5.58	-6.03		2.09	5.09		-3.94	-0.94
Ss_all200810_36802	PEP carboxylase, partial [A. semialata subsp. eckloniana]	-0.34	-0.34	-2.71	-5.53	-5.92
Ss_all200810_36803	PEP carboxylase, partial [Eleusine floccifolia]	-0.25	-0.17	-3.98	-5.92	-6.19		1.62	5.24		-4.57	-0.95
Ss_all200810_36804	PEP carboxylase [Calamovilfa sp. Hodkinson s.n.]	-0.48	-0.52	-4.26	-6.13	-6.4
Ss_all200810_36805	PEP carboxylase [Calamovilfa sp. Hodkinson s.n.]	-0.55	-0.56	-3.78	-6.11	-6.25
Ss_all200810_36806	PEP carboxylase [Sporobolus festivus]	-0.14	-0.01	-3.82	-5.5	-5.79
Ss_all200810_36808	PEP carboxylase [Calamovilfa sp. Hodkinson s.n.]	-0.23	-0.17	-3.96	-5.93	-6.29
Ss_all200810_36810	PEP carboxylase [Dactyloctenium aegyptium]	-0.24	-0.38	-2.96	-5.77	-6.21
Ss_all200810_36811	PEP carboxylase [Chloris gayana]	-0.28	-0.37	-2.96	-5.48	-5.84
Ss_all200810_36812	PEP carboxylase [Chloris gayana]	-0.59	-0.31	-4.27	-5.78	-5.93
Ss_all200810_3736	photosystem II reaction center W protein [Zea mays]	-0.68	-1.09	-2.8	-3.63	-4.23		2.16	3.91		-2.07	-0.32
Ss_all200810_37468	phosphoglycerate kinase, chloroplast, putative [Musa acuminata]	-0.59	-1.13	-3.04	-3.76	-4.1		1.32	3.69		-2.78	-0.41
Ss_all200810_38381	Photosystem II 5 kDa protein [Medicago truncatula]	-0.84	-1.05	-2.79	-4.15	-4.28
Ss_all200810_38613	Fructose-bisphosphate aldolase class-I [O. sativa Japonica Group]	-0.84	-1.42	-3.24	-4.29	-4.31		0.71	2.99		-3.6	-1.32
Ss_all200810_39525	fructose-1,6-bisphosphatase [Flaveria linearis]	-0.65	-0.88	-3.08	-3.91	-3.97
Ss_all200810_3974	Glyceraldehyde-3-phosphate dehydrogenase B [O. sativa Japonica Group]	-1.01	-1.31	-3.1	-3.28	-3.06		0.36	2.04		-2.7	-1.02
Ss_all200810_4028	PEP carboxykinase [Megathyrsus maximus]	-0.81	-0.83	-3.13	-4.57	-4.61		0.62	2.23		-3.99	-2.38
Ss_all200810_4190	chlorophyll a-b binding protein [Zea mays]	-0.78	-1.99	-3.23	-3.77	-3.39		1.59	3.13		-1.8	-0.26
Ss_all200810_4191	chlorophyll a-b binding protein [Zea mays]	-0.75	-1.15	-3.1	-3.51	-3.15
Ss_all200810_41975	chloroplast chlorophyll a-b binding proteinr [O. sativa Indica Group]	-0.65	-1.38	-3.39	-4.09	-4.27
Ss_all200810_4253	glyceraldehyde-3-phosphate dehydrogenase A [Z. mays]	-0.57	-1.32	-3.51	-4.52	-4.71
Ss_all200810_4327	chlorophyll a-b binding protein 8 [Zea mays]	-0.75	-0.88	-2.54	-4.75	-4.92
Ss_all200810_44015	pyruvate orthophosphate dikinase [Echinochloa crus-galli]	-0.88	-0.36	-2.56	-3.75	-4.23
Ss_all200810_44134	glyceraldehyde-3-phosphate dehydrogenase [O. sativa Japonica Group]	-0.65	-1.36	-3.45	-4.05	-4.19		1.42	3.83		-2.77	-0.36
Ss_all200810_44678	fructose-2,6-bisphosphatase [O. sativa Indica Group]	-0.97	-1.25	-2.48	-3.33	-3.5		0.19	1.14		-3.31	-2.36
Ss_all200810_46640	chlorophyll a/b binding protein [Brassica napus]	-0.22	-0.66	-2.6	-3.96	-4.72
Ss_all200810_46766	carbonic anhydrase [Zea mays]	-0.11	-0.35	-2.11	-3.74	-4.54
Ss_all200810_47325	C4 PEP carboxylase [Echinochloa crus-galli]	-0.73	-0.43	-3.86	-4.43	-4.87		1.17	4.57		-3.7	-0.3
Ss_all200810_4893	photosystem 1 subunit 5 [Triticum aestivum]	-0.5	-0.74	-2.53	-3.97	-4.51
Ss_all200810_50441	photosystem I reaction center subunit psaK [Zea mays]	-1	-1.73	-3.58	-4.26	-4.42		1.5	3.44		-2.92	-0.98
Ss_all200810_5304	RecName: Full=Plastocyanin, chloroplastic	-0.43	-0.77	-2.11	-3.47	-4.22		3.63	3.94		-0.59	-0.28
Ss_all200810_5368	PEP carboxylase [Calamovilfa sp. Hodkinson s.n.]	-0.37	-0.51	-3.55	-6.37	-6.64
Ss_all200810_5369	putative C4 PEP carboxylase [Cynodon dactylon]	-0.72	-0.59	-4.09	-5.02	-4.73
Ss_all200810_5370	PEP carboxylase [Zea mays]	-0.29	-0.45	-3.1	-5.66	-5.85
Ss_all200810_5371	PEP carboxylase [Chloris gayana]	-0.24	-0.48	-3.15	-6.1	-6.54
Ss_all200810_5373	PEP carboxylase [Chloris gayana]	-0.2	-0.23	-3.65	-5.69	-6.02
Ss_all200810_5374	PEP carboxylase [Chloris gayana]	-0.2	-0.37	-2.69	-5.47	-5.71
Ss_all200810_539	chlorophyll a-b binding protein 4 [Zea mays]	-0.74	-0.95	-3.25	-5.01	-5.1
Ss_all200810_6020	fructose 1,6-bisphosphate aldolase precursor [A. sativa]	-0.65	-0.97	-2.92	-4.32	-4.41		0.4	3.11		-4.01	-1.3
Ss_all200810_6471	Photosystem II core complex proteins psbY [Medicago truncatula]	-0.49	-1.15	-2.66	-3.53	-3.81		2.04	2.25		-1.77	-1.56
Ss_all200810_672	photosystem I reaction center subunit N [Zea mays]	-0.99	-1.41	-3.35	-4.12	-3.88
Ss_all200810_69	chlorophyll a/b binding protein [Beta vulgaris]	-0.44	-0.81	-2.69	-4.19	-4.82
Ss_all200810_6993	oxygen-evolving enhancer protein 3-1 [Zea mays]	-0.44	-1.2	-3.15	-3.71	-3.84
Ss_all200810_72	chlorophyll a-b binding protein [Zea mays]	-0.52	-1.1	-2.63	-3.87	-4.31		1.03	3.24		-3.28	-1.07
Ss_all200810_7240	chloroplast RuBisCO activase [Morus alba var. multicaulis]	-0.73	-0.69	-2.16	-4.43	-4.74		1.17	3.15		-3.57	-1.59
Ss_all200810_7763	chloroplast ferredoxin 1 precursor [Zea mays]	-0.94	-1.6	-2.91	-4.19	-4.16		2.13	4.28		-2.03	0.12
Ss_all200810_8120	chloroplast chlorophyll A-B binding protein type I [S. bicolor]	-0.4	-0.4	-1.59	-3.31	-3.96
Ss_all200810_8132	chlorophyll a-b binding protein [Zea mays]	-1.14	-1.52	-3.38	-3.79	-4.04		1.17	1.89		-2.87	-2.15
Ss_all200810_8160	chlorophyll a/b-binding protein [Tagetes erecta]	-0.59	-1.11	-2.74	-4.2	-4.55		1.25	3.61		-3.3	-0.94
Ss_all200810_8166	chlorophyll a-b binding protein [Zea mays]	-0.48	-1.02	-2.97	-4.03	-4.72		1.42	3.18		-3.3	-1.54
Ss_all200810_8201	chlorophyll a-b binding protein [Zea mays]	-0.51	-1.06	-2.65	-3.98	-4.65		1.27	3.19		-3.38	-1.46
Ss_all200810_8309	chlorophyll a-b binding protein [Zea mays]	-0.6	-1.02	-2.82	-3.81	-4.61		1.11	3.29		-3.5	-1.32
Ss_all200810_8333	chlorophyll a-b binding protein [Zea mays]	-0.32	-0.89	-2.61	-4.02	-4.84		0.94	3.61		-3.9	-1.23
Ss_all200810_8335	chlorophyll a/b binding protein [Solanum tuberosum]	-0.97	-1.44	-3.35	-4.58	-4.49		1.7	4.03		-2.79	-0.46
Ss_all200810_8348	chloroplast chlorophyll a/b binding protein [Phyllostachys edulis]	-0.58	-0.89	-2.77	-3.82	-4.64		1.29	3.43		-3.35	-1.21
Ss_all200810_8358	chlorophyll a/b binding protein [Solanum tuberosum]	-0.42	-0.58	-1.83	-3.39	-4.09		1.77	3.5		-2.32	-0.59
Ss_all200810_8480	NADPH-protochlorophyllide oxidoreductase [Zea mays]	-0.76	-1.79	-3.39	-3.67	-4
Ss_all200810_9014	aldo-keto reductase/ oxidoreductase [Zea mays]	-0.92	-1.26	-3.48	-3.81	-4.03		-0.27	-0.29		-4.3	-4.32
Ss_all200810_9866	PEP carboxylase [Chloris gayana]	-0.91	-0.65	-3.92	-5.04	-5.08		1.07	4.79		-4.01	-0.29
Ss_all200810_8341	chlorophyll a-b binding protein of LHCII type III [Zea mays]	-0.94	-1.68	-2.47	-3.38	-3.97
Ss_all200810_29735	Glyceraldehyde-3-phosphate dehydrogenase B [O. sativa Japonica Group]	-1.6	-1.95	-3.5	-3.6	-2.86		1.56	1.35		-1.3	-1.51
Ss_all200810_5434	galactinol synthase [A. mongolicus]	0.02	1.32	2.86	3.9	2.92		-1.59	-1.39		1.33	1.53
Ss_all200810_3020	Phosphofructokinase	0.4	1.36	2.79	2.7	1.57		-1.32	-0.69		0.25	0.88
Ss_all200810_36613	raffinose synthase [O. sativa Japonica Group]	0.84	1.92	2.08	2.33	2.04		-0.65	-0.8		1.39	1.24
Ss_all200810_16119	beta-amylase [Hordeum vulgare subsp. vulgare]	0.27	1.66	2.61	2.31	1.94		-0.44	-0.47		1.5	1.47
Ss_all200810_8716	UDP-glucose 4-epimerase GEPI48 [Zea mays]	0.26	1.46	2.02	1.95	1.21		-0.3	-0.29		0.91	0.92
Ss_all200810_8720	aldose reductase [Zea mays]	0.13	1.09	4.64	5.08	3.53		-1.92	-1.41		1.61	2.12
Ss_all200810_8722	aldose reductase [Hordeum vulgare]	0.16	1.33	3.32	4.73	2.51		-1.29	-0.27		1.22	2.24
Ss_all200810_352	aldose reductase [Zea mays]	0.23	1.04	3.98	4.59	3.32		-1.36	-1.51		1.96	1.81
Ss_all200810_4025	glucose and ribitol dehydrogenase	-0.16	0.23	2.02	4.53	1.49		-0.3	-0.66		1.19	0.83
Ss_all200810_15910	glucose and ribitol dehydrogenase	0.15	0.56	3.13	4.15	2.88		-1.24	-1.53		1.64	1.35
Ss_all200810_1713	glucose and ribitol dehydrogenase	-0.22	0.34	2.74	3.72	2.32		-1.14	-1.11		1.18	1.21
Ss_all200810_4027	glucose and ribitol dehydrogenase	0.15	0.53	2.68	3.68	2.28		-0.93	-1.32		1.35	0.96
Ss_all200810_4026	glucose and ribitol dehydrogenase	0.12	0.48	2.49	3.46	2.16		-0.99	-1.23		1.17	0.93
Ss_all200810_16477	RecName: Full=Beta-glucosidase 31	0.13	0.15	2.82	3.1	1.75		-0.14			1.61	1.75
Ss_all200810_4047	glucosyl transferase [Sporobolus stapfianus]	-1.07	-0.48	2.29	3.07	1.96		-1.45	-0.58		0.51	1.38
Ss_all200810_30552	beta-1,3-galactosyltransferase 19-like [B. distachyon]	0.06	0.87	2.55	2.96	1.41		-0.74	-0.17		0.67	1.24
Ss_all200810_36865	galactinol synthase 1 [Zea mays]	-0.41	0.2	1.68	2.92	1.32		-0.9	-1.19		0.42	0.13
Ss_all200810_2008	Transketolase, pyrimidine binding domain	0.17	0.82	2.39	2.9	1.43		-0.54	-0.63		0.89	0.8
Ss_all200810_29778	glucose and ribitol dehydrogenase	0.1	0.47	1.97	2.88	1.72		-1.02	-1.07		0.7	0.65
Ss_all200810_1918	stachyose synthase [Zea mays]	-0.33	0.25	1.76	2.45	1.55		-0.75	-0.79		0.8	0.76
Ss_all200810_5561	stachyose synthase-like [B. distachyon]	0.03	0.27	1.13	2.21	1.62		-1.01	-1.04		0.61	0.58
Ss_all200810_7135	starch branching enzyme IIa [Zea mays]	0.49	1.5	1.88	1.4	0.22		-0.01	0.49		0.21	0.71
Ss_all200810_44177	starch branching enzyme IIa [Zea mays]	0.45	1.37	1.61	1.21	0.32		-0.21	0.18		0.11	0.5
Ss_all200810_864	hexose transporter [Hordeum vulgare subsp. vulgare]	-0.01	0.83	1.32	1.05	-0.58		0.11	0.22		-0.47	-0.36
Ss_all200810_23024	6-phosphofructokinase 2-like [B. distachyon]	-0.01	0.92	1.77	3.41	0.8		0.33	-0.21		1.13	0.59
Ss_all200810_6919	sucrose synthase [Zea mays]	0.26	1.49	2.85	2.61	0.84		-1.36	-1.09		-0.52	-0.25
Ss_all200810_27198	hexokinase 7 [O. sativa Japonica Group]	0.14	0.36	1.43	2.57	0.65		0.19	-0.18		0.84	0.47
Ss_all200810_343	UDP-glucose 4-epimerase [Zea mays]	0.36	1.57	2.39	2.23	0.95		-0.54	-0.19		0.41	0.76
Ss_all200810_12863	inositol-1, 4, 5-trisphosphate 5-phosphatase [O. sativa Japonica Group]	0.12	0.31	1.51	2.01	0.83		-0.85	-0.78		-0.02	0.05
Ss_all200810_643	putative sugar transporter [Oryza sativa Japonica Group]	-0.08	0.56	1.55	1.72	0.46		-0.42	-0.32		0.04	0.14
Ss_all200810_40106	putative hexose transporter [Oryza sativa Japonica Group]	0.19	0.89	1.81	1.68	0.38		-0.51	-0.56		-0.13	-0.18
Ss_all200810_958	hexose transporter [Hordeum vulgare subsp. vulgare]	0.35	1.2	1.9	1.65	-0.22		-0.19	0.19		-0.41	-0.03
Ss_all200810_27878	putative sugar transporter type 2a [S. hybrid cultivar]	0.06	0.74	1.26	1.61	0.33		-0.82	-0.47		-0.49	-0.14
Ss_all200810_16394	aldose reductase [Zea mays]	-0.08	0.49	2.06	1.49	0.74		-0.58	0.01		0.16	0.75
Ss_all200810_50120	putative glucosyl transferase [Sporobolus stapfianus]	0.07	0.14	0.79	1.21	0.37		0.07	-0.11		0.44	0.26
Ss_all200810_19272	aldose reductase [Zea mays]	-0.2	0.33	1.41	1.11	0.29		-0.12	0.38		0.17	0.67
Ss_all200810_37339	putative glucosyl transferase [S. stapfianus]	0.12	0.22	0.38	2.09	0.1		0.47	0.43		0.57	0.53
Ss_all200810_7024	aldolase C-1 [Phyllostachys edulis]	-0.07	0.45	0.88	2.09	0.82		1.08	0.95		1.9	1.77
Ss_all200810_37712	stachyose synthase [Zea mays]	-0.22	-0.07	0.3	1.95	0.11		0.34	-0.14		0.45	-0.03
Ss_all200810_12020	Beta-amylase [Secale cereale]	-0.53	-0.77	-2.16	-2.38	-2.33		0.23	0.61		-2.1	-1.72
Ss_all200810_36016	beta-amylase [Zea mays]	0.02	1.63	1.66	3.24	0.84		0.56	1.25		1.4	2.09
Ss_all200810_37029	beta-amylase [Zea mays]	0.41	2.34	2.73	1.19	0.25		-0.09	-0.01		0.16	0.24
Ss_all200810_41971	beta-amylase [Zea mays]	0.28	1.74	1.46	2.74	0.8		0.77	1.14		1.57	1.94
Ss_all200810_42246	beta-amylase [Hordeum vulgare subsp. vulgare]	-0.16	-0.68	-2.55	-3.07	-2.98		0.12	0.95		-2.86	-2.03
Ss_all200810_4493	beta-amylase [Hordeum vulgare subsp. vulgare]	-1.27	-1.12	-1.63	-2.75	-3.73		1.78	1.15		-1.95	-2.58
Ss_all200810_7766	beta-amylase [Zea mays]	-1.02	-0.51	0.38	1.74	0.86		-1.36	-1.18		-0.5	-0.32
Ss_all200810_43126	putative raffinose synthase [Oryza sativa Japonica Group]	0.29	1.9	0.59	3.03	0.42		1.04	1.24		1.46	1.66
Ss_all200810_36613	putative raffinose synthase [Oryza sativa Japonica Group]	0.84	1.92	2.08	2.33	2.04		-0.65	-0.8		1.39	1.24
Ss_all200810_25729	hexose transporter [Hordeum vulgare subsp. vulgare]	0.08	0.87	0.66	1.89	-0.04		0.04	0.4		0	0.36
Ss_all200810_20058	PREDICTED: putative glycerol-3-phosphate transporter 1-like [Glycine max]	0.22	0.76	1.49	1.43	0.33		-0.19	0.14		0.14	0.47
Ss_all200810_24028	2,3-bisphosphoglycerate-independent phosphoglycerate mutase, putative [Oryza sativa Japonica Group] >gi|125543725|gb|EAY89864.1| hypothetical protein OsI_11413 [Oryza sativa Indica Group] >gi|125586132|gb|EAZ26796.1| hypothetical protein OsJ_10707 [Oryza sativa Japonica Group]	0.43	1.75	3.37	3.27	2.6		-1.89	-1.45		0.71	1.15

## Sheet: 6c
Contig id	Description	80%/HYD	60%/HYD	40%/HYD	30%/HYD	DRY/HYD		R12/DRY	R24/DRY		R12/HYD	R24/HYD
Ss_all200810_12562	glucan endo-1,3-beta-glucosidase 5 precursor [Zea mays]	-0.36	-0.2	1.92	2.1	1.06		-0.43	-0.92		0.63	0.14
Ss_all200810_27195	endo-beta-mannanase, putative [O. sativa Japonica Group]	-0.35	0.32	1.66	2.45	1.62		-0.45	-0.63		1.17	0.99
Ss_all200810_30274	endo-beta-mannanase, putative [O. sativa Japonica Group]	-0.01	-0.65	2.47	3.82	2.09		0.14	-1.18		2.23	0.91
Ss_all200810_30275	endo-beta-mannanase, putative [O. sativa Japonica Group]	-0.05	-0.12	3.05	4.36	2.71		-0.69	-0.86		2.02	1.85
Ss_all200810_37321	endo-beta-mannanase, putative [O. sativa Japonica Group]	0.02	-0.08	2.77	4.49	3.27		-1.99	-2.11		1.28	1.16
Ss_all200810_16494	endo-1,4-beta-glucanase Cel1 [H. vulgare subsp. vulgare]	-0.62	-0.98	-1.87	-1.86	-1.93		-0.1	0.07		-2.03	-1.86
Ss_all200810_27199	cellulose synthase6 [Zea mays]	-0.7	-0.78	-1.12	-1.23	-1.02		-0.15	0.31		-1.17	-0.71
Ss_all200810_40795	endo-1,4-beta-glucanase [Triticum aestivum]	-0.51	-1.21	-2.29	-2.63	-2.19		0.12	0.56		-2.07	-1.63
Ss_all200810_41659	cellulose synthase [Phyllostachys edulis]	-0.18	-0.07	-0.89	-1.33	-1.05		0.08	0.72		-0.97	-0.33
Ss_all200810_576	caffeic acid O-methyltransferase [Festuca arundinacea]	-0.21	-0.2	-0.53	-1.43	-1.56		0.3	0.44		-1.26	-1.12
Ss_all200810_23231	putative beta-1,3-glucanase [O. sativa Japonica Group]	-1.85	-2.2	-2.73	-2.98	-2.73		-0.1	0.1		-2.83	-2.63
Ss_all200810_27060	PREDICTED: lichenase-2-like isoform 1 [Brachypodium distachyon]	-0.56	-1.31	-1.56	-1.41	-1.49		0.17	-0.2		-1.32	-1.69
Ss_all200810_3194	glucan endo-1,3-beta-glucosidase 7-like [B. distachyon]	-1.6	-1.99	-2.27	-2.02	-2.29		0.74	0.27		-1.55	-2.02
Ss_all200810_9354	alpha-1,4-glucan-protein synthase [O. sativa Indica Group]	-0.42	-0.26	-0.46	-0.84	-1.51		2.01	1.42		0.5	-0.09
Ss_all200810_39088	anthocyanidin 5,3-O-glucosyltransferase [Zea mays]	-0.51	-0.55	-0.77	-1.03	-1.24		1.21	1.35		-0.03	0.11
Ss_all200810_41715	anthocyanidin 5,3-O-glucosyltransferase [Zea mays]	-0.56	-0.59	-0.87	-1.02	-1.39		1.29	1.79		-0.1	0.4
Ss_all200810_44598	CSLE6 - cellulose synthase-like family E [Zea mays]	-0.6	-0.47	-0.61	-1.2	-1.73		-0.52	-0.04		-2.25	-1.77
Ss_all200810_44599	cellulose synthase-like protein E6-like [B. distachyon]	-0.73	-0.4	-0.76	-1.22	-1.42		0.15	0.3		-1.27	-1.12
Ss_all200810_18174	lichenase 2-precursor-like protein [O. sativa Japonica Group]	-0.78	-1.64	-1.99	-1.68	-1.79		0.02	0.17		-1.77	-1.62
Ss_all200810_30081	beta glucanase:ISOTYPE=II	-1.04	-1.2	-1.29	-1.58	-1.31			0.77		-1.31	-0.54
Ss_all200810_3569	probable mannan synthase 7-like [Brachypodium distachyon]	0.23	0.87	2.1	0.92	0.29		-0.41	-0.21		-0.12	0.08
Ss_all200810_20824	beta-D-glucan exohydrolase [Triticum aestivum]	-0.36	-0.14	0.75	1.69	-0.28		0.36	0.3		0.08	0.02
Ss_all200810_15957	arabinogalactan peptide 16-like [Brachypodium distachyon]	-0.11	0.32	1.55	0.94	0.23			-0.23		0.23	0
Ss_all200810_7285	4-coumarate--CoA ligase 2 [Zea mays]	-0.26	0.24	0.64	0.41	-1.04		0.25	0.35		-0.79	-0.69
Ss_all200810_33140	13-beta-glucan synthase catalytic subunit FksP [O. unilateralis]	0.88	0.96	0.63	0.68	1.28		1.83	0.99		3.11	2.27
Ss_all200810_50667	glucan endo-1,3-beta-glucosidase 13-like isoform X2 [S. italica]	-0.61	-0.67	-0.81	-0.71	-0.66		-0.08	-0.12		-0.74	-0.78
Ss_all200810_37579	cellulose synthase-like protein H1 [Avena sativa]	-0.64	0.08	-0.24	-0.8	-1.32		-0.01	0.28		-1.33	-1.04
Ss_all200810_12296	cellulose synthase BoCesA2 [Bambusa oldhamii]	0.07	0.3	-0.2	-0.94	-0.82		-0.44	0.68		-1.26	-0.14
Ss_all200810_3275	lichenase 2-precursor-like protein [O. sativa Japonica Group]	-0.38	-1.48	-1.43	-2.23	-1.81		-0.03	-0.83		-1.84	-2.64
Ss_all200810_6927	beta-D-glucan exohydrolase [Triticum aestivum]	-0.13	-0.01	1.21	1.83	0.18		0.18	-0.02		0.36	0.16
Ss_all200810_20365	beta-1,3-galactosyltransferase 15-like [B. distachyon]	0.15	-0.11	-0.1	-0.6	-0.59		0.02	-1.16		-0.57	-1.75
Ss_all200810_4018	glycosyltransferase [Zea mays]	-0.59	-0.39	0.24	0.73	-0.32		0.47	0.45		0.15	0.13
Ss_all200810_7378	UDP-glycosyltransferase 85A3-like [Brachypodium distachyon]	-0.15	0.07	0.29	0.46	0.1		0.01	-0.47		0.11	-0.37
Ss_all200810_1192	alpha-1,4-glucan-protein synthase [UDP-forming] [Zea mays]	-0.14	0.07	-0.34	-0.57	-0.87		1.43	1.23		0.56	0.36
Ss_all200810_16411	Cell wall-associated hydrolase [Medicago truncatula]	2.17	-0.28	-0.19	0.11	-0.19		1.23	0.44		1.04	0.25
Ss_all200810_45076	Cell wall-associated hydrolase [Medicago truncatula]	2.99	-0.29	0.17	0.22	-0.21		1.15	0.99		0.94	0.78
Ss_all200810_7699	Cell wall-associated hydrolase, partial [Medicago truncatula]	2.17	-0.44	-0.06	-0.18	0.02		0.91	0.56		0.93	0.58
Ss_all200810_30462	glucan endo-1,3-beta-glucosidase precursor [Zea mays]	-0.24	-0.08	0.4	1.15	0.01		0.72	1.01		0.73	1.02
Ss_all200810_47424	beta-mannan endohydrolase, putative [O. sativa Japonica Group]	-0.32	0.16	0.62	2.62	0.29		-0.05	0.31		0.24	0.6
Ss_all200810_756	beta-1,3-glucanase [Oryza sativa]	-0.5	-0.46	-0.26	0.31	0.46		1.05	0.87		1.51	1.33
Ss_all200810_32635	cellulose synthase-like protein E6-like [B. distachyon]	-0.81	-0.74	-0.86	-1.39	-1.73		-0.55	-0.29		-2.28	-2.02
Ss_all200810_30080	lichenase [Hordeum vulgare subsp. vulgare]	-1.17	-2.16	-2.32	-3.38	-3.58
Ss_all200810_4266	lichenase [Hordeum vulgare subsp. vulgare]	-1.45	-1.61	-1.36	-2.26	-2.47
Ss_all200810_20312	cellulose synthase-like protein [Avena sativa]	-0.41	-1.48	-2.3	-2.24	-2.43		0.53	0.57		-1.9	-1.86
Ss_all200810_28086	cellulose synthase 11 [Zea mays]	-0.46	-0.73	-1.16	-0.88	-1.08		0.08	-0.14		-1	-1.22
Ss_all200810_20512	endo-1,4-beta-glucanase glycosyl hydrolase family 61 [Z. tritici]	0.36	0.56	0.42	0.77	0.54		4.23	2.5		4.77	3.04
Ss_all200810_31801	beta-mannan endohydrolase, putative [O. sativa Japonica Group]	0.22	0.03	1.1	2.1	0.72		0.04	0.08		0.76	0.8
Ss_all200810_7852	beta-mannan endohydrolase, putative [O. sativa Japonica Group]	0.15	0.14	1.25	1.96	0.65		0.03	-0.51		0.68	0.14
Ss_all200810_30079	(1,3;1,4) beta-glucanase [Triticum aestivum]	-1.11	-0.78	-1.28	-2.5	-2.64		1.74	1.57		-0.9	-1.07
Ss_all200810_34405	cellulose synthase [Phyllostachys edulis]	-0.62	-0.88	-1.4	-1.49	-1.29		0.15	0.78		-1.14	-0.51
Ss_all200810_2790	Cell wall-associated hydrolase [Medicago truncatula]	1.02	0.12	-0.27	0.05	-0.32		2.27	3.01		1.95	2.69
Ss_all200810_34776	glycosyltransferase family 48 protein [Bipolaris maydis C5]	0.24	0.02	-0.07	0.04	0.09		0.99	0.42		1.08	0.51
Ss_all200810_44071	endoglucanase [Ajellomyces dermatitidis ATCC 18188]	0.11	0.09	0.16	-0.13	0.35		2.84	2.45		3.19	2.8
Ss_all200810_48299	glycosyltransferase family 62 protein [Baudoinia compniacensis]	0.22	0.22	0.26	0.28	0.36		2.02	0.74		2.38	1.1
Ss_all200810_8971	glucan endo-1,3-beta-glucosidase 14-like [B. distachyon]	-0.53	-0.86	-0.89	-1.02	-0.58		0.99	1.07		0.41	0.49
Ss_all200810_5073	endo-1,4-beta-glucanase glycosyl hydrolase family 61 [Z. tritici]	0.42	0.45	0.24	0.22	0.37		3.61	3.15		3.98	3.52
Ss_all200810_8972	glucan endo-1,3-beta-glucosidase 14-like [B. distachyon]	0	-0.47	-0.62	-0.47	-0.31		1.45	1.46		1.14	1.15
Ss_all200810_14352	Tannase and feruloyl esterase	0.48	0.49	0.15	0.21	0.67		0.98	0.7		1.65	1.37

## Sheet: 6d
Contig id	Description	80%/HYD	60%/HYD	40%/HYD	30%/HYD	DRY/HYD		R12/DRY	R24/DRY		R12/HYD	R24/HYD
Ss_all200810_28278	mitogen-activated protein kinase kinase kinase YODA-like isoform X2 [S. italica]	0.15	0.25	0.83	1.53	0.84		-0.13	-0.19		0.71	0.65
Ss_all200810_3449	SNF1-related protein kinase regulatory subunit gamma-1-like [B. distachyon]	0.1	0.52	1.55	2.17	0.79		-0.52	-0.5		0.27	0.29
Ss_all200810_37616	mitogen-activated protein kinase kinase kinase A-like [S. italica]	-0.11	-0.03	1.71	3.01	2.28		0.14	0.12		2.42	2.4
Ss_all200810_39826	SNF1-related protein kinase regulatory subunit γ-like PV42a-like [B. distachyon]	0.05	0.31	1.4	2.09	0.96		-0.44	-0.87		0.52	0.09
Ss_all200810_41281	RecName: Full=Probable protein phosphatase 2C 2	-0.08	0.27	0.96	1.44	0.43		0.06	0.9		0.49	1.33
Ss_all200810_39332	serine/threonine-protein kinase At5g01020-like [B. distachyon]	0.42	1.04	1.27	1.1	0.37		-0.35	-0.41		0.02	-0.04
Ss_all200810_10003	probable protein phosphatase 2C 5-like [B. distachyon]	-0.86	-0.82	-1.27	-1.74	-1.69		1.14	0.67		-0.55	-1.02
Ss_all200810_11992	LRR receptor-like serine/threonine-protein kinase At3g47570-like [B. distachyon]	-0.96	-1.18	-1.71	-2	-1.8		0.07	0.32		-1.73	-1.48
Ss_all200810_17391	LRR receptor-like kinase [Triticum aestivum]	-0.37	-0.29	-1.32	-2.17	-1.92		0.3	0.03		-1.62	-1.89
Ss_all200810_17972	kinase binding protein [Oryza sativa Japonica Group]	-0.39	-0.49	-1.1	-1.73	-1.55
Ss_all200810_29831	putative receptor-like protein kinase 2 [Oryza sativa Japonica Group]	-0.7	-0.94	-1.33	-1.46	-1.25		-0.38	0.25		-1.63	-1
Ss_all200810_30987	somatic embryogenesis receptor kinase 1-like [Brachypodium distachyon]	-0.57	-0.74	-1	-1.23	-1.06		0.9	1.05		-0.16	-0.01
Ss_all200810_3324	LRR receptor-like serine/threonine-protein kinase At3g47570-like [B. distachyon]	-0.29	-0.23	-1.27	-2.26	-2.1		0.41	-0.07		-1.69	-2.17
Ss_all200810_3747	cysteine-rich receptor-like protein kinase 8-like [Brachypodium distachyon]	-0.19	-0.16	-1.81	-2.75	-2.48		0.29	0.83		-2.19	-1.65
Ss_all200810_39183	Nonphototropic hypocotyl protein 1, putative [O. sativa Japonica Group]	-0.51	-0.55	-1.37	-1.93	-2.15
Ss_all200810_39676	mitogen activated protein kinase 20-4 [Oryza sativa Indica Group]	-0.25	-0.07	-0.78	-1.18	-1.26		1.1	1.47		-0.16	0.21
Ss_all200810_44752	serine/threonine-protein kinase B-raf-like [Brachypodium distachyon]	-0.11	0.15	-0.69	-1.22	-1.13		0.38	0.49		-0.75	-0.64
Ss_all200810_18769	serine/threonine-protein kinase At5g01020-like [B. distachyon]	-0.16	-0.21	-0.04	0.79	0.65		-0.51	-0.64		0.14	0.01
Ss_all200810_16065	putative protein phosphatase 2C [Oryza sativa]	-0.69	-0.41	-1.45	-2.02	-2.57		0.65	-0.91		-1.92	-3.48
Ss_all200810_17304	probable protein phosphatase 2C 39-like [B. distachyon]	-0.39	-0.09	-0.13	-0.94	-1.55		1.28	1.57		-0.27	0.02
Ss_all200810_20829	MAPK4 protein [Oryza sativa]	0.05	0.56	0.19	-0.72	-1.11		0.87	0.74		-0.24	-0.37
Ss_all200810_23447	glycogen synthase kinase-3 MsK-3 [Zea mays]	-0.27	0.32	-0.01	-0.8	-1.54		0.82	1.24		-0.72	-0.3
Ss_all200810_39786	casein kinase II subunit beta-4 [Zea mays]	-0.22	0.16	-0.3	-1.02	-1.5		0.3	1.21		-1.2	-0.29
Ss_all200810_44828	putative receptor protein kinase PERK1 [Oryza sativa Japonica Group]	-0.18	-0.1	-0.04	-0.81	-1.56		0.06	0.52		-1.5	-1.04
Ss_all200810_46776	putative protein kinase superfamily protein isoform 1 [Zea mays]	-0.08	0.6	0.07	-0.68	-0.91		0.36	0.66		-0.55	-0.25
Ss_all200810_5596	CBL-interacting protein kinase 1-like [Brachypodium distachyon]	-0.28	0.61	-0.35	-1.68	-1.78		0.02	0.37		-1.76	-1.41
Ss_all200810_17745	casein kinase, putative [Ricinus communis]	-0.06	0.4	0.54	0.82	-0.63		1.12	1.56		0.49	0.93
Ss_all200810_25016	uncharacterized aarF domain-containing protein kinase At1g71810 [B. distachyon]	-0.14	0.29	0.4	0.78	-0.84		-0.04	0.72		-0.88	-0.12
Ss_all200810_6981	CIPK-like protein 1, putative, expressed [Oryza sativa Japonica Group]	-0.44	0.19	0.08	0.51	-1		1.1	1.49		0.1	0.49
Ss_all200810_12743	putative MAP kinase kinase kinase [Oryza sativa Japonica Group]	-0.33	-0.44	-0.63	-1	-1.04		1.22	1.4		0.18	0.36
Ss_all200810_16066	protein phosphatase 2C containing protein [Zea mays]	-0.34	-0.09	-1.15	-1.57	-2.29		-0.02	0.92		-2.31	-1.37
Ss_all200810_23391	phototropin-1 [Zea mays]	-0.31	0.4	-0.29	-1.77	-2.26		1.82	2.28		-0.44	0.02
Ss_all200810_23695	probable protein phosphatase 2C BIPP2C1-like [B. distachyon]	-0.91	-0.84	-1.51	-1.52	-1.98		0.71	0.59		-1.27	-1.39
Ss_all200810_3342	serine/threonine-protein kinase STN7, chloroplastic-like [Brachypodium distachyon]	-0.59	-0.39	-0.92	-1.74	-2.86		0.57	2.13		-2.29	-0.73
Ss_all200810_3377	protein phosphatase 2C [Zea mays]	-0.67	-0.36	-0.74	-1.17	-1.5		0.83	0.4		-0.67	-1.1
Ss_all200810_46555	Putative protein kinase [Oryza sativa]	0.41	-0.44	0.01	-1.05	-0.29		-1.41	-1.88		-1.7	-2.17
Ss_all200810_49432	putative glycogen synthase kinase [Oryza sativa Japonica Group]	-0.13	0.22	-0.25	-0.69	-1.27		0.21	0.65		-1.06	-0.62
Ss_all200810_15110	serine/threonine-protein kinase SAPK10-like [Brachypodium distachyon]	0.13	0.65	0.88	0.79	0.31		-0.33	-0.1		-0.02	0.21
Ss_all200810_47157	CBL-interacting protein kinase [Hordeum brevisubulatum]	-0.03	0.81	0.85	0.94	-0.35		1.94	1.88		1.59	1.53
Ss_all200810_22833	protein phosphatase 2C [Triticum aestivum]	0.23	0.47	1.25	1.72	0.49		-0.53	-0.37		-0.04	0.12
Ss_all200810_23041	putative salt-inducible protein kinase [Oryza sativa Japonica Group]	0.13	0.49	0.35	2.17	0.36		-0.68	-0.12		-0.32	0.24
Ss_all200810_30431	SNF1-related protein kinase regulatory subunit gamma-1-like [B. distachyon]	0.01	0.57	1.97	2.7	0.97		-1.34	-0.98		-0.37	-0.01
Ss_all200810_30465	putative protein phosphatase 2C [O. sativa Japonica Group]	0.48	1.08	2.26	2.3	1.24		-0.39	-0.7		0.85	0.54
Ss_all200810_39643	probable protein phosphatase 2C 50-like [B. distachyon]	0.29	1.38	1.86	2.58	0.91		-0.32	-0.05		0.59	0.86
Ss_all200810_39917	putative protein phosphatase 2C [O. sativa Japonica Group]	0.54	1.94	2.93	3.01	1.26		-0.38	-0.25		0.88	1.01
Ss_all200810_49739	CBL-interacting serine/threonine-protein kinase 11 [Zea mays]	0.08	0.53	1.25	1.57	0.59		0.21	0.19		0.8	0.78
Ss_all200810_6263	CBL-interacting protein kinase 25 [Sorghum bicolor]	0.33	1.36	2.37	3.81	1.23		0.98	0.81		2.21	2.04
Ss_all200810_6822	protein phosphatase 2C [Triticum aestivum]	0.07	0.52	1.21	1.25	0.48		-0.48	-0.74		0	-0.26
Ss_all200810_6824	protein phosphatase 2C [Triticum aestivum]	0.11	0.63	1.21	1.25	0.19		-0.33	-0.35		-0.14	-0.16
Ss_all200810_7623	abscisic acid-inducible protein kinase-like isoform 2 [B. distachyon]	0.26	0.67	1.37	1.61	0.98		0.3	0.4		1.28	1.38
Ss_all200810_10453	CBL-interacting protein kinase [Zea mays]	-0.24	-0.49	-0.13	0.9	-0.23		-0.63	-0.39		-0.86	-0.62
Ss_all200810_31410	CBL-interacting protein kinase 25 [Oryza sativa Japonica Group]	-0.59	-0.4	-0.79	1.59	-0.64		-0.11	-0.23		-0.75	-0.87
Ss_all200810_16344	protein phosphatase 2C [Zea mays]	0.15	0.92	2.26	2.37	0.25		0.74	0.66		0.99	0.91
Ss_all200810_620	protein phosphatase 2C [Zea mays]	-0.17	0.3	1.24	1.12	-0.25		0.84	0.19		0.59	-0.06
Ss_all200810_25262	uncharacterized aarF domain-containing protein kinase At1g71810 [B. distachyon]	-0.31	0.19	0.72	0.6	-0.91		-0.1	-0.01		-1.01	-0.92
Ss_all200810_29491	two-component sensor histidine kinase bacteria, putative [Ricinus communis]	0.68	0.57	0.37	0.56	0.73		2.23	1.5		2.96	2.23
Ss_all200810_29960	protein kinase Kelch repeat:Kelch [Zea mays]	-0.01	0.21	-0.18	0.05	-1.76		2.92	1.59		1.16	-0.17
Ss_all200810_4141	protein kinase Kelch repeat:Kelch [Zea mays]	-0.07	0.11	-0.22	-0.08	-1.87		2.81	2.18		0.94	0.31
Ss_all200810_13762	CBL-interacting protein kinase 5-like [Brachypodium distachyon]	-0.02	0.32	-0.29	-0.54	-0.53		-0.27	-0.39		-0.8	-0.92
Ss_all200810_2513	LRR receptor-like serine/threonine-protein kinase At3g47570-like [B. distachyon]	-0.78	-1.03	-1.97	-2.31	-2.06		-0.24	-0.64		-2.3	-2.7
Ss_all200810_23631	serine/threonine-protein kinase SAPK6 [Zea mays]	-0.33	-0.06	0.7	1.15	0.25		0.15	0.18		0.4	0.43
Ss_all200810_17651	mitogen-activated protein kinase kinase [Capsicum annuum]	1.8	0.97	0.96	0.97	1.35		3.05	3.29		4.4	4.64
Ss_all200810_5431	mitogen activated protein kinase 20-1 [Oryza sativa Indica Group]	0.22	0.55	0.24	0.22	-0.37		-0.31	-0.29		-0.68	-0.66
Ss_all200810_40902	SNF1-related protein kinase regulatory subunit γ-like PV42a-like [B. distachyon]	0.04	0.24	0.46	1.22	0.21
Ss_all200810_17871	protein kinase [Zea mays]	-0.21	-0.27	-1.15	-1.61	-1.56		0.91	0.99		-0.65	-0.57
Ss_all200810_33258	protein phosphatase 2C [Brachypodium distachyon]	-0.3	-0.06	-0.48	-1.1	-1.15
Ss_all200810_31313	CBL-interacting protein kinase 25 [Sorghum bicolor]	-0.39	0.8	0.23	0.37	-0.63		1.7	2.35		1.07	1.72
Ss_all200810_16095	MAP kinase 5 [Oryza australiensis]	-0.12	-0.01	-0.26	0.21	0.01		0.38	0.18		0.39	0.19
Ss_all200810_31191	putative protein kinase Xa21, receptor type precursor [O. sativa Japonica Group]	-0.69	-1.08	-1.11	-1.54	-1.26		-0.49	-1.08		-1.75	-2.34
Ss_all200810_16305	putative protein kinase Xa21 , receptor type [Oryza sativa Japonica Group]	0.99	-0.48	-0.57	-0.86	-0.85		0.01	0.2		-0.84	-0.65
Ss_all200810_16384	G-type lectin S-receptor-like serine/threonine-protein kinase At2g19130-like [B. distachyon]	-0.08	-0.19	-0.3	-0.04	-0.14		0.43	0.53		0.29	0.39
Ss_all200810_38743	serine/threonine-protein phosphatase BSL1 homolog [B. distachyon]	-0.39	-0.04	-0.59	-1.06	-1.09		1.15	1.35		0.06	0.26
Ss_all200810_963	CBL-interacting protein kinase 25 [Oryza sativa Japonica Group]	-0.55	-0.57	-0.04	1.31	0.45		-1.03	-1.13		-0.58	-0.68
Ss_all200810_18186	CBL-interacting serine/threonine-protein kinase 11 [Zea mays]	-0.83	-0.84	-0.96	-1.22	-1.25		0.22	0.3		-1.03	-0.95
Ss_all200810_23042	putative salt-inducible protein kinase [Oryza sativa Japonica Group]	0.3	0.89	1.34	2.18	1.41		-0.86	-0.09		0.55	1.32
Ss_all200810_7610	putative salt-inducible protein kinase [Oryza sativa Japonica Group]	0.19	0.88	1.61	2.61	1.42		-0.77	-0.61		0.65	0.81
Ss_all200810_24349	receptor-like protein kinase RK20-1 precursor [Zea mays]	-1.03	-1.68	-1.09	-1.37	-1.13		1.53	2.17		0.4	1.04
Ss_all200810_34261	MAP kinase 6 [Arabidopsis thaliana]	0.66	0.65	0.4	0.37	0.95		2.8	2.05		3.75	3
Ss_all200810_4142	protein kinase Kelch repeat:Kelch [Zea mays]	-0.61	-0.58	-0.94	-0.63	-2.14		2.15	2.35		0.01	0.21
Ss_all200810_30966	probable LRR receptor-like serine/threonine-protein kinase At3g47570-like [G. max]	0.05	0.12	0	0.08	0.17		-0.09	-0.33		0.08	-0.16
Ss_all200810_37582	CIPK-like protein 1 [Zea mays]	-0.49	-0.42	-0.51	0.61	-1.21		1.72	2.25		0.51	1.04
Ss_all200810_37614	Putative receptor-like protein kinase [Oryza sativa Japonica Group]	-0.62	-0.75	-0.58	-0.35	-0.22		0.52	0.67		0.3	0.45
Ss_all200810_40229	kinase-like protein [Sphaerulina musiva SO2202]	0.27	0.01	-0.23	-0.09	0.21		1.66	0.93		1.87	1.14
Ss_all200810_4922	putative serine-threonine protein kinase [Hordeum vulgare subsp. vulgare]	-0.25	-0.33	-0.27	-0.34	-0.1		-0.08	-0.44		-0.18	-0.54
Ss_all200810_6305	LysM domain-containing receptor-like kinase [Medicago truncatula]	0.07	0.06	0.1	0.6	0.58		0.56	-0.2		1.14	0.38
Ss_all200810_37153	phospholipase D [Agropyron mongolicum]	-0.52	0.64	-0.11	0.94	-1.24		0.16	0.57		-1.08	-0.67
Ss_all200810_23951	phospholipase D [Brassica napus]	0.28	0.84	1.25	2.65	0.63		-0.39	-0.09		0.24	0.54
Ss_all200810_44461	phospholipase D [Oryza sativa Japonica Group]	0.22	0.92	2.51	2.32	0.75		-0.28	0.07		0.47	0.82
Ss_all200810_14783	phospholipase D [Oryza sativa Japonica Group]	0.02	0.83	0.71	1.44	-0.27		0.09	0.42		-0.18	0.15
Ss_all200810_25306	putative phospholipase D beta 1 [Oryza sativa Japonica Group]	0.43	0.87	2.21	2.69	1.65		-0.83	-1.31		0.82	0.34
Ss_all200810_37720	putative phospholipase D beta 1 [Oryza sativa Japonica Group]	0.31	0.92	1.5	2.17	0.81		-0.59	-0.26		0.22	0.55

## Sheet: 6e
Contig id	Description	80%/HYD	60%/HYD	40%/HYD	30%/HYD	DRY/HYD		R12/DRY	R24/DRY		R12/HYD	R24/HYD
Ss_all200810_13457	ABA-responsive protein [Hordeum vulgare]	0.17	2.05	3.04	3.49	2.58		-0.58	-0.23		2	2.35
Ss_all200810_22957	Zinc finger CCCH domain-containing protein 35	0.48	1.51	2.26	3.27	1.83		-0.4	-0.42		1.43	1.41
Ss_all200810_16196	tubby-like F-box protein 8-like [Brachypodium distachyon]	-0.32	-0.3	1.05	2.43	0.67		-0.22	0.2		0.45	0.87
Ss_all200810_1803	homeobox-leucine zipper protein ATHB-6 [Z. mays]	0.12	0.28	0.77	1.62	0.79		-0.64	-0.56		0.15	0.23
Ss_all200810_1804	homeobox-leucine zipper protein ATHB-6 [Zea mays]	0.19	0.79	1.61	2.94	1.92		-0.49	-1.12		1.43	0.8
Ss_all200810_2144	G-box binding factor 3 [Eleusine coracana]	0.45	1.35	2.64	3.53	1.75		-1.34	-0.58		0.41	1.17
Ss_all200810_22227	ABRE-binding factor Embp-2 [Zea mays]	0.19	0.24	0.74	0.87	0.54		-0.5	-0.6		0.04	-0.06
Ss_all200810_2961	Zinc finger CCCH domain-containing protein 35	-0.09	0.12	0.69	1.74	1.17		-0.7	-0.81		0.47	0.36
Ss_all200810_30108	constans-like b-box zinc finger protein [O. sativa Indica Group]	0.04	0.45	1.92	1.93	1.26		0.03	-0.18		1.29	1.08
Ss_all200810_30109	constans-like b-box zinc finger protein [O. sativa Indica Group]	-0.26	-0.05	1.27	2.01	1.62		-0.84	-0.57		0.78	1.05
Ss_all200810_30110	zinc finger protein CONSTANS-LIKE 15-like [B. distachyon]	-0.05	0.42	1.54	2.6	1.63		-0.47	-0.25		1.16	1.38
Ss_all200810_36301	zinc finger protein [Oryza sativa Japonica Group]	0.02	0.4	0.92	1.91	1.16		-0.71	-0.19		0.45	0.97
Ss_all200810_661	heat stress transcription factor A-6a-like [B. distachyon]	0.2	0.67	2.12	2.61	1.93		-0.69	-0.16		1.24	1.77
Ss_all200810_10454	RNA polymerase sigma factor rpoD-like [B. distachyon]	-0.74	-0.69	-1.06	-1.27	-1.12		0.54	0.94		-0.58	-0.18
Ss_all200810_12961	zinc finger C3HC4 type family protein [Oryza brachyantha]	-0.73	-0.65	-1.5	-1.91	-2.03		0.17	1.27		-1.86	-0.76
Ss_all200810_12984	WRKY transcription factor 45 [Oryza sativa (indica cultivar-group)]	-0.63	-0.69	-1.07	-1.06	-1.11		0.2	0.25		-0.91	-0.86
Ss_all200810_13928	NAC domain-containing protein 78 [Aegilops tauschii]	-1.27	-1.69	-2.28	-2.26	-2.33		0.9	1.18		-1.43	-1.15
Ss_all200810_16438	circadian clock associated protein 1 [Zea mays]	-0.65	-0.41	-1.27	-2.93	-3.92
Ss_all200810_20021	PREDICTED: protein TIFY 6B-like [Brachypodium distachyon]	-0.82	-0.37	-1.03	-1.85	-2.23		1.01	1.06		-1.22	-1.17
Ss_all200810_2007	leucine zipper protein zip1 [Triticum aestivum]	-0.75	-1.2	-2.76	-3.86	-3.85
Ss_all200810_20177	indoleacetic acid-inducible protein homologue [Oryza sativa Indica Group]	-0.21	-0.31	-0.88	-0.98	-0.88		0.85	0.97		-0.03	0.09
Ss_all200810_2441	dof zinc finger protein DOF5.2-like [Brachypodium distachyon]	-0.36	-0.28	-0.92	-1.5	-1.42		0.4	0.5		-1.02	-0.92
Ss_all200810_24652	putative zinc finger protein [Zea mays]	-0.48	-1.82	-2.4	-2.74	-2.56		-0.16	-0.19		-2.72	-2.75
Ss_all200810_26285	Zinc finger CCCH type domain containing protein ZFN [O. sativa Japonica Group]	-0.24	-0.24	-0.78	-1.13	-1.37		0.34	0.76		-1.03	-0.61
Ss_all200810_29555	TPA_inf: Dof-type zinc finger protein 8 [Sorghum bicolor]	-0.48	-0.65	-1.32	-1.94	-1.98		-0.48	0.6		-2.46	-1.38
Ss_all200810_29938	KNAT3 homeodomain protein [Arabidopsis thaliana]	-0.64	-0.41	-0.82	-1.39	-1.35		1.3	1.49		-0.05	0.14
Ss_all200810_30063	CONSTANS-like protein CO5 [Hordeum vulgare subsp. vulgare]	-0.75	-0.41	-1.55	-2.88	-3.33		1.37	1.8		-1.96	-1.53
Ss_all200810_30284	RNA polymerase sigma factor rpoD-like [B. distachyon]	-0.6	-0.83	-1.04	-1.3	-1.33		0.38	1.04		-0.95	-0.29
Ss_all200810_35280	zinc finger and C2 domain protein-like [Oryza sativa Japonica Group]	-0.59	-0.76	-1.31	-1.72	-1.95		0.51	0.66		-1.44	-1.29
Ss_all200810_37118	putative auxin-induced protein [O. sativa Japonica Group]	-0.28	-0.06	-0.59	-0.93	-1.08		0.76	1		-0.32	-0.08
Ss_all200810_38187	bHLH transcription factor-like [Oryza sativa Japonica Group]	-0.68	-1.73	-3.68	-3.93	-3.86			-0.23		-3.86	-4.09
Ss_all200810_39436	basic helix-loop-helix protein [Hordeum vulgare subsp. vulgare]	-0.9	-2.1	-4.12	-4.24	-4.41		0.45	0.46		-3.96	-3.95
Ss_all200810_4117	KNOX family class 2 homeodomain protein [O. sativa Japonica Group]	-0.56	-0.39	-0.96	-1.67	-1.99		1.95	2.16		-0.04	0.17
Ss_all200810_43005	putative transcription factor OsGLK1 [Oryza sativa Indica Group]	-0.34	-0.22	-1.63	-3.02	-3.21		1.66	1.88		-1.55	-1.33
Ss_all200810_49482	putative transcription factor HBP-1a	-0.16	-0.3	-0.92	-1.23	-1.14
Ss_all200810_595	CONSTANS-like protein CO6 [Zea mays]	-0.64	-0.14	-1.4	-2.51	-3.1		1.5	1.65		-1.6	-1.45
Ss_all200810_7866	DRF-like transcription factor DRFL2a [Triticum aestivum]	-0.02	0.13	-0.95	-1.3	-1.6		1.26	1.64		-0.34	0.04
Ss_all200810_8621	zinc finger CCCH domain-containing protein 53-like [B. distachyon]	-0.55	-0.79	-1.25	-1.36	-1.45		0.55	0.85		-0.9	-0.6
Ss_all200810_8949	circadian clock associated protein 1 [Zea mays]	-0.58	-0.51	-1.14	-2.66	-3.45
Ss_all200810_13282	auxin response factor 13 [Zea mays]	-0.16	0.56	-0.62	-1	-1.39		0.63	1.22		-0.76	-0.17
Ss_all200810_13425	ethylene-responsive small GTP-binding protein [S. lycopersicum]	-0.37	0.02	-0.37	-0.9	-1.41		0.74	0.16		-0.67	-1.25
Ss_all200810_18671	auxin response factor 1 [Oryza sativa Japonica Group]	-0.25	0.28	-0.4	-0.86	-2.12		0.8	1.31		-1.32	-0.81
Ss_all200810_24265	MADS-box transcription factor 22 [Zea mays]	0.03	0.35	0.27	-0.43	-1.9		2.13	1.48		0.23	-0.42
Ss_all200810_3280	MYB transcription factor MYBAS1 [S. hybrid cultivar Co 740]	-0.31	0.15	-0.91	-1.46	-1.5		0.04	0.45		-1.46	-1.05
Ss_all200810_7174	protein TIFY 3B-like [Setaria italica]	0.14	0.59	-0.22	-0.94	-1.39		1.11	0.74		-0.28	-0.65
Ss_all200810_9944	MYB-like protein E1 [Zea mays]	-0.15	0.05	-0.16	-0.49	-1.95
Ss_all200810_41879	zinc finger protein [Saccharum officinarum]	-0.37	0.45	-0.07	0.42	-1.39		0.98	1.3		-0.41	-0.09
Ss_all200810_10503	circadian clock associated protein 1 [Zea mays]	-0.72	-0.41	-1.24	-2.21	-2.66		-0.18	2		-2.84	-0.66
Ss_all200810_20018	MYB-related protein [Triticum aestivum]	-0.23	-0.17	-0.48	-0.63	-1.12		0.18	0.6		-0.94	-0.52
Ss_all200810_24035	circadian oscillator component [Oryza sativa Japonica Group]	-0.64	-0.28	-1.48	-2.67	-3.41
Ss_all200810_25276	putative MYB DNA-binding domain superfamily protein [Zea mays]	-0.22	0.16	-0.24	-0.64	-0.8		0.49	0.62		-0.31	-0.18
Ss_all200810_28759	zinc finger, C3HC4 type family protein [Zea mays]	-0.39	-0.38	-0.83	-1.49	-2.36		1.13	1.36		-1.23	-1
Ss_all200810_35684	PREDICTED: ethylene-responsive transcription factor ERF060-like [B. distachyon]	-0.17	0.15	-0.45	-0.9	-1.49		0.91	1.4		-0.58	-0.09
Ss_all200810_36344	zinc finger, C3HC4 type family protein [Zea mays]	-0.16	-0.18	-0.52	-1.35	-2.25		1.04	1		-1.21	-1.25
Ss_all200810_41537	zinc finger CCCH type domain-containing protein ZFN-like 2 [Z. mays]	-0.59	-0.92	-1.05	-1.35	-1.83		0.39	-0.59		-1.44	-2.42
Ss_all200810_47451	ap2 domain containing protein [Oryza sativa Indica Group]	-0.31	-0.47	-0.8	-1.04	-1.38		0.63	1.84		-0.75	0.46
Ss_all200810_5842	dof zinc finger protein DOF5.2-like [B. distachyon]	-0.66	-0.55	-1.13	-1.4	-2.03		0.38	0.75		-1.65	-1.28
Ss_all200810_7406	zinc finger, C3HC4 type family protein [Zea mays]	-0.71	-0.76	-1.3	-1.57	-2.61		0.7	1.18		-1.91	-1.43
Ss_all200810_44150	zinc finger protein family-like [O. sativa Japonica Group]	0.29	0.88	1.28	0.52	0.15		0.03	-0.47		0.18	-0.32
Ss_all200810_39205	auxin response factor 1 [Oryza sativa Japonica Group]	-0.08	0.57	-0.65	-0.69	-1.79		0.63	1		-1.16	-0.79
Ss_all200810_13080	heat shock factor protein 1 [Zea mays]	-0.11	0.6	1.25	1.19	0.25		0.39	0.56		0.64	0.81
Ss_all200810_1948	tubby-like F-box protein 8-like [Brachypodium distachyon]	-0.33	0	1.07	2.08	0.47		0.31	0.44		0.78	0.91
Ss_all200810_10384	auxin-regulated protein-like [Oryza sativa Japonica Group]	-0.35	-0.04	-0.19	-0.5	-0.87		0.12	0.45		-0.75	-0.42
Ss_all200810_4902	transcription factor BTF3 [Zea mays]	-0.25	0.61	0.09	1.14	0.91		0.68	1.7		1.59	2.61
Ss_all200810_16566	bZIP transcription factor superfamily protein [Z. mays]	0.13	1.11	1.77	0.52	-1.23		0.31	0.4		-0.92	-0.83
Ss_all200810_10929	Zn2/Cys6 DNA-binding protein [Glarea lozoyensis]	0.03	-0.07	-0.3	-0.18	-0.08		1.4	0.65		1.32	0.57
Ss_all200810_45428	transcription factor BTF3-like [B. distachyon]	0.26	0.72	0.54	0.07	-0.3		1.47	1.45		1.17	1.15
Ss_all200810_32691	class III homeodomain-leucine zipper protein [O. sativa Japonica Group]	0.38	1.42	0.72	-0.63	-0.41		0.65	-0.03		0.24	-0.44
Ss_all200810_41257	transcription factor ASG4-like [B. distachyon]	-0.2	0.11	0.06	-0.17	-0.9		0.4	-0.04		-0.5	-0.94
Ss_all200810_667	U2AF small subunit [Triticum aestivum]	-0.03	0.73	0.52	-0.45	-1.51		0.37	-0.91		-1.14	-2.42
Ss_all200810_19359	putative auxin-induced protein [Oryza sativa Japonica Group]	-0.04	0.13	-0.38	-0.96	-1.13		0.85	1.25		-0.28	0.12
Ss_all200810_3561	ring zinc finger protein-like protein [O. sativa Japonica Group]	0.03	0.64	0.94	1.82	-0.16		1.01	0.92		0.85	0.76
Ss_all200810_4336	RING finger and CHY zinc finger domain-containing protein 1 [Z. mays]	0.08	0.8	0.44	1.83	-0.02		-1.04	-0.23		-1.06	-0.25
Ss_all200810_7335	Zinc finger A20 and AN1 domain-containing stress-associated protein 9	-0.39	-0.15	0.13	0.27	-1.14		0.86	0.69		-0.28	-0.45
Ss_all200810_11764	Zinc finger, C3HC4 type family protein [O. sativa Japonica Group]	0	0.25	0	-0.09	-0.53		-0.13	-0.05		-0.66	-0.58
Ss_all200810_27309	tubby-like F-box protein 14-like [Brachypodium distachyon]	-0.31	0.11	-0.14	-0.74	-1.19		-0.31	-0.08		-1.5	-1.27
Ss_all200810_16051	homeobox-leucine zipper protein ATHB-6 [Z. mays]	-0.07	0.65	0.9	1.54	0.03			-0.89		0.03	-0.86
Ss_all200810_21808	GATA transcription factor 20 [Zea mays]	0	0.68	1.13	1.27	-0.24		1.61	1.38		1.37	1.14
Ss_all200810_25710	nuclear transcription factor Y subunit B [Z. mays]	-0.1	0.17	0.45	1.41	0.21		0.06	0.18		0.27	0.39
Ss_all200810_39678	heat shock factor protein 3 [Zea mays]	-0.68	-0.12	0.53	1.3	0.01		0.67	0.81		0.68	0.82
Ss_all200810_30493	C6 finger domain protein, putative [M. acridum]	0.2	0.1	0	-0.03	0.53		0.93	0.16		1.46	0.69
Ss_all200810_478	zinc finger CCCH domain-containing protein 66-like [B. distachyon]	-0.42	-0.25	-0.52	-1.29	-1.37		0.55	-0.17		-0.82	-1.54
Ss_all200810_6437	RNA polymerase sigma factor sigE, chloroplastic/mitochondrial-like [S. italica]	-1.15	-0.95	-0.95	-1.51	-1.91		0.45	0.68		-1.46	-1.23
Ss_all200810_14183	heat shock factor protein hsf8-like [O. sativa Japonica Group]	0.16	0.65	0.68	0.52	-0.3		1.49	1.94		1.19	1.64
Ss_all200810_16600	bZIP transcription factor [Zea mays]	-0.14	0.65	0.75	0.35	-0.48		0.03	0.2		-0.45	-0.28
Ss_all200810_14498	IAA24 - auxin-responsive Aux/IAA family member [Z. mays]	-0.39	-0.38	-0.38	-0.01	-0.56		1.61	1.21		1.05	0.65
Ss_all200810_4316	TIFY transcription factor [Zea mays]	-0.67	-0.28	-0.73	-1.83	-2.02		1.86	1.83		-0.16	-0.19
Ss_all200810_35752	putative leucine zipper protein [Oryza sativa Japonica Group]	-0.33	-0.18	-0.47	-0.67	-0.79		0.25	0.59		-0.54	-0.2
Ss_all200810_17360	R2R3 MYB transcriptional factor [Triticum aestivum]	-0.64	-0.6	-1.12	-0.75	-1.46		0.47	0.83		-0.99	-0.63
Ss_all200810_18404	C3H2C3 RING-finger protein [Zea mays]	-0.55	0.1	1.07	0.21	-0.62		-1.1	-1.52		-1.72	-2.14
Ss_all200810_1947	transcription factor MYB1R1-like [B. distachyon]	-0.18	0.71	0.46	0.09	-0.83		0.29	0.37		-0.54	-0.46
Ss_all200810_20890	DNA-binding protein [Zea mays]	-0.01	0.18	0	0.05	0.13		0.13	0.45		0.26	0.58
Ss_all200810_2762	protein TIFY 10A-like [Brachypodium distachyon]	-0.02	-0.1	-0.5	-0.93	-0.52		0.32	0.79		-0.2	0.27
Ss_all200810_28031	WRKY transcription factor 6 [O. sativa Japonica Group]	0	0.09	0.63	0.82	0.23		0.66	0.68		0.89	0.91
Ss_all200810_5046	NAC domain-containing protein 43-like [Brachypodium distachyon]	0.38	0.38	0.2	0.47	0.18		0.09	-0.41		0.27	-0.23
Ss_all200810_32848	Whirly family nucleic acid binding protein [Zea mays]	0.04	0.28	-0.1	-0.22	-0.56		1.54	1.14		0.98	0.58
Ss_all200810_3763	AP2-like ethylene-responsive transcription factor [M. truncatula]	-0.17	-0.21	-0.19	-0.14	0.19		-0.2	-0.54		-0.01	-0.35
Ss_all200810_4364	ETHYLENE-INSENSITIVE3-like 1 protein [Zea mays]	-0.44	-0.01	-1.07	-0.33	-2.03		1.62	1.53		-0.41	-0.5
Ss_all200810_44210	Zinc finger A20 and AN1 domain-containing stress-associated protein 11	-0.38	-0.82	-1.07	-0.74	-0.63		1.23	1.1		0.6	0.47
Ss_all200810_44211	Zinc finger A20 and AN1 domain-containing stress-associated protein 11	-0.67	-0.73	-0.9	-0.61	-0.94		1.46	1.16		0.52	0.22
Ss_all200810_7799	NAC-like protein [Zea mays]	-0.18	-0.22	0.22	0.23	-0.05		0.71	0.48		0.66	0.43
Ss_all200810_373	Zinc knuckle	1.09	2.22	2	1.87	0.51		2.37	2.3		2.88	2.81

## Sheet: 6f
Contig id	Description	80%/HYD	60%/HYD	40%/HYD	30%/HYD	DRY/HYD		R12/DRY	R24/DRY		R12/HYD	R24/HYD
Ss_all200810_11330	LEA protein 1-like [Brachypodium distachyon]	0.75	2.84	3.27	5.14	2.33		-0.47	0.24		1.86	2.57
Ss_all200810_279	Dehydrin	0.64	2.6	3.26	3.51	2.9		-0.55	-0.56		2.35	2.34
Ss_all200810_280	dehydrin [Zea mays]	0.77	2.67	3.18	3.42	2.44		-0.38	-0.29		2.06	2.15
Ss_all200810_281	Dehydrin	0.64	1.89	2.15	2.34	1.99		-0.48	-0.76		1.51	1.23
Ss_all200810_282	Dehydrin	0.81	3.77	4.76	5.15	4.55		-0.8	-0.8		3.75	3.75
Ss_all200810_286	dehydrin [Zea mays]	0.7	2.2	2.83	3.74	2.58		-1.28	-0.95		1.3	1.63
Ss_all200810_29706	putative group 3 LEA protein [Sporobolus stapfianus]	0.83	3.86	4.59	4.71	3.99		-1.08	-0.9		2.91	3.09
Ss_all200810_29707	putative group 3 LEA protein [Sporobolus stapfianus]	0.57	3.87	4.56	4.59	3.76		-1.49	-0.63		2.27	3.13
Ss_all200810_29708	embryonic protein DC-8	0.7	3.79	4.44	4.41	3.79		-0.97	-0.66		2.82	3.13
Ss_all200810_29709	putative group 3 LEA protein [Sporobolus stapfianus]	0.16	2.94	3.52	3.51	2.62		-1.45	-0.53		1.17	2.09
Ss_all200810_29712	putative group 3 LEA protein [Sporobolus stapfianus]	0.54	4.25	5.21	5.28	4.61		-1.73	-1.13		2.88	3.48
Ss_all200810_29713	embryonic protein DC-8	1.1	4.38	5.26	5.22	4.48		-1.74	-0.99		2.74	3.49
Ss_all200810_29716	embryonic protein DC-8 [Zea mays]	0.12	2.35	3.2	3.18	2.25		-0.82	-0.59		1.43	1.66
Ss_all200810_29718	putative group 3 LEA protein [Sporobolus stapfianus]	0.66	3.31	3.96	4.07	3.36		-0.86	-0.66		2.5	2.7
Ss_all200810_29737	embryonic protein DC-8 [Zea mays]	0.17	2.75	3.71	3.79	2.48		-0.73	-0.48		1.75	2
Ss_all200810_29739	embryonic protein DC-8 [Zea mays]	0.59	2.14	3.41	3.63	2.3		-1.41	-0.75		0.89	1.55
Ss_all200810_307	LEA protein group 3 variant 1 [P. paniceum]	1.3	3.23	4.44	4.52	4.05		-0.46	-0.27		3.59	3.78
Ss_all200810_309	LEA protein group 3 variant 2 [Pogonatherum paniceum]	-0.35	1.23	2.75	2.97	2.37		-0.44	-0.87		1.93	1.5
Ss_all200810_311	LEA protein group 3 variant 1 [Pogonatherum paniceum]	0.83	2.73	3.51	3.63	2.98		-0.07	-0.09		2.91	2.89
Ss_all200810_312	LEA protein group 3 variant 1 [Pogonatherum paniceum]	0.34	1.97	2.81	2.98	2.25		-0.28	0.01		1.97	2.26
Ss_all200810_36724	group3 LEA protein [Agropyron cristatum]	0.43	2.41	4.36	5.05	4.34		-1.16	-1.08		3.18	3.26
Ss_all200810_36725	LEA protein, group 3 [Zea mays]	0.44	1.93	3.7	4.22	3.84		-0.5	-0.67		3.34	3.17
Ss_all200810_36733	embryonic protein DC-8 [Zea mays]	-0.09	2.29	3.45	3.88	2.19		-0.43	-0.07		1.76	2.12
Ss_all200810_37206	dehydrin 8 [Hordeum vulgare subsp. vulgare]	0.53	1.38	3.01	3.5	2.65		-0.26	-0.34		2.39	2.31
Ss_all200810_38457	embryonic protein DC-8 [Zea mays]	0.61	1.47	4.44	4.94	3.36		-0.92	-0.32		2.44	3.04
Ss_all200810_3958	putative group 3 LEA protein [Sporobolus stapfianus]	0.77	4.09	5.1	5.08	4.36		-2	-1.08		2.36	3.28
Ss_all200810_3960	putative group 3 LEA protein [Sporobolus stapfianus]	-0.32	2.22	2.84	2.84	1.94		-0.64	-0.46		1.3	1.48
Ss_all200810_3961	embryonic protein DC-8	0.67	3.93	5	4.97	4.24		-2.29	-1.41		1.95	2.83
Ss_all200810_3962	putative group 3 LEA protein [Sporobolus stapfianus]	1.13	4.33	5.02	4.99	4.45		-1.71	-0.98		2.74	3.47
Ss_all200810_3964	putative group 3 LEA protein [Sporobolus stapfianus]	0.31	2.53	4.12	4.54	3.51		-0.78	-0.79		2.73	2.72
Ss_all200810_3965	embryonic protein DC-8	1	4.15	4.83	4.88	4.06		-1.44	-0.88		2.62	3.18
Ss_all200810_3967	embryonic protein DC-8	0.36	2.91	3.42	3.57	2.54		-0.58	-0.26		1.96	2.28
Ss_all200810_4166	dehydrin [Hordeum vulgare subsp. vulgare]	0.21	2.42	4.09	4.53	3.71		-1.69	-1		2.02	2.71
Ss_all200810_44088	LEA protein group 3 variant 1 [Pogonatherum paniceum]	0.81	2.52	3.49	3.79	2.61		0.09	-0.07		2.7	2.54
Ss_all200810_5351	LEA protein [Hordeum vulgare subsp. vulgare]	0.48	2.1	4.26	4.88	4.25		-0.78	-1.13		3.47	3.12
Ss_all200810_5352	group3 LEA protein [Triticum aestivum]	0.32	1.85	4.05	4.81	4.19		-1.4	-1.29		2.79	2.9
Ss_all200810_5360	embryonic protein DC-8	0.87	3.47	4.59	4.72	3.14		-1.49	-0.67		1.65	2.47
Ss_all200810_5602	LEA protein 1-like [Brachypodium distachyon]	1.18	3.4	4.29	5.79	3.37		-1.38	-0.58		1.99	2.79
Ss_all200810_6232	LEA protein 1-like [Brachypodium distachyon]	0.8	2.96	3.51	5.01	2.6		-0.71	0.24		1.89	2.84
Ss_all200810_6712	Dehydrin	0.48	2	3.32	3.5	2.8		-0.2	-0.14		2.6	2.66
Ss_all200810_6721	Dehydrin	0.08	2.21	3.66	3.87	3.09		-0.25	-0.4		2.84	2.69
Ss_all200810_6766	putative LEA protein D-34 [O. sativa Japonica Group]	0.2	1.92	3.58	4.88	3.51		-1.03	-1.57		2.48	1.94
Ss_all200810_7044	LEA3 protein [Sorghum bicolor]	1.15	2.7	3.31	3.58	2.95		-0.53	-0.23		2.42	2.72
Ss_all200810_7072	embryonic protein DC-8 [Zea mays]	0.04	1.27	3.14	3.71	2.42		-0.72	-0.77		1.7	1.65
Ss_all200810_7126	putative LEA protein [Oryza sativa Japonica Group]	-0.04	0.92	1.48	1.37	0.6		-0.3	-0.46		0.3	0.14
Ss_all200810_8318	dehydrin 8 [Hordeum vulgare subsp. vulgare]	0.43	1.28	2.57	2.99	2.11		-0.06	0.01		2.05	2.12
Ss_all200810_8669	LEA protein, group 3 [Zea mays]	0.77	2.05	2.39	2.5	2.34		-0.16	-0.12		2.18	2.22
Ss_all200810_8670	LEA3 protein [Sorghum bicolor]	1.84	3.4	4.01	4.17	3.92		-0.47	-0.29		3.45	3.63
Ss_all200810_8671	LEA protein group 3 variant 1 [Pogonatherum paniceum]	0.94	2.14	2.57	2.6	2.11		-0.17	0.07		1.94	2.18
Ss_all200810_8816	24 kDa seed maturation protein [O. sativa Japonica Group]	0.08	1.21	1.84	1.95	1.1		-1.14	-0.08		-0.04	1.02
Ss_all200810_8818	24 kDa seed maturation protein [O. sativa Japonica Group]	0.46	1.68	2.39	2.52	1.91		-1.36	-0.69		0.55	1.22
Ss_all200810_16106	dehydrin [Triticum durum]	0.17	0.76	4.35	5.89	4.61		-1.39	-1.97		3.22	2.64
Ss_all200810_16201	LEA [Hordeum vulgare subsp. vulgare]	-0.19	0.82	3.33	4.24	2.66		-0.77	-0.61		1.89	2.05
Ss_all200810_16366	late embryonic abundant-like protein [C. americanus]	0	0.57	2.46	3.55	2.6		-1.6	-1.64		1	0.96
Ss_all200810_1718	embryonic protein DC-8 [Zea mays]	-0.11	1.13	3.65	4.44	3.37		-1.2	-1.18		2.17	2.19
Ss_all200810_1856	dehydrin [Triticum durum]	-0.02	0.64	3.46	5.08	3.56		-0.83	-1.38		2.73	2.18
Ss_all200810_2131	late-embryogenesis-abundant protein [S. officinarum]	-0.25	0.07	1.45	3.02	1.99		-0.75	-1.42		1.24	0.57
Ss_all200810_24267	late-embryogenesis-abundant protein [S. officinarum]	-0.14	-0.3	1.25	2.73	1.75		-0.42	-1.27		1.33	0.48
Ss_all200810_310	LEA3 protein [Sorghum bicolor]	0.15	0.5	1.08	1.76	0.9		-0.32	-0.63		0.58	0.27
Ss_all200810_32159	group 3 LEA protein, partial [Triticum aestivum]	0.3	0.99	1.77	2.4	1.32		-0.47	-0.58		0.85	0.74
Ss_all200810_36723	LEA protein, group 3 [Zea mays]	-0.14	0.73	2.54	4.47	2.36		-0.55	-0.21		1.81	2.15
Ss_all200810_39006	LEA [Hordeum vulgare subsp. vulgare]	-0.34	0.81	2.86	3.87	2.67		-0.07	-0.31		2.6	2.36
Ss_all200810_3966	embryonic protein DC-8 [Zea mays]	0.09	0.39	1.95	2.74	2.14		-1.43	-1.77		0.71	0.37
Ss_all200810_3977	embryonic protein DC-8 [Zea mays]	-0.01	0.37	1.85	1.99	1.01		-0.86	-0.71		0.15	0.3
Ss_all200810_466	dehydrin [Hordeum vulgare subsp. vulgare]	-0.14	0.36	2.86	3.78	2.53		-0.24	-0.61		2.29	1.92
Ss_all200810_4865	embryonic protein DC-8 [Zea mays]	-0.36	0.18	1.03	2.01	0.94		-0.26	-0.48		0.68	0.46
Ss_all200810_5620	LEA protein Lea5-like [Brachypodium distachyon]	0.02	0.28	1.37	3.34	2.94		-0.18	-0.75		2.76	2.19
Ss_all200810_5931	seed maturation protein PM41 [Zea mays]	-0.02	0.58	2.08	2.46	1.51		-0.63	-1.13		0.88	0.38
Ss_all200810_6723	PREDICTED: dehydrin DHN2-like [Brachypodium distachyon]	0.25	0.44	0.83	1.41	1.13		-0.51	-0.45		0.62	0.68
Ss_all200810_7107	18 kDa seed maturation protein-like [B. distachyon]	-0.33	0.78	4.47	5.49	4.58		-2.26	-2.24		2.32	2.34
Ss_all200810_8668	LEA protein group 3 variant 2 [Pogonatherum paniceum]	0.16	0.42	2.28	2.89	2.35		-0.52	-0.15		1.83	2.2
Ss_all200810_8819	24 kDa seed maturation protein [O. sativa Japonica Group]	-0.18	0.55	1.54	2.04	1.27		-0.5	-0.7		0.77	0.57
Ss_all200810_8887	Dehydrin	-0.04	0.09	0.75	1.81	0.93		-0.46	-0.8		0.47	0.13
Ss_all200810_9963	dehydrin COR410 [Zea mays]	0.17	0.8	1.59	3.33	1.18		0.76	0.55		1.94	1.73
Ss_all200810_285	dehydrin [Sorghum bicolor]	-0.18	-0.35	0.26	0.96	0.88		-1.43	-1.97		-0.55	-1.09
Ss_all200810_308	LEA3 protein [Sorghum bicolor]	0.02	-0.11	0.2	0.89	0.93		-0.61	-0.69		0.32	0.24
Ss_all200810_10896	24 kDa seed maturation protein [O. sativa Japonica Group]	-0.34	-0.03	0.03	-0.74	-1.75		-0.28	-0.02		-2.03	-1.77
Ss_all200810_44227	putative LEA protein [Oryza sativa Japonica Group	0.15	1.24	2.2	1.73	0.61		-0.53	-0.57		0.08	0.04
Ss_all200810_7452	seed maturation protein [O. sativa Japonica Group]	-0.15	0.52	1.92	2.82	0.32		-0.31	-0.15		0.01	0.17
Ss_all200810_4230	seed maturation protein PM23 [O. sativa Japonica Group]	-0.18	0.22	0.36	0.97	-0.79		1.03	1.25		0.24	0.46
Ss_all200810_44228	putative LEA protein [Oryza sativa Japonica Group]	-0.04	0.64	0.7	1.32	-0.1		0.17	-0.19		0.07	-0.29
Ss_all200810_16001	seed maturation protein [Glycine tomentella]	-0.5	-0.62	0	0.88	0.44		0.16			0.6	0.44
Ss_all200810_5640	LEA protein [Zea mays]	-0.07	0.67	0.87	-1.21	-1.25		0.69	0.39		-0.56	-0.86
Ss_all200810_4167	Dehydrin	0.2	0.55	0.79	2.79	0.64		-0.1	0.51		0.54	1.15
Ss_all200810_3975	embryonic protein DC-8 [Zea mays]	-0.09	-0.35	1.01	1.44	0.54		-0.53	-0.28		0.01	0.26

## Sheet: 6g
Contig id	Description	80%/HYD	60%/HYD	40%/HYD	30%/HYD	DRY/HYD		R12/DRY	R24/DRY		R12/HYD	R24/HYD
Ss_all200810_23945	16.9 kDa class I heat shock protein 1 [Zea mays]	0.16	0.42	1.57	1.41	0.63		-0.08	-0.75		0.55	-0.12
Ss_all200810_3338	dnaJ domain containing protein [Zea mays]	0.09	0.01	0.95	1.73	1.12		-0.77	-0.35		0.35	0.77
Ss_all200810_45179	putative shock protein [Oryza sativa Japonica Group]	-0.3	-0.24	1.02	2.27	0.77		0.16	0.6		0.93	1.37
Ss_all200810_49314	dnaJ domain containing protein [Zea mays]	-0.2	-0.16	0.92	1.82	0.66		-0.18	0.32		0.48	0.98
Ss_all200810_5583	17.7 kDa heat shock protein [Carica papaya]	-0.08	-0.05	0.96	1.94	0.79		-0.11	-0.4		0.68	0.39
Ss_all200810_23654	heat shock 70 kDa protein 1 [Zea mays]	0.68	1.25	1.72	1.79	0.82		-0.67	-0.68		0.15	0.14
Ss_all200810_26847	DnaJ domain	-0.58	-0.53	-1.16	-1.53	-1.3		0.51	0.95		-0.79	-0.35
Ss_all200810_38242	DnaJ/Hsp40 cysteine-rich domain	-0.29	-0.43	-1.36	-1.93	-1.9		-0.57	0.49		-2.47	-1.41
Ss_all200810_9589	DnaJ domain	-0.69	-1.29	-1.86	-2.11	-1.83		-0.48	-0.39		-2.31	-2.22
Ss_all200810_13125	Putative heat shock protein [O. sativa Japonica Group]	-1.03	-1.31	-1.57	-1.77	-1.82		0.07	-0.25		-1.75	-2.07
Ss_all200810_22978	19.0 kDa class II heat shock protein	-0.49	-0.88	0.24	1.32	0.58		-0.26	-0.52		0.32	0.06
Ss_all200810_30394	chaperone protein ClpC1, chloroplastic-like [Setaria italica]	0.08	0.7	0.2	0.31	-0.5		1.48	1.89		0.98	1.39
Ss_all200810_46273	putative heat-shock protein [Oryza sativa Japonica Group]	0.16	0.49	0.72	0.25	0.17		1.23	1.29		1.4	1.46
Ss_all200810_3350	BAG family molecular chaperone regulator 6-like [S. italica]	0.41	1.41	1.83	1.76	0.28		-0.22	-0.08		0.06	0.2
Ss_all200810_21097	chaperone protein ClpD1, chloroplastic-like [B. distachyon]	0	1.55	2.6	3.74	0.75		-0.3	0.89		0.45	1.64
Ss_all200810_3265	PREDICTED: chaperone protein dnaJ 6-like [S. italica]	0.28	0.74	1.42	1.67	0.78		-0.76	-0.8		0.02	-0.02
Ss_all200810_33367	70 kDa heat shock protein [Triticum aestivum]	-0.03	0.46	0.79	1.23	0.27		1.67	1.74		1.94	2.01
Ss_all200810_37495	DnaJ domain	-0.07	-0.03	1.4	2.73	0.54		-0.72	-0.79		-0.18	-0.25
Ss_all200810_23013	putative chaperonin 60 beta precursor [O. sativa Indica Group]	0.36	1.01	0.47	0.64	-0.75		2.47	2.41		1.72	1.66
Ss_all200810_2022	chaperone DNA J2 [Zea mays]	0.12	0.98	0.31	-0.26	-1.85		1.34	1.24		-0.51	-0.61
Ss_all200810_21716	putative TCP-1/cpn60 chaperonin family protein [Zea mays]	0.41	1.27	0.78	0.16	-0.34		1.82	1.41		1.48	1.07
Ss_all200810_33713	DnaJ [Medicago truncatula]	0.03	0.61	0.15	-0.38	-1.62		0.9	0.72		-0.72	-0.9
Ss_all200810_44151	chloroplast heat shock protein 70 [C. americanus]	-0.01	0.65	0.54	-0.19	-0.88		1.58	1.67		0.7	0.79
Ss_all200810_23240	101 kDa heat shock protein [Oryza sativa Japonica Group]	-0.21	0.14	0.11	-0.54	-1.01		1.8	1.72		0.79	0.71
Ss_all200810_39214	heat shock protein 70 [Nicotiana benthamiana]	0.32	0.55	-0.17	0.03	0.12		2.48	2.35		2.6	2.47
Ss_all200810_37517	heat shock protein binding protein [Zea mays]	-0.39	-0.31	0.68	1.26	0.14		-0.75	-0.68		-0.61	-0.54
Ss_all200810_11395	chaperone protein ClpC1, chloroplastic-like [B. distachyon]	0.05	0.5	0.16	0.77	-0.08		0.66	1.64		0.58	1.56
Ss_all200810_44609	Stromal 70 kDa heat shock-related protein [O. sativa Japonica Group]	0.02	0.51	0.63	0.84	-0.2		1.76	2		1.56	1.8
Ss_all200810_6855	heat shock protein 70 [Oryza sativa Japonica Group]	0.17	0.92	0.95	1.84	0.04		0.43	0.42		0.47	0.46
Ss_all200810_11500	heat shock protein 70-1 [Nicotiana tabacum]	-0.04	-0.01	-0.15	0.06	0.15		1.16	0.81		1.31	0.96
Ss_all200810_22979	17.6 kDa class II heat shock protein [A. lyrata subsp. lyrata]	-0.26	-0.11	0.36	1.93	0.74		-0.23	-0.53		0.51	0.21
Ss_all200810_15131	putative heat-shock protein [Oryza sativa Japonica Group]	0.14	0.86	0.98	0.44	-0.17		2.33	2.54		2.16	2.37
Ss_all200810_7332	putative heat-shock protein [Oryza sativa Japonica Group]	-0.02	0.42	0.56	0.1	-0.11		1.37	1.91		1.26	1.8
Ss_all200810_7100	RecName: Full=Chaperone protein ClpC1, chloroplastic	-0.35	0.06	0.59	0.69	-0.18		1.17	1.19		0.99	1.01
Ss_all200810_37232	heat shock protein 17.4 [Arabidopsis thaliana]	1.4	0.71	0.67	1.01	1.88		2.08	2.14		3.96	4.02
Ss_all200810_25406	putative TCP-1/cpn60 chaperonin family protein [Z. mays]	-0.16	0.31	0.1	-0.45	-0.54		1.41	1.32		0.87	0.78
Ss_all200810_25177	putative chaperon P13.9 [Castanea sativa]	-0.19	-0.06	-0.05	-0.05	-0.55		2.14	1.76		1.59	1.21
Ss_all200810_3669	heat shock protein [Spinacia oleracea]	0.23	0.42	0.07	0.19	0.04		2.3	1.83		2.34	1.87

## Sheet: 6h
Contig id	Description	80%/HYD	60%/HYD	40%/HYD	30%/HYD	DRY/HYD		R12/DRY	R24/DRY		R12/HYD	R24/HYD
Ss_all200810_44138	9-cis-epoxycarotenoid dioxygenase [S. hybrid cultivar]	-0.49	-0.3	-1.47	-2.97	-3.6		0.58	-0.08		-3.02	-3.68
Ss_all200810_5558	ABA and WDS induced 3 protein, partial [Pinus mugo]	-0.12	-0.03	-0.62	-1.22	-1.19		0.27	0.5		-0.92	-0.69
Ss_all200810_6126	ABA induced plasma membrane protein PM 19 [Triticum aestivum]	-0.03	1.12	2.93	3.24	1.68		-0.6	-0.74		1.08	0.94
Ss_all200810_6856	ABA induced plasma membrane protein PM 19 [Triticum aestivum]	-0.23	1.87	4.59	4.87	3.01		-0.44	-0.57		2.57	2.44
Ss_all200810_23015	ABA stress homologous2 [Zea mays]	0.41	0.34	-0.73	-1.86	-2.24		0.65	1.3		-1.59	-0.94
Ss_all200810_22856	cold acclimation protein cor413-pm1 [Oryza sativa Indica Group]	0.41	1.75	2.73	2.81	1.6		-0.74	-0.81		0.86	0.79
Ss_all200810_22865	cold acclimation protein COR413-PM1 [Zea mays]	0.29	1.71	2.77	2.94	1.67		-0.65	-0.65		1.02	1.02
Ss_all200810_22111	cold acclimation protein COR413-TM1 [O. sativa Japonica Group]	0.36	1.44	1.66	1.39	0.76		-0.48	-0.38		0.28	0.38
Ss_all200810_25172	cold acclimation protein COR413-TM1 [O. sativa Japonica Group]	0.7	1.89	2.06	1.69	1.17		-0.71	-0.58		0.46	0.59
Ss_all200810_7679	cold induced protein-like [Oryza sativa Japonica Group]	0.11	1.04	1.85	1.7	0.5		-0.23	0.06		0.27	0.56
Ss_all200810_44132	cold regulated protein [Triticum aestivum]	0.1	0.71	2.24	2.9	1.75		-0.51	-0.75		1.24	1
Ss_all200810_8924	cold regulated protein [Triticum aestivum]	-0.36	0.08	1.52	2.15	1.12		-0.02	-0.31		1.1	0.81
Ss_all200810_16479	cold-regulated protein [Hordeum vulgare subsp. vulgare]	-0.26	0.31	2.46	3.08	2.11		-1.47	-1.75		0.64	0.36
Ss_all200810_16311	Desiccation-related protein PCC13-62 precursor [O. sativa Japonica Group]	0.05	0.49	3.58	4.6	3.16		-1.84	-1.41		1.32	1.75
Ss_all200810_31699	Desiccation-related protein PCC13-62 precursor [O. sativa Japonica Group]	-0.05	0.22	2.83	4.59	2.37		-1.4	-0.87		0.97	1.5
Ss_all200810_5517	early drought induced protein [Oryza sativa Indica Group]	-0.02	0.67	0.88	1.33	-0.2		1.38	1.83		1.18	1.63
Ss_all200810_6968	early drought induced protein [Zea mays]	0.04	0.49	2.51	2.96	1.5		-0.34	-0.54		1.16	0.96
Ss_all200810_16768	early responsive to dehydration protein [Zea mays]	0.1	0.58	0.76	0.32	-0.82		-0.19	0.24		-1.01	-0.58
Ss_all200810_4087	early salt stress and cold acclimation-induced protein 2-1 [L. elongatum]	-0.37	-0.15	2.4	2.61	1.73		-0.46	-1.18		1.27	0.55
Ss_all200810_29899	early salt stress and cold acclimation-induced protein 2-3 [L. elongatum]	0.13	0.98	4.01	4.57	3.6		-1.29	-1.12		2.31	2.48
Ss_all200810_4088	early salt stress and cold acclimation-induced protein 2-3 [L. elongatum]	0.08	0.06	1.44	1.95	1.54		-0.69	-1.1		0.85	0.44
Ss_all200810_15936	ELIP [Zea mays]	-0.02	-0.06	3.02	4.34	3.85		-0.93	-1.99		2.92	1.86
Ss_all200810_16118	ELIP [Zea mays]	0.2	0.85	3.51	4.72	3.51		-1.17	-1.35		2.34	2.16
Ss_all200810_1874	ELIP [Zea mays]	-0.21	0.29	4.09	5.17	3.6		-0.73	-1.62		2.87	1.98
Ss_all200810_4084	ELIP [Zea mays]	0.4	0.26	2.15	3.88	3.08		-1.25	-1.47		1.83	1.61
Ss_all200810_4085	ELIP [Zea mays]	0.05	-0.21	0.28	1.44	0.39		-0.04	-0.58		0.35	-0.19
Ss_all200810_15937	ELIP [Zea mays]	0.26	0.27	2.95	5.3	4.26		-1.56	-2.26		2.7	2
Ss_all200810_1740	ELIP [Zea mays]	-0.02	0.08	1.64	3.02	2.36		-1.22	-1.58		1.14	0.78
Ss_all200810_4083	ELIP [Zea mays]	-0.34	-0.26	3.11	4.68	3.57		-1.88	-1.97		1.69	1.6
Ss_all200810_5554	ELIP [Zea mays]	0.15	0.35	2.18	4.3	2.93		-0.87	-1.47		2.06	1.46
Ss_all200810_5555	ELIP [Zea mays]	-0.02	0.13	1.56	2.83	1.9		-0.75	-1.26		1.15	0.64
Ss_all200810_29896	High molecular mass ELIP HV58, chloroplastic [Aegilops tauschii]	0.2	0.38	3.58	4.94	4.33		-1.14	-1.5		3.19	2.83
Ss_all200810_25146	HVA22-like protein a [Zea mays]	-0.56	-0.48	-0.8	-1.44	-1.27		0.38	0.45		-0.89	-0.82
Ss_all200810_14189	HVA22-like protein a [Zea mays]	-0.14	-0.2	0.07	0.53	0.14		0.37	0.79		0.51	0.93
Ss_all200810_6857	hydrophobic LEA-like protein [Oryza sativa]	0.83	3.76	5.14	5.06	4		-1.76	-0.85		2.24	3.15
Ss_all200810_25226	Hydrophobin_2-domain-containing protein [Sphaerulina musiva]	-0.36	0.83	0.13	1.44	1.36		-0.03	1.03		1.33	2.39
Ss_all200810_421	hypoxia induced protein conserved region containing protein [Z. mays]	0.18	0.55	1.45	1.86	1.07		-0.53	-0.7		0.54	0.37
Ss_all200810_9804	hypoxia induced protein conserved region containing protein [Z. mays]	-0.48	-0.11	0.55	0.47	0.18		0.87	0.85		1.05	1.03
Ss_all200810_13479	leaf senescence protein-like [Oryza sativa Japonica Group]	-0.23	0.39	0.03	0.69	0.47		-0.1	1.09		0.37	1.56
Ss_all200810_20275	light-inducible protein CPRF-2 [Zea mays]	-0.18	0.34	1.5	0.59	-0.5		0.65	0.94		0.15	0.44
Ss_all200810_38579	Low temperature and salt responsive protein [Arabidopsis thaliana]	0.16	0.48	1.68	1.9	0.62		-0.15	-0.1		0.47	0.52
Ss_all200810_17393	major facilitator superfamily defense1 [Zea mays]	0.17	1	2.64	1.48	0.67		-0.49	-0.22		0.18	0.45
Ss_all200810_44020	PREDICTED: low temperature-induced protein lt101.2 [Vitis vinifera]	0.46	1.82	3.63	3.9	2.48		-0.58	-0.48		1.9	2
Ss_all200810_6953	PREDICTED: low temperature-induced protein lt101.2 [Vitis vinifera]	0.38	2	2.94	3.14	2.03		-0.38	-0.35		1.65	1.68
Ss_all200810_44034	PREDICTED: protein HVA22-like [Brachypodium distachyon]	-0.08	0.33	2.43	3.6	2.34		-0.74	-1.08		1.6	1.26
Ss_all200810_6978	PREDICTED: protein HVA22-like [Brachypodium distachyon]	0.04	-0.15	0.43	1.22	0.49		-0.11	-0.19		0.38	0.3
Ss_all200810_6846	PREDICTED: protein LE25-like [Brachypodium distachyon]	0.32	0.66	2.5	3.08	1.63		-1.2	-0.63		0.43	1
Ss_all200810_6847	PREDICTED: protein LE25-like [Brachypodium distachyon]	0.18	0.4	2.11	2.84	1.44		-1.29	-0.91		0.15	0.53
Ss_all200810_6849	PREDICTED: protein LE25-like [Brachypodium distachyon]	0.33	0.55	2.38	3.06	1.46		-0.66	-0.54		0.8	0.92
Ss_all200810_43912	PREDICTED: protein LE25-like [Setaria italica]	-0.08	0.31	1.51	2.01	0.87		-0.57	-0.55		0.3	0.32
Ss_all200810_6848	PREDICTED: protein LE25-like [Setaria italica]	0.26	0.59	2.19	3.01	1.38		-1.15	-0.61		0.23	0.77
Ss_all200810_16657	probable salt tolerance-like protein At1g78600-like [B. distachyon]	-0.38	-0.34	0.23	1.29	0.86		-0.24	-0.25		0.62	0.61
Ss_all200810_29411	putative 9-cis-epoxycarotenoid dioxygenase [Oryza sativa Japonica Group]	-0.61	-0.48	-1.84	-2.84	-3.34		0.7	0.91		-2.64	-2.43
Ss_all200810_1939	Putative abscisic acid-induced protein - rice [Oryza sativa Japonica Group]	0.22	0.49	3.26	3.51	2.17		-1.49	-0.86		0.68	1.31
Ss_all200810_1940	Putative abscisic acid-induced protein - rice [Oryza sativa Japonica Group]	0.04	0.33	3.56	3.67	2.16		-1.56	-1.1		0.6	1.06
Ss_all200810_16841	putative drought-induced protein RDI [Oryza sativa Japonica Group]	0.44	1.02	3.37	3.89	2.04		-1.57	-1.12		0.47	0.92
Ss_all200810_14827	putative ELIP [Sporobolus stapfianus]	0.1	0.18	2.14	3.9	2.92		-1.21	-1.76		1.71	1.16
Ss_all200810_171	putative senescence-associated protein [C. sempervirens]	0.55	0.44	0.19	0.17	0.68		2.39	0.76		3.07	1.44
Ss_all200810_24251	putative senescence-associated protein [Oryza sativa Japonica Group]	-0.15	0.61	1.18	2.69	1.87		-1.01	-0.58		0.86	1.29
Ss_all200810_43784	putative senescence-associated protein [Pisum sativum]	1.59	1.33	0.99	0.57	0.3		3.89	2.2		4.19	2.5
Ss_all200810_43789	putative senescence-associated protein [Pisum sativum]	0.9	0.48	0.54	0.82	0.54		2.28	1.08		2.82	1.62
Ss_all200810_6785	putative senescence-associated protein [Pisum sativum]	0.87	0.6	-0.04	0.61	-0.79		2.87	1.72		2.08	0.93
Ss_all200810_467	RecName: Full=Cold shock protein CS66 [Triticum aestivum]	-0.08	0.41	2.68	3.78	2.85		-1.49	-1.27		1.36	1.58
Ss_all200810_17841	RecName: Full=High molecular mass ELIP HV58, chloroplastic	0.14	-0.09	3.45	4.79	4.33		-0.6	-1.37		3.73	2.96
Ss_all200810_44545	RecName: Full=High molecular mass ELIP HV58, chloroplastic	0.2	0.19	3.33	4.83	4.31		-1.68	-1.52		2.63	2.79
Ss_all200810_15765	salt stress-responsive protein [Triticum aestivum]	-0.5	-0.84	-2.03	-1.98	-1.71		0.32	1.4		-1.39	-0.31
Ss_all200810_1608	salt stress-responsive protein [Triticum aestivum]	-0.29	-1.04	-2.28	-2.46	-2.33		0.39	2.17		-1.94	-0.16
Ss_all200810_44707	Salt tolerance-like protein [Zea mays]	-0.67	-0.73	-1.69	-2.46	-2.68
Ss_all200810_26812	salt-inducible protein [Zea mays]	-0.68	-0.67	-0.87	-0.63	-0.65		0.83	1.3		0.18	0.65
Ss_all200810_4424	salt-inducible protein [Zea mays]	-0.06	0	-0.38	-0.22	-0.91		1.48	1.64		0.57	0.73
Ss_all200810_39413	senescence-associated protein [Triticum aestivum]	-0.11	0.63	0.42	-0.38	-1.51		0.09	-0.19		-1.42	-1.7
Ss_all200810_2141	senescence-associated protein 12 [Zea mays]	-0.17	0.74	1.78	2.81	2.08		-0.97	-0.81		1.11	1.27
Ss_all200810_513	senescence-associated protein-like [Oryza sativa Japonica Group]	0.31	1.11	2.8	3.31	1.98		-1.42	-0.95		0.56	1.03
Ss_all200810_8866	senescence-associated protein-like [Oryza sativa Japonica Group]	-0.41	0.24	0.63	1.55	0.3		0.15	0.1		0.45	0.4
Ss_all200810_16098	Senescence-associated protein, expressed [Oryza sativa Japonica Group]	0.23	1.54	2.57	2.79	1.56		-0.15	0.03		1.41	1.59
Ss_all200810_1844	Senescence-associated protein, expressed [Oryza sativa Japonica Group]	0.48	2.1	2.58	3	1.63		-0.84	-0.04		0.79	1.59
Ss_all200810_1845	Senescence-associated protein, expressed [Oryza sativa Japonica Group]	0.35	1.79	2.85	2.9	2.03		-0.87	-0.16		1.16	1.87
Ss_all200810_16099	Senescence-associated protein, expressed [Oryza sativa Japonica Group]	0.26	1.77	2.85	2.77	1.83		-0.76	-0.13		1.07	1.7
Ss_all200810_16289	stress responsive protein [Triticum aestivum]	0.05	0.17	0.84	0.19	-0.01		-1.16	-1.9		-1.17	-1.91
Ss_all200810_2066	stress-inducible membrane pore protein [Bromus inermis]	0.24	1.14	2.12	2.83	1.09		-0.09	-0.08		1	1.01
Ss_all200810_44021	stress-inducible membrane pore protein [Bromus inermis]	1.3	3.26	4	4.06	2.82		-1.1	-0.62		1.72	2.2
Ss_all200810_5647	temperature stress-induced lipocalin [Triticum aestivum]	0.33	0.94	2.23	2.16	1.09		-0.05	0.52		1.04	1.61
Ss_all200810_29188	UVB-resistance protein UVR8-like [O. sativa Japonica Group]	-0.61	0.08	0.29	-0.77	-0.88		-0.56	-0.51		-1.44	-1.39

## Sheet: 6i
Contig id	Description	80%/HYD	60%/HYD	40%/HYD	30%/HYD	DRY/HYD		R12/DRY	R24/DRY		R12/HYD	R24/HYD
Ss_all200810_23831	PREDICTED: elongation factor G, chloroplastic-like [Brachypodium distachyon]	-0.51	-0.06	-0.93	-2.1	-2.49		2.37	2.87		-0.12	0.38
Ss_all200810_44360	histone H3 [Zea mays]	-0.15	0.19	0.18	-0.78	-1.68		1.99	1.82		0.31	0.14
Ss_all200810_16555	eukaryotic initiation factor 5C CG2922-PF, isoform F [Zea mays]	-0.08	0.39	0.39	0.15	-0.84		1.78	1.95		0.94	1.11
Ss_all200810_347	Cell division protein ftsH, putative [Ricinus communis] >	0.04	0.57	0.33	0.46	-0.88		2.09	2.46		1.21	1.58
Ss_all200810_23078	translational elongation factor Tu-like protein [Oryza sativa Japonica Group]	-0.71	-0.69	-0.91	-1.15	-2.35		2.13	2.21		-0.22	-0.14
Ss_all200810_25171	translation factor GUF1 homolog, chloroplastic-like [B. distachyon]	-0.54	-0.36	-0.98	-1.18	-1.75		1.62	1.32		-0.13	-0.43
Ss_all200810_3063	elongation factor Tu [Zea mays]	-0.72	-0.73	-1.08	-1.2	-2.42		2.19	2.35		-0.23	-0.07
Ss_all200810_38651	translation elongation factor G [Amblyopyrum muticum]	-0.67	-0.43	-1.06	-1.98	-2.89		2.63	2.68		-0.26	-0.21
Ss_all200810_29771	RRNA intron-encoded homing endonuclease [Medicago truncatula]	1.46	0.84	0.77	0.92	1.64		1.97	0.82		3.61	2.46
Ss_all200810_41025	RRNA intron-encoded homing endonuclease [Medicago truncatula]	0.83	0.8	0.81	0.62	1.79		2.08	1.3		3.87	3.09
Ss_all200810_4553	60S ribosomal protein L10A [Arabidopsis lyrata subsp. lyrata]	0.61	0.62	0.34	0.36	0.82		3.34	2.36		4.16	3.18
Ss_all200810_19885	Ribosomal S3Ae family	0.28	0.48	0.32	0.72	1.36		2.12	2.14		3.48	3.5
Ss_all200810_45300	60S ribosomal protein L26 [Medicago truncatula]	0.42	0.52	0.32	0.43	1.2		2.11	1.18		3.31	2.38
Ss_all200810_1650	PREDICTED: 60S ribosomal protein L30 [Vitis vinifera]	0.13	0.86	0.21	0.77	1.14		2.41	0.99		3.55	2.13
Ss_all200810_22770	60S acidic ribosomal protein P0 [Zymoseptoria tritici IPO323]	0.5	0.51	0.31	0.61	1.22		2.42	1.15		3.64	2.37
Ss_all200810_28529	RecName: Full=60S ribosomal protein L35	0.1	0.83	0.43	0.75	1.75		2.47	1.13		4.22	2.88
Ss_all200810_30428	60S ribosomal protein L10a-1 [Zea mays]	0.12	0.85	0.45	0.86	1.38		2.41	1.94		3.79	3.32
Ss_all200810_37926	PREDICTED: 40S ribosomal protein S3a-1 [Vitis vinifera]	0.38	0.83	0.35	0.8	1.31		2.05	2.14		3.36	3.45
Ss_all200810_11682	40S ribosomal protein S11 [Arabidopsis lyrata subsp. lyrata]	-0.13	0.9	0.24	0.38	1.48		2.14	1.61		3.62	3.09
Ss_all200810_27086	eukaryotic translation initiation factor 2 beta subunit isoform 1 [Zea mays]	0.73	0.48	0.17	0.2	0.64		1.77	0.62		2.41	1.26
Ss_all200810_39056	ribosomal protein L25-like protein [Solanum tuberosum]	0.37	0.1	-0.12	0.1	0.6		2.31	0.79		2.91	1.39
Ss_all200810_22517	40S ribosomal protein S23 [Hyacinthus orientalis]	0.51	0.32	0.13	0.39	1.17		2.48	1.01		3.65	2.18
Ss_all200810_23729	40S ribosomal protein S4 [Zea mays]	0.4	0.45	0.18	-0.2	1.85		2.53	1.45		4.38	3.3
Ss_all200810_24108	RecName: Full=Ubiquitin-60S ribosomal protein L40-2	0.31	0.29	0.02	0.19	2.23		2.08	0.71		4.31	2.94
Ss_all200810_24330	60S ribosomal protein L36 [Arabidopsis lyrata subsp. lyrata]	0.67	0.18	0.32	-0.15	2.69		2.09	0.41		4.78	3.1
Ss_all200810_27876	PREDICTED: 40S ribosomal protein S26-2-like [Vitis vinifera]	0.06	-0.14	0.01	0.28	1.14		2.1	1.12		3.24	2.26
Ss_all200810_31390	chloroplast translational elongation factor Tu [Pelargonium graveolens]	0.06	0.18	-0.02	-0.1	1.09		1.64	0.66		2.73	1.75
Ss_all200810_3361	ubiquitin-40S ribosomal protein S27a-2 [Arabidopsis thaliana]	0.3	0.39	0.08	0.27	1.67		1.96	0.41		3.63	2.08
Ss_all200810_35159	Ribosomal protein L7 eukaryotic [Macrophomina phaseolina MS6]	-0.03	0.05	-0.29	0.16	0.9		2.65	0.32		3.55	1.22
Ss_all200810_5361	RecName: Full=60S ribosomal protein L37a	0.47	0.17	-0.03	0.25	2.7		2.27	0.43		4.97	3.13
Ss_all200810_7205	translation elongation factor 1A-7 [Gossypium hirsutum]	0.43	0.15	0.19	-0.15	2.43		2.35	0.64		4.78	3.07
Ss_all200810_1079	eukaryotic initiation factor 5C CG2922-PF, isoform F [Zea mays]	-0.11	0.26	0.55	0.07	-0.94		1.85	1.78		0.91	0.84
Ss_all200810_1236	polyubiquitin, partial [Oryza sativa Indica Group]	-0.18	0.12	0.37	0.43	-1.12		1.83	1.91		0.71	0.79
Ss_all200810_44958	maize 20S proteasome alpha subunit [Zea mays]	-0.08	0.21	0.63	0.26	-0.52		1.65	1.45		1.13	0.93
Ss_all200810_6558	chloroplast 28 kDa ribonucleoprotein [Oryza sativa Indica Group]	0.69	1.24	1.11	0.66	-0.64		2.75	2.34		2.11	1.7
Ss_all200810_1089	Ubiquitin-like protein [Medicago truncatula]	-0.6	-0.49	-0.53	-0.35	-1.61		2.02	2.12		0.41	0.51
Ss_all200810_33665	cell division control protein 48C [Arabidopsis thaliana]	0.56	0.66	0.34	0.69	0.67		2.27	0.5		2.94	1.17
Ss_all200810_24309	PREDICTED: 60S ribosomal protein L23-like [Brachypodium distachyon]	0.78	0.46	0.15	0.37	2.09		2.55	0.53		4.64	2.62
Ss_all200810_39293	PREDICTED: 40S ribosomal protein S14-like [Brachypodium distachyon]	0.39	0.18	0.18	0.16	0.85		2.34	1.2		3.19	2.05
Ss_all200810_677	40S ribosomal protein S8 [Arabidopsis lyrata subsp. lyrata]	0.47	0.26	0.12	0.36	0.48		3.4	1.67		3.88	2.15
Ss_all200810_7077	60S ribosomal protein L21 [Arabidopsis lyrata subsp. lyrata]	1.56	0.3	0.3	-0.09	3.31		1.85	-0.74		5.16	2.57
Ss_all200810_1309	PREDICTED: ubiquitin-40S ribosomal protein S27a-like [B. distachyon]	-0.27	0.51	0.35	-0.25	-0.84		2.02	2.07		1.18	1.23
Ss_all200810_18012	chloroplast 28 kDa ribonucleoprotein [Oryza sativa Indica Group]	0.01	0.55	0.52	0.11	-0.56		1.98	2.17		1.42	1.61
Ss_all200810_19023	eukaryotic translation initiation factor 4E-2 [Zea mays]	0.44	1.02	0.87	0.19	-0.48		2.21	2.29		1.73	1.81
Ss_all200810_20808	40S ribosomal protein S19 [Oryza sativa Indica Group]	0.44	1.14	0.87	-0.01	-0.41		2.39	2.75		1.98	2.34
Ss_all200810_2129	60S ribosomal protein L24 [Zea mays]	-0.26	0.34	0.27	-0.25	-0.53		1.8	2.08		1.27	1.55
Ss_all200810_23216	60S ribosomal protein L10a-1 [Zea mays]	0.53	1.41	1.01	0.3	-0.83		2.2	2.54		1.37	1.71
Ss_all200810_25250	60S ribosomal protein L17 [Picea mariana]	-0.1	0.55	0.59	0.03	-0.58		1.91	1.81		1.33	1.23
Ss_all200810_28199	60S ribosomal protein L5-1 [Zea mays]	0.66	1.63	1.16	-0.46	-1.48		1.72	2.2		0.24	0.72
Ss_all200810_28615	60S ribosomal protein L21 [Oryza sativa Japonica Group]	0.22	0.62	0.44	-0.37	-0.56		1.57	1.7		1.01	1.14
Ss_all200810_30624	ribosomal protein [Bromus inermis]	0.47	1.4	0.92	0.1	-0.83		1.78	2.83		0.95	2
Ss_all200810_32453	ubiquitin-60S ribosomal protein L40-2-like [B. distachyon]	0.34	1.18	1.05	-0.02	-0.86		2.68	2.98		1.82	2.12
Ss_all200810_3462	60S ribosomal protein L19-3 [Zea mays]	-0.19	0.52	0.44	0.08	-0.78		1.73	1.92		0.95	1.14
Ss_all200810_36509	40S ribosomal protein S15 [Zea mays]	0.57	1.38	1.38	0.65	-0.38		2.2	2.19		1.82	1.81
Ss_all200810_42842	40S ribosomal protein S6 [Zea mays]	0.13	1.01	0.64	-0.39	-0.75		1.83	1.85		1.08	1.1
Ss_all200810_44124	60S ribosomal protein L17 [Zea mays]	0.1	0.89	0.62	-0.51	-1.93		1.99	3.55		0.06	1.62
Ss_all200810_44292	60S ribosomal protein L4 [Zea mays]	0.7	1.35	1.15	0.38	-0.39		1.9	1.4		1.51	1.01
Ss_all200810_44513	40S ribosomal protein S3 [Zea mays]	0.2	0.81	0.47	-0.08	-0.82		1.75	1.58		0.93	0.76
Ss_all200810_6009	60S ribosomal protein L13-2 [Zea mays]	0.09	0.81	0.49	-0.54	-1.02		2.26	2.31		1.24	1.29
Ss_all200810_9388	40S ribosomal protein S8 [Zea mays]	0.46	1.22	1.13	0.11	-0.39		2.16	2.35		1.77	1.96
Ss_all200810_9610	60S ribosomal protein L9 [Zea mays]	0.38	1.15	0.91	0.12	-0.23		1.7	1.6		1.47	1.37
Ss_all200810_48021	Elongation factor Tu, mitochondrial precursor, putative [O. sativa Japonica Group]	0.24	0.23	-0.23	0.21	0.59		1.63	1.05		2.22	1.64
Ss_all200810_17221	60S ribosomal protein L7a [Zea mays]	0.26	1.17	0.87	-0.1	-0.39		1.64	0.88		1.25	0.49
Ss_all200810_30367	translation initiation factor IF-2, chloroplastic-like [B. distachyon]	-0.28	0.36	0.2	-0.35	-1.24		1.75	2.25		0.51	1.01
Ss_all200810_7726	ubiquitin-associated protein [Triticum aestivum]	-0.01	0.47	0.21	-0.3	-1.24		2.26	2.54		1.02	1.3
Ss_all200810_13136	elongation factor [Paeonia suffruticosa]	0.76	1.01	-0.04	0.66	0.77		3.66	2.77		4.43	3.54
Ss_all200810_13429	elongation factor 2 [Triticum monococcum]	0.24	0.31	0.06	0.17	0.59		2.47	1.48		3.06	2.07
Ss_all200810_46793	elongation factor 1 alpha [Ageratina adenophora]	0.89	1.29	0.01	0.88	0.98		3.16	3.37		4.14	4.35
Ss_all200810_25694	40S ribosomal protein S4 [Zea mays]	0.33	0.78	0.33	0.79	1.27		3.06	1.54		4.33	2.81
Ss_all200810_12637	60S ribosomal protein L10a-1 [Zea mays]	0.44	0.24	0.13	0.15	0.62		1.65	1.2		2.27	1.82
Ss_all200810_13755	eukaryotic elongation factor 1A [Suaeda japonica]	-0.24	0.07	-0.25	-0.45	-0.54		3.23	1.45		2.69	0.91
Ss_all200810_14714	ribosomal protein L11 protein-like [Solanum tuberosum]	0.07	0.22	-0.08	0.11	0.65		3.38	1.57		4.03	2.22
Ss_all200810_31171	60S ribosomal protein L20 [Rhizoplaca chrysoleuca]	0.51	0.71	0.21	0.48	0.93		3.35	1.18		4.28	2.11
Ss_all200810_38722	60S L13 ribosomal protein [Arabidopsis thaliana]	-0.08	0.12	-0.18	-0.02	1.86		2.36	0.96		4.22	2.82
Ss_all200810_9716	Ribosomal protein L27e [Macrophomina phaseolina MS6]	0.37	0.32	0.08	0.26	1.18		3.2	1.94		4.38	3.12
Ss_all200810_18401	40S ribosomal protein S9 [Lactuca saligna]	0.25	0.24	0.02	0.16	0.66		2.12	0.96		2.78	1.62
Ss_all200810_15826	PREDICTED: 60S ribosomal protein L30 [Vitis vinifera]	1.07	1.24	0.72	1.19	1.7		2.83	1.39		4.53	3.09
Ss_all200810_41621	PREDICTED: 60S ribosomal protein L15-like [Glycine max]	0.47	0.65	0.07	0.66	1.13		3.05	1.83		4.18	2.96
Ss_all200810_30252	histone H3 (AA 1-58) [Medicago sativa]	-0.16	-0.07	0.74	-0.02	-1.43		3.02	1.64		1.59	0.21
Ss_all200810_4429	histone H3 (AA 1-58) [Medicago sativa]	-0.17	-0.16	0.65	0.1	-1.41		2.73	2.18		1.32	0.77
Ss_all200810_50409	putative plastid ribosomal protein L35 [Zea mays]	-0.15	-0.05	0.19	0.1	-1.04		2.55	1.69		1.51	0.65
Ss_all200810_17582	60 ribosomal protein L14 [Zea mays]	0.29	0.19	-0.08	0.11	0.77		2.36	1.15		3.13	1.92
Ss_all200810_25453	PREDICTED: 60S ribosomal protein L3-like [Glycine max]	0.36	0.44	0.21	0.23	0.85		2.97	0.44		3.82	1.29
Ss_all200810_17111	polyubiquitin containing 7 ubiquitin monomers [O. sativa Indica Group]	-0.12	-0.01	-0.1	0.1	0.22		2.93	1.12		3.15	1.34
Ss_all200810_22823	polyubiquitin 10 [Arachis hypogaea]	-0.1	-0.02	-0.08	0	-1.56		1.77	1.89		0.21	0.33
Ss_all200810_2836	polyubiquitin containing 7 ubiquitin monomers [Oryza sativa Indica Group]	-0.17	-0.35	-0.37	-0.25	-1.81		2	2.05		0.19	0.24
Ss_all200810_32036	20S proteasome beta subunit [Arachis hypogaea]	1.13	0.89	0.59	0.88	1.45		2.5	1.05		3.95	2.5
Ss_all200810_40176	eukaryotic translation initiation factor 2 gamma subunit, putative [R. communis]	0.73	0.64	0.44	0.55	0.69		2.66	1.91		3.35	2.6
Ss_all200810_4022	RRNA intron-encoded homing endonuclease [Medicago truncatula]	2.38	1.58	1.19	1.41	2.11		2.6	1.83		4.71	3.94
Ss_all200810_2091	cysteine protease 1 precursor [Zea mays]	-0.32	-0.42	-0.02	0.02	-0.76		2.42	1.86		1.66	1.1
Ss_all200810_2838	polyubiquitin [Cicer arietinum]	-0.66	-0.75	-0.58	-0.07	-1.07		1.73	1.78		0.66	0.71
Ss_all200810_36965	chloroplast 29 kDa ribonucleoprotein [Oryza sativa Indica Group]	0.97	0.9	1.32	1.26	0.76		2.64	3.19		3.4	3.95
Ss_all200810_24884	60 ribosomal protein L14 [Zea mays]	-0.32	0.3	0.14	-0.59	-0.97		2.14	2.23		1.17	1.26
Ss_all200810_46163	ribosomal protein S27-like protein [Solanum tuberosum]	1.2	1.23	0.65	1	1.7		3.47	2.44		5.17	4.14
Ss_all200810_29832	PREDICTED: 40S ribosomal protein SA-like [Brachypodium distachyon]	0.32	0.47	0.17	0.43	0.89		2.38	1.51		3.27	2.4
Ss_all200810_33339	elongation factor 1-alpha, partial [Arum maculatum]	0.57	0.24	0.19	0.3	0.31		2.76	1.95		3.07	2.26
Ss_all200810_35185	40S ribosomal protein S23 [Ajellomyces dermatitidis SLH14081]	0.1	0.12	0.08	-0.02	0.33		2.21	0.12		2.54	0.45
Ss_all200810_49190	elongation factor-1 alpha [Catharanthus roseus]	0.23	0.48	0.36	-0.24	0.2		3.26	2.37		3.46	2.57
Ss_all200810_7855	histone H3 [Rubus idaeus]	-0.08	-0.11	0.93	0.62	-0.44		1.62	1.26		1.18	0.82
Ss_all200810_7528	60S ribosomal protein L35a [Vernicia fordii]	0.34	0.44	0.09	0.44	0.84		3.61	2.26		4.45	3.1
Ss_all200810_350	Peptidase of plants and bacteria	0.21	0.58	1.44	2.61	1.78		-0.53	-0.59		1.25	1.19
Ss_all200810_11393	ubiquitin-conjugating enzyme e2-17 kDa [Oryza sativa Indica Group]	-0.39	-0.39	-1.01	-1.22	-1.13		0.81	0.73		-0.32	-0.4
Ss_all200810_19022	PREDICTED: ubiquitin-conjugating enzyme E2 5A-like [B. distachyon]	-0.41	-0.77	-1.6	-1.97	-1.94		0.28	0.53		-1.66	-1.41
Ss_all200810_22787	PREDICTED: ubiquitin-conjugating enzyme E2 5A-like [B. distachyon]	-0.17	-0.38	-1.02	-1.31	-0.96		-0.09	0.19		-1.05	-0.77
Ss_all200810_25224	zinc-metallopeptidase, peroxisomal-like isoform 1 [Brachypodium distachyon]	-0.81	-0.62	-0.82	-1.39	-1.48		1.15	0.45		-0.33	-1.03
Ss_all200810_30503	Acid proteases	-0.39	-0.26	-1.35	-1.37	-1.65		-0.02	-0.43		-1.67	-2.08
Ss_all200810_30956	aspartic proteinase nepenthesin-2 [Zea mays]	-0.33	-0.36	-1.68	-2.1	-2.2		-0.26	-0.77		-2.46	-2.97
Ss_all200810_44232	cysteine protease 1 precursor [Zea mays]	-1.04	-1.52	-3.36	-3.19	-3.08		0.8	2.43		-2.28	-0.65
Ss_all200810_10019	aspartic proteinase [Triticum aestivum]	0.16	0.7	0.36	-0.5	-1.3		0.06	1.4		-1.24	0.1
Ss_all200810_39694	ATP-dependent zinc metalloprotease FTSH 7, chloroplastic-like [B. distachyon]	-0.08	0.32	0.13	-0.79	-1.82		1.63	1.98		-0.19	0.16
Ss_all200810_564	aspartic proteinase [Oryza sativa Japonica Group]	-0.27	0.09	-0.26	-0.9	-1.39		-0.25	0.66		-1.64	-0.73
Ss_all200810_9480	PREDICTED: aspartic proteinase Asp1-like [Brachypodium distachyon]	0.01	0.29	-0.29	-1.16	-1.32		1.11	0.6		-0.21	-0.72
Ss_all200810_29772	aspartic protease [Oryza sativa]	0.01	0.63	0.67	0.7	-0.9		1.76	2.01		0.86	1.11
Ss_all200810_33147	aspartic protease [Oryza sativa]	-0.09	0.59	0.5	0.86	-1.15		2.08	2.34		0.93	1.19
Ss_all200810_8718	ATP-dependent zinc metalloprotease FTSH 2 [Arabidopsis thaliana]	-0.43	-0.01	0.28	-0.08	-0.91		1.72	1.72		0.81	0.81
Ss_all200810_8917	cysteine-type peptidase [Zea mays]	-0.73	-0.66	-0.9	-1.34	-1.8		1.48	1.71		-0.32	-0.09
Ss_all200810_19231	PREDICTED: ubiquitin-conjugating enzyme E2-17 kDa isoform 2 [Vitis vinifera]	-0.03	0.72	0.84	0.62	0		-0.11	-0.01		-0.11	-0.01
Ss_all200810_528	zinc metalloproteinase-like [Oryza sativa Japonica Group]	0.42	1.45	1.59	1.99	-0.79		2.43	2.53		1.64	1.74
Ss_all200810_5829	carboxyl-terminal-processing protease [Zea mays]	0.21	1.56	1.83	2.27	0.29		-1.48	-0.43		-1.19	-0.14
Ss_all200810_40174	CAAX amino terminal protease-like protein [Oryza sativa Japonica Group]	-0.03	0.44	1.16	1.22	0.08		0.9	1.1		0.98	1.18
Ss_all200810_40400	PREDICTED: E3 ubiquitin-protein ligase HERC2-like [Brachypodium distachyon]	0.25	0.47	1.35	1.45	0.33		-0.62	-0.74		-0.29	-0.41
Ss_all200810_44331	PREDICTED: ubiquitin-activating enzyme E1 2-like [Brachypodium distachyon]	0.21	0.61	1.41	1.13	0.45		0.24	-0.26		0.69	0.19
Ss_all200810_5752	ATP-dependent Clp protease ATP-binding subunit precursor [O. sativa Indica Group]	0.29	1.22	3.01	3.03	1.55		-1.02	-0.29		0.53	1.26
Ss_all200810_774	ATP-dependent Clp protease ATP-binding subunit precursor [O. sativa Indica Group]	0.21	1.52	3.58	3.41	1.11		0.21	0.47		1.32	1.58
Ss_all200810_10433	cysteine protease 1 precursor [Zea mays]	-0.05	0.14	-0.44	0.54	-0.27		2.09	2.29		1.82	2.02
Ss_all200810_3206	cysteine protease 1 precursor [Zea mays]	0.27	0.58	0.16	0.55	-0.79		3.09	2.97		2.3	2.18
Ss_all200810_4023	aspartic protease [Oryza sativa]	0.3	0.87	0.82	0.55	-0.38		1.42	1.3		1.04	0.92
Ss_all200810_41105	PREDICTED: E3 ubiquitin-protein ligase UPL3-like [Brachypodium distachyon]	0.06	0.31	0.61	0.58	-0.58		1.39	1.24		0.81	0.66
Ss_all200810_1983	ATP-dependent clp protease proteolytic subunit [Oryza sativa Indica Group]	-0.2	-0.1	0.02	-0.66	-1.43		3.14	3		1.71	1.57
Ss_all200810_25914	ubiquitin-specific protease 6 [Arabidopsis thaliana]	0.49	0.51	0.33	0.52	0.82		1.15	0.98		1.97	1.8
Ss_all200810_253	cysteine proteinase 1 precursor [Zea mays]	0.17	0.58	0.21	2.07	0.08		1.69	1.84		1.77	1.92
Ss_all200810_48282	PREDICTED: aspartyl aminopeptidase [Vitis vinifera]	0.57	0.61	0.28	0.41	0.82		2.35	1.55		3.17	2.37
Ss_all200810_6499	aspartic proteinase [Cucumis sativus]	0.87	0.38	0.18	0.4	1.25		3.02	1.75		4.27	3
Ss_all200810_13853	RecName: Full=Neutral protease 2 homolog MGG_10927	0.47	0.55	-0.04	0.4	0.53		2.49	1.88		3.02	2.41
Ss_all200810_8177	cysteine proteinase inhibitor 8-like [Brachypodium distachyon]	-0.4	-0.64	-0.23	0.58	0.46		0.09	-0.28		0.55	0.18
Ss_all200810_25869	Peptidase M14 carboxypeptidase A [Macrophomina phaseolina MS6]	0.02	0.04	-0.09	-0.07	0.1		3.8	2.29		3.9	2.39
Ss_all200810_16323	cysteine protease 1 precursor [Zea mays]	-0.23	-0.11	0.31	0.31	-1		3.17	2.47		2.17	1.47
Ss_all200810_16903	PREDICTED: ubiquitin carboxyl-terminal hydrolase 23-like [Setaria italica]	-0.34	0.34	-0.22	-1.16	-1.41		0.41	0.77		-1	-0.64
Ss_all200810_31097	putative aspartic protease [Brassica oleracea]	0.25	0.4	0.16	0.58	0.66		1.53	1.04		2.19	1.7
Ss_all200810_18477	putative AAA-metalloprotease FtsH (fragment) [Oryza sativa Japonica Group]	-0.45	-0.12	0.1	-0.02	-0.48		1.25	1.59		0.77	1.11
Ss_all200810_27342	Aspartic proteinase	0.24	0.56	0.26	0.63	0.85		2.14	1.26		2.99	2.11
Ss_all200810_20538	peptidase/ serine-type peptidase [Zea mays]	-0.3	-0.3	-0.41	-0.08	-0.38		0.79	0.71		0.41	0.33
Ss_all200810_37156	PREDICTED: ubiquitin-conjugating enzyme E2 7-like [Brachypodium distachyon]	-0.25	-0.06	-0.37	-0.4	-0.74		1.04	0.98		0.3	0.24
Ss_all200810_26848	putative glutamate carboxypeptidase protein [Eutypa lata]	0.71	0.77	0.55	0.59	1.3		1.31	0.57		2.61	1.87
Ss_all200810_4045	cysteine proteinase [Zea mays]	-0.15	0.15	0.37	0.67	-0.04		1.39	1.14		1.35	1.1
Ss_all200810_470	putative AAA-metalloprotease FtsH [Oryza sativa Japonica Group]	-0.42	0.07	0.35	0.43	-0.37		1.72	1.74		1.35	1.37
Ss_all200810_8836	putative AAA-metalloprotease FtsH [Oryza sativa Japonica Group]	0.07	0.21	0.55	0.53	0.01		1.19	1.14		1.2	1.15
Ss_all200810_38982	Ubiquitin-conjugating enzyme E2-23 kDa, putative [O. sativa Japonica Group]	-0.32	-0.19	-0.45	-0.02	-0.45		0.51	0.63		0.06	0.18
Ss_all200810_45532	peptidase [Myceliophthora thermophila ATCC 42464]	0.27	0.17	0.06	0.41	0.37		3.06	1.98		3.43	2.35
