# Supplementary material for: Sporobolus stapfianus: Insights into desiccation tolerance in the resurrection grasses from linking transcriptomics to metabolomics
Source: BMC Plant Biol. 2017 Mar 28;17:67. doi: 10.1186/s12870-017-1013-7 (PMC5371216; doi:10.1186/s12870-017-1013-7)
Supplement: Supplementary file 8 — Expression analysis raw data listing both qPCR and Array values for each gene used in the validation of the array expression analysis. (XLSX 11 kb) [file 12870_2017_1013_MOESM8_ESM.xlsx]

## Sheet: Log2 fold
Gene	Treatment	qRT-PCR	Microarrays
Ss_all200810_661	80%/HYD	0.0148967	0.200109
	60%/HYD	0.0564766	0.674949
	40%/HYD	0.0898848	2.12477
	30%/HYD	0.0957959	2.61487
	DRY/HYD	0.0623108	1.9329
Ss_all200810_4088	80%/HYD	0.0326637	0.0812887
	60%/HYD	0.100271	0.0652633
	40%/HYD	0.114915	1.4396
	30%/HYD	0.120895	1.9526
	DRY/HYD	0.0922272	1.54089
Ss_all200810_6126	80%/HYD	0.026354	-0.0255932
	60%/HYD	0.0729116	1.1178
	40%/HYD	0.116841	2.93052
	30%/HYD	0.123017	3.23597
	DRY/HYD	0.093858	1.68229
Ss_all200810_6847	80%/HYD	0.0236064	0.175498
	60%/HYD	0.0931687	0.403218
	40%/HYD	0.112775	2.11354
	30%/HYD	0.119944	2.83735
	DRY/HYD	0.102086	1.44006
Ss_all200810_307	80%/HYD	0.00786213	1.29582
	60%/HYD	0.0676915	3.22856
	40%/HYD	0.148946	4.43878
	30%/HYD	0.156805	4.51706
	DRY/HYD	0.122461	4.04917
Ss_all200810_43776	80%/HYD	0.014935	-0.043054
	60%/HYD	0.0671333	0.523688
	40%/HYD	0.102084	2.93741
	30%/HYD	0.106937	3.6295
	DRY/HYD	0.065597	2.51499
Ss_all200810_6919	80%/HYD	0.0226491	0.259996
	60%/HYD	0.0614688	1.48874
	40%/HYD	0.0683879	2.8468
	30%/HYD	0.0743578	2.60708
	DRY/HYD	0.0638465	0.840585
Ss_all200810_12681	80%/HYD	-0.00688846	-0.159143
	60%/HYD	-0.00763086	-0.176145
	40%/HYD	-0.02982	-0.671103
	30%/HYD	-0.0720478	-1.54597
	DRY/HYD	-0.0955205	-1.99672
Ss_all200810_4191	80%/HYD	-0.0229777	-0.742881
	60%/HYD	-0.0358286	-1.14153
	40%/HYD	-0.105008	-3.09618
	30%/HYD	-0.120934	-3.50376
	DRY/HYD	-0.106805	-3.14291
Ss_all200810_44599	80%/HYD	-0.0255416	-0.72821
	60%/HYD	-0.0139966	-0.404352
	40%/HYD	-0.0267075	-0.760437
	30%/HYD	-0.0435267	-1.21588
	DRY/HYD	-0.0511889	-1.41758
