# Supplementary material for: Sporobolus stapfianus: Insights into desiccation tolerance in the resurrection grasses from linking transcriptomics to metabolomics
Source: BMC Plant Biol. 2017 Mar 28;17:67. doi: 10.1186/s12870-017-1013-7 (PMC5371216; doi:10.1186/s12870-017-1013-7)
Supplement: Supplementary file 9 — A list of the primers used for the quantitative real-time PCR used to validate the microarrays derived transcript abundance values. (XLSX 34 kb) [file 12870_2017_1013_MOESM9_ESM.xlsx]

## Sheet: Primer seq
Serial #	Contig Id	Description	Forward primer sequence	Reverse primer sequence
1	Ss_all200810_661	heat stress transcription factor A-6a-like	﻿5'-AGGCAGCTCAACATCTACGG-3'	﻿5'-TCCAGCTGATGCTTGGAAGG-3'
2	Ss_all200810_4088	early salt stress and cold acclimation-induced protein 2-3	5'-﻿TCTTGGACTCCTCTGCTTCG-3'	﻿5'-GATGAGCTTCTCGTTAGCCC-3'
3	Ss_all200810_6126	ABA induced plasma membrane protein PM 19	﻿5'-ATTGGTCGGACCATGATCGC-3'	﻿5'-AGCAACGCCAGGATAGTTCG-3'
4	Ss_all200810_6847	protein LE25-like	﻿5'-CAACGAAGCTCTGAGCATGC-3'	﻿5'-TCGAATCAAACATGGCTGACC-3'
5	Ss_all200810_307	late embryogenesis abundant protein group 3 variant 1	5'-AGCGGAGACCAGAATTCAGG	5'-AGGAAACCAAATGAGGGGCG-3'
6	Ss_all200810_43776	1-Cys peroxiredoxin PER1 [	5'-ACTATGTTTCGCGTGACGTCC-3'	5'-AACAAGGGAGACAACAGTGCC-3'
7	Ss_all200810_6919	sucrose synthase	5'-CACGCTGGCTGTACAAATGC-3'	5'-TCTGCTCAGACAAACAGGGC-3'
8	Ss_all200810_12681	ascorbate peroxidase	5'-TGGAAGATGGTGTTGTGGCC-3'	5'-AAGGAGATCAAGAACGGCCG-3'
9	Ss_all200810_4191	chlorophyll a-b binding protein	5'-AATCGCCAGTCCCTTCTTCC-3'	5'-TCCCATCGACAACCTCTTCG-3'
10	Ss_all200810_44599	cellulose synthase-like protein E6-like	5'-GTGGAAGATGTCATCACCGG-3'	5'-TGAGCAAGCGTTACAGGACC-3'
11	Ss_all200810_11611	No hit (Used as control)	5'-CAAAATTTGCAACGCGAGGG-3'	5'-AGTGATCCGTTTCTTTCACAGC-3'
